# Supplementary material for: Profiling of N6-Methyladenosine (m6A) Modification Landscape in Response to Drought Stress in Apple (Malus prunifolia (Willd.) Borkh)
Source: Plants (Basel). 2021 Dec 30;11(1):103. doi: 10.3390/plants11010103 (PMC8747461; doi:10.3390/plants11010103)
Supplement: Supplementary file 1 [file plants-11-00103-s001.zip]

Archive with 6 entries (6 files):
- Supplementary Figure S1.pdf
- Supplementary Table S1, Summary of sequenced and mapped reads in m6A-seq and RNA-seq samoles generated in this study.xlsx
- Supplementary Table S2, m6A modified genes in M. prunifolia seedlings under control condition.xlsx
- Supplementary Table S3, m6A modified genes in M. prunifolia seedlings under drought consition.xlsx
- Supplementary Table S4, Differential m6A peaks in drought- compared to control-treated M. prunifolia.xlsx
- Supplementary Table S5, Differentially expressed genes in drought- versus control-treated M. prunifolia.xlsx
