# Supplementary material for: Profiling of N6-Methyladenosine (m6A) Modification Landscape in Response to Drought Stress in Apple (Malus prunifolia (Willd.) Borkh)
Source: Plants (Basel). 2021 Dec 30;11(1):103. doi: 10.3390/plants11010103 (PMC8747461; doi:10.3390/plants11010103)
Supplement: Supplementary file 1 [file plants-11-00103-s001.zip › Supplementary Table S1, Summary of sequenced and mapped reads in m6A-seq and RNA-seq samoles generated in this study.xlsx]

## Sheet: Sheet1
Table S1. Summary of sequenced and mapped reads in m6A-seq and RNA-seq samoles generated in this study.
m6A-seq	Raw reads	Clean reads	Clean_rate	Uniquely mapped reads
CKMp_IP1	23484516	23419052	0.9972	15517922
CKMp_IP2	24163862	24143684	0.9992	16317509
CKMp_IP3	27294256	27268840	0.9991	19501566
CKMp_Input	21468143	21455449	0.9994	14724523
DroMp_IP1	27651458	27496910	0.9944	15570181
DroMp_IP2	26783581	26712854	0.9974	14449826
DroMp_IP3	27936777	27865124	0.9974	18243662
DroMp_Input	32221296	32174248	0.9985	25807329
RNA-seq	Clean reads	Uniquely mapped reads	Ratio
CKMp_Rep1	28756882	26829566	0.933
CKMp_Rep2	25568902	23967353	0.9374
CKMp_Rep3	24341534	22609532	0.9288
DroMp_Rep1	25981129	24140638	0.9292
DroMp_Rep2	24252339	22716598	0.9367
DroMp_Rep3	27689492	25846208	0.9334
