# Supplementary material for: Profiling of N6-Methyladenosine (m6A) Modification Landscape in Response to Drought Stress in Apple (Malus prunifolia (Willd.) Borkh)
Source: Plants (Basel). 2021 Dec 30;11(1):103. doi: 10.3390/plants11010103 (PMC8747461; doi:10.3390/plants11010103)
Supplement: Supplementary file 1 [file plants-11-00103-s001.zip › Supplementary Table S2, m6A modified genes in M. prunifolia seedlings under control condition.xlsx]

## Sheet: ckMp.RNAmodificationGene.bed
Table S2. m6A modified genes in M. prunifolia seedlings under control condition
Chromosome	Start	End	GeneID
Chr00	10073867	10074092	gene:MD00G1053900
Chr00	1007734	1008009	gene:MD00G1007200
Chr00	10093114	10093264	gene:MD00G1054100
Chr00	10111194	10111619	gene:MD00G1054100
Chr00	10136398	10136863	gene:MD00G1054500
Chr00	10325644	10326188	gene:MD00G1055200
Chr00	1032759	1033134	gene:MD00G1007600
Chr00	10335761	10336556	gene:MD00G1055300
Chr00	10389605	10390854	gene:MD00G1055400
Chr00	10391352	10391895	gene:MD00G1055500
Chr00	104361	104811	gene:MD00G1000600
Chr00	10469011	10469495	gene:MD00G1055800
Chr00	10514148	10514398	gene:MD00G1056100
Chr00	1052391	1052666	gene:MD00G1007800
Chr00	10536984	10537159	gene:MD00G1056400
Chr00	10614100	10614375	gene:MD00G1057700
Chr00	10624543	10625205	gene:MD00G1057800
Chr00	10625302	10625627	gene:MD00G1057900
Chr00	10640875	10641375	gene:MD00G1058300
Chr00	10650158	10650533	gene:MD00G1058500
Chr00	10655304	10655729	gene:MD00G1058600
Chr00	1065634	1065684	gene:MD00G1008100
Chr00	10716867	10717217	gene:MD00G1058700
Chr00	10720541	10722676	gene:MD00G1058900
Chr00	10746009	10746509	gene:MD00G1059000
Chr00	10823976	10824551	gene:MD00G1059100
Chr00	10825582	10825810	gene:MD00G1059100
Chr00	10825835	10825935	gene:MD00G1059100
Chr00	1091330	1091673	gene:MD00G1008400
Chr00	109450	109550	gene:MD00G1000700
Chr00	11008966	11009603	gene:MD00G1059200
Chr00	1116405	1116730	gene:MD00G1008700
Chr00	11176997	11177573	gene:MD00G1060100
Chr00	11226547	11227124	gene:MD00G1060700
Chr00	11243381	11243756	gene:MD00G1060900
Chr00	1136956	1137322	gene:MD00G1009000
Chr00	11419302	11419927	gene:MD00G1061700
Chr00	11442796	11443397	gene:MD00G1061800
Chr00	11458156	11458231	gene:MD00G1062100
Chr00	11468996	11469671	gene:MD00G1062200
Chr00	1165397	1166074	gene:MD00G1009300
Chr00	11682437	11683148	gene:MD00G1063400
Chr00	1173828	1174177	gene:MD00G1009500
Chr00	11976124	11976199	gene:MD00G1064000
Chr00	12050994	12052134	gene:MD00G1064100
Chr00	1206664	1207014	gene:MD00G1009700
Chr00	12105759	12106409	gene:MD00G1064400
Chr00	12268170	12269490	gene:MD00G1064700
Chr00	12283113	12283479	gene:MD00G1064700
Chr00	1234481	1235081	gene:MD00G1010000
Chr00	12398820	12399420	gene:MD00G1064800
Chr00	12545252	12546218	gene:MD00G1065300
Chr00	12853458	12853608	gene:MD00G1066600
Chr00	12876677	12879180	gene:MD00G1066700
Chr00	12879505	12879705	gene:MD00G1066700
Chr00	12880531	12880856	gene:MD00G1066800
Chr00	12883609	12883809	gene:MD00G1066800
Chr00	12968723	12969023	gene:MD00G1067300
Chr00	13025358	13025783	gene:MD00G1067500
Chr00	13445549	13445749	gene:MD00G1068500
Chr00	13448468	13448868	gene:MD00G1068500
Chr00	13448918	13448978	gene:MD00G1068500
Chr00	13450055	13452102	gene:MD00G1068600
Chr00	13458837	13459187	gene:MD00G1068700
Chr00	13474330	13474865	gene:MD00G1068700
Chr00	13604481	13604906	gene:MD00G1069800
Chr00	13699060	13699387	gene:MD00G1070400
Chr00	13731783	13732400	gene:MD00G1070700
Chr00	13814836	13815202	gene:MD00G1071200
Chr00	13821346	13821656	gene:MD00G1071300
Chr00	13825771	13826937	gene:MD00G1071300
Chr00	14111634	14111959	gene:MD00G1071900
Chr00	14148255	14148355	gene:MD00G1072100
Chr00	14224495	14224945	gene:MD00G1072300
Chr00	14482408	14482608	gene:MD00G1072500
Chr00	14836885	14837085	gene:MD00G1073400
Chr00	14897283	14898148	gene:MD00G1074000
Chr00	14903388	14903613	gene:MD00G1074000
Chr00	14927458	14927883	gene:MD00G1074100
Chr00	1512886	1513892	gene:MD00G1012200
Chr00	15133157	15133760	gene:MD00G1075100
Chr00	15209091	15209453	gene:MD00G1075300
Chr00	1524683	1525098	gene:MD00G1012300
Chr00	15266074	15266499	gene:MD00G1075500
Chr00	15326004	15326354	gene:MD00G1075700
Chr00	15329420	15329870	gene:MD00G1075800
Chr00	15352483	15352832	gene:MD00G1076300
Chr00	15355649	15356074	gene:MD00G1076400
Chr00	15392940	15393340	gene:MD00G1076700
Chr00	15422764	15423114	gene:MD00G1077000
Chr00	15502593	15502943	gene:MD00G1077900
Chr00	15534098	15534623	gene:MD00G1078100
Chr00	15580885	15581285	gene:MD00G1078300
Chr00	15611921	15612246	gene:MD00G1078400
Chr00	1579770	1580483	gene:MD00G1012600
Chr00	15866230	15866692	gene:MD00G1078600
Chr00	15874632	15875459	gene:MD00G1078900
Chr00	15975541	15976544	gene:MD00G1079200
Chr00	15992215	15992590	gene:MD00G1079400
Chr00	16029531	16029731	gene:MD00G1080000
Chr00	16096879	16097279	gene:MD00G1080700
Chr00	16132952	16133102	gene:MD00G1080800
Chr00	16181985	16182160	gene:MD00G1080900
Chr00	16238073	16239617	gene:MD00G1081600
Chr00	16397744	16397844	gene:MD00G1082100
Chr00	16583339	16583789	gene:MD00G1083100
Chr00	16657600	16658525	gene:MD00G1083700
Chr00	16671748	16672048	gene:MD00G1083800
Chr00	16674374	16674749	gene:MD00G1083800
Chr00	16676460	16677275	gene:MD00G1083900
Chr00	16782926	16783326	gene:MD00G1084000
Chr00	16958589	16959212	gene:MD00G1084600
Chr00	1705222	1705422	gene:MD00G1013500
Chr00	17093326	17093601	gene:MD00G1085100
Chr00	17098632	17099048	gene:MD00G1085200
Chr00	171010	173531	gene:MD00G1000800
Chr00	17149584	17150059	gene:MD00G1085500
Chr00	17162038	17162088	gene:MD00G1085600
Chr00	17360452	17360797	gene:MD00G1085900
Chr00	1748005	1748442	gene:MD00G1014000
Chr00	17514309	17514646	gene:MD00G1086100
Chr00	17523584	17526638	gene:MD00G1086200
Chr00	17592317	17592392	gene:MD00G1086500
Chr00	17592417	17592567	gene:MD00G1086500
Chr00	17594939	17595511	gene:MD00G1086500
Chr00	17762681	17763081	gene:MD00G1087000
Chr00	17787986	17788660	gene:MD00G1087300
Chr00	17788760	17789135	gene:MD00G1087300
Chr00	17792137	17793037	gene:MD00G1087400
Chr00	17796264	17796829	gene:MD00G1087500
Chr00	17805203	17805478	gene:MD00G1087700
Chr00	18115036	18116058	gene:MD00G1088600
Chr00	18281937	18282387	gene:MD00G1089100
Chr00	18312735	18313035	gene:MD00G1089200
Chr00	18319565	18320287	gene:MD00G1089200
Chr00	18489005	18489889	gene:MD00G1089500
Chr00	18492417	18492892	gene:MD00G1089600
Chr00	18509831	18510256	gene:MD00G1089700
Chr00	18744756	18745106	gene:MD00G1090900
Chr00	18973562	18978229	gene:MD00G1091200
Chr00	19095980	19096180	gene:MD00G1091400
Chr00	19255197	19255722	gene:MD00G1091800
Chr00	19513953	19514053	gene:MD00G1092300
Chr00	19576865	19577376	gene:MD00G1093000
Chr00	19609702	19610311	gene:MD00G1093300
Chr00	19725593	19726027	gene:MD00G1094500
Chr00	19804362	19804901	gene:MD00G1094900
Chr00	19918764	19919239	gene:MD00G1095300
Chr00	19935731	19936231	gene:MD00G1095700
Chr00	20302806	20303131	gene:MD00G1096600
Chr00	20366104	20367056	gene:MD00G1097000
Chr00	20377602	20377777	gene:MD00G1097100
Chr00	20396309	20397395	gene:MD00G1097300
Chr00	20508301	20508601	gene:MD00G1098400
Chr00	20519203	20520082	gene:MD00G1098500
Chr00	20796235	20796628	gene:MD00G1099100
Chr00	20800963	20801181	gene:MD00G1099400
Chr00	21137292	21138349	gene:MD00G1099800
Chr00	21154129	21154404	gene:MD00G1100000
Chr00	21227446	21227546	gene:MD00G1100400
Chr00	21325042	21325978	gene:MD00G1100600
Chr00	21636299	21636671	gene:MD00G1102700
Chr00	21636971	21637046	gene:MD00G1102700
Chr00	21698170	21698220	gene:MD00G1102900
Chr00	21698245	21699238	gene:MD00G1102900
Chr00	21782375	21783394	gene:MD00G1103300
Chr00	21865547	21865922	gene:MD00G1103800
Chr00	21868855	21869981	gene:MD00G1103900
Chr00	21888404	21889391	gene:MD00G1104100
Chr00	21902393	21903043	gene:MD00G1104200
Chr00	21915005	21915330	gene:MD00G1104300
Chr00	21980884	21981269	gene:MD00G1104800
Chr00	22107705	22108055	gene:MD00G1106100
Chr00	22346586	22346661	gene:MD00G1106400
Chr00	22378012	22378537	gene:MD00G1106500
Chr00	2244642	2245017	gene:MD00G1015500
Chr00	2245554	2245829	gene:MD00G1015600
Chr00	22457632	22458327	gene:MD00G1107200
Chr00	22469518	22469893	gene:MD00G1107300
Chr00	22533400	22534376	gene:MD00G1107600
Chr00	22632594	22634671	gene:MD00G1108000
Chr00	22641305	22641405	gene:MD00G1108000
Chr00	22641555	22642142	gene:MD00G1108000
Chr00	22709015	22709946	gene:MD00G1108200
Chr00	22896029	22896354	gene:MD00G1109100
Chr00	22914934	22915384	gene:MD00G1109200
Chr00	22942842	22942992	gene:MD00G1109600
Chr00	22953092	22953142	gene:MD00G1109700
Chr00	23151136	23151561	gene:MD00G1110700
Chr00	23320362	23321097	gene:MD00G1111500
Chr00	23572133	23572479	gene:MD00G1111700
Chr00	23580626	23580687	gene:MD00G1111800
Chr00	23589503	23590045	gene:MD00G1111900
Chr00	23677173	23677498	gene:MD00G1112500
Chr00	23929424	23930634	gene:MD00G1113200
Chr00	24123470	24123795	gene:MD00G1113700
Chr00	2412665	2414207	gene:MD00G1016700
Chr00	24140268	24141387	gene:MD00G1114100
Chr00	2418436	2418886	gene:MD00G1016800
Chr00	2421670	2421854	gene:MD00G1016800
Chr00	24269935	24270185	gene:MD00G1114300
Chr00	24282689	24283239	gene:MD00G1114400
Chr00	24466651	24467197	gene:MD00G1114800
Chr00	24479872	24481145	gene:MD00G1115100
Chr00	24548843	24549068	gene:MD00G1115600
Chr00	24549368	24549632	gene:MD00G1115600
Chr00	24550463	24550838	gene:MD00G1115700
Chr00	24550938	24551213	gene:MD00G1115700
Chr00	24552790	24553140	gene:MD00G1115700
Chr00	24565466	24565766	gene:MD00G1116100
Chr00	24581909	24582256	gene:MD00G1116300
Chr00	24677581	24677756	gene:MD00G1116700
Chr00	2494429	2494604	gene:MD00G1017000
Chr00	2494654	2494754	gene:MD00G1017000
Chr00	2497128	2497871	gene:MD00G1017100
Chr00	2501316	2502074	gene:MD00G1017100
Chr00	2504588	2505013	gene:MD00G1017300
Chr00	2508563	2508763	gene:MD00G1017300
Chr00	2513468	2513963	gene:MD00G1017400
Chr00	2516689	2517319	gene:MD00G1017400
Chr00	25410478	25410653	gene:MD00G1118700
Chr00	25674317	25674663	gene:MD00G1120000
Chr00	25675894	25676219	gene:MD00G1120100
Chr00	25901134	25901995	gene:MD00G1120700
Chr00	26192100	26192425	gene:MD00G1122000
Chr00	26378591	26379616	gene:MD00G1123000
Chr00	26431989	26432546	gene:MD00G1123300
Chr00	26497881	26498181	gene:MD00G1123600
Chr00	26699514	26699689	gene:MD00G1125100
Chr00	26708619	26708669	gene:MD00G1125200
Chr00	26727494	26727969	gene:MD00G1125500
Chr00	26733532	26733757	gene:MD00G1125600
Chr00	26736539	26736914	gene:MD00G1125600
Chr00	26737564	26737914	gene:MD00G1125600
Chr00	26859808	26862794	gene:MD00G1126200
Chr00	26929049	26929624	gene:MD00G1126900
Chr00	26942920	26943705	gene:MD00G1127000
Chr00	26964238	26964638	gene:MD00G1127300
Chr00	27030293	27030768	gene:MD00G1127500
Chr00	27183520	27183995	gene:MD00G1127900
Chr00	27202203	27202776	gene:MD00G1128100
Chr00	27243814	27244289	gene:MD00G1128200
Chr00	27352597	27353043	gene:MD00G1128300
Chr00	27436791	27437266	gene:MD00G1129100
Chr00	27490319	27492070	gene:MD00G1129200
Chr00	27828771	27829146	gene:MD00G1129700
Chr00	27999640	28008990	gene:MD00G1130100
Chr00	28108118	28108506	gene:MD00G1130500
Chr00	28223015	28223357	gene:MD00G1130900
Chr00	28266573	28266898	gene:MD00G1131600
Chr00	28272444	28272809	gene:MD00G1131600
Chr00	2834783	2835033	gene:MD00G1017800
Chr00	286005	286580	gene:MD00G1001400
Chr00	28652479	28652979	gene:MD00G1132300
Chr00	28654079	28654404	gene:MD00G1132400
Chr00	28662642	28663642	gene:MD00G1132600
Chr00	29012178	29012378	gene:MD00G1134000
Chr00	29147170	29147832	gene:MD00G1134700
Chr00	29148514	29148964	gene:MD00G1134800
Chr00	2932716	2935518	gene:MD00G1018100
Chr00	29358351	29359257	gene:MD00G1135400
Chr00	294357	295032	gene:MD00G1001500
Chr00	29526715	29527008	gene:MD00G1135600
Chr00	29527943	29529097	gene:MD00G1135700
Chr00	29542997	29544991	gene:MD00G1136400
Chr00	29603128	29603628	gene:MD00G1136600
Chr00	29807724	29807874	gene:MD00G1137300
Chr00	29815219	29816999	gene:MD00G1137500
Chr00	29817799	29818247	gene:MD00G1137500
Chr00	29833804	29833929	gene:MD00G1137700
Chr00	29893034	29893334	gene:MD00G1138200
Chr00	29898103	29898544	gene:MD00G1138200
Chr00	29898730	29899405	gene:MD00G1138300
Chr00	30066846	30067271	gene:MD00G1139300
Chr00	30067941	30068116	gene:MD00G1139400
Chr00	30503271	30503396	gene:MD00G1139900
Chr00	30696905	30697608	gene:MD00G1140200
Chr00	30710462	30710537	gene:MD00G1140300
Chr00	30710612	30710762	gene:MD00G1140300
Chr00	30713803	30714153	gene:MD00G1140500
Chr00	30737023	30737373	gene:MD00G1140600
Chr00	30740802	30741277	gene:MD00G1140700
Chr00	30743780	30744180	gene:MD00G1140800
Chr00	30845130	30845348	gene:MD00G1141100
Chr00	30873376	30874047	gene:MD00G1141700
Chr00	31014108	31014458	gene:MD00G1142600
Chr00	31089567	31090224	gene:MD00G1143000
Chr00	31243282	31243435	gene:MD00G1143700
Chr00	3143712	3144298	gene:MD00G1018600
Chr00	31644783	31644833	gene:MD00G1144400
Chr00	31644858	31644958	gene:MD00G1144400
Chr00	31707211	31707768	gene:MD00G1144800
Chr00	31721005	31721380	gene:MD00G1145000
Chr00	31854460	31854710	gene:MD00G1145400
Chr00	31942177	31942527	gene:MD00G1145600
Chr00	31994004	31994079	gene:MD00G1145700
Chr00	32123561	32124062	gene:MD00G1146800
Chr00	32163227	32163644	gene:MD00G1147000
Chr00	32402470	32403930	gene:MD00G1148000
Chr00	32488448	32488848	gene:MD00G1148100
Chr00	32539418	32539893	gene:MD00G1148300
Chr00	32693615	32694090	gene:MD00G1148600
Chr00	32830660	32831160	gene:MD00G1149200
Chr00	32912591	32913358	gene:MD00G1149500
Chr00	3293827	3295438	gene:MD00G1018900
Chr00	33090942	33091886	gene:MD00G1149900
Chr00	33109897	33110447	gene:MD00G1150000
Chr00	33290021	33290131	gene:MD00G1151100
Chr00	33290182	33290332	gene:MD00G1151200
Chr00	33290541	33290616	gene:MD00G1151300
Chr00	33291231	33291467	gene:MD00G1151400
Chr00	33354099	33354474	gene:MD00G1151900
Chr00	33354646	33354814	gene:MD00G1152000
Chr00	33354839	33354939	gene:MD00G1152000
Chr00	33425275	33425625	gene:MD00G1152600
Chr00	3359262	3360187	gene:MD00G1019100
Chr00	33830862	33831162	gene:MD00G1154200
Chr00	34173752	34174154	gene:MD00G1155400
Chr00	3427961	3432250	gene:MD00G1019200
Chr00	34407863	34408076	gene:MD00G1156000
Chr00	34418184	34418534	gene:MD00G1156200
Chr00	34427444	34427719	gene:MD00G1156300
Chr00	34433480	34435341	gene:MD00G1156500
Chr00	34685404	34685629	gene:MD00G1156800
Chr00	34728242	34728617	gene:MD00G1156900
Chr00	34801439	34802086	gene:MD00G1157300
Chr00	34802258	34803602	gene:MD00G1157400
Chr00	34804662	34804962	gene:MD00G1157400
Chr00	34805600	34807189	gene:MD00G1157400
Chr00	34906015	34907036	gene:MD00G1158000
Chr00	35181227	35181907	gene:MD00G1159300
Chr00	35241075	35241850	gene:MD00G1159400
Chr00	35255638	35255963	gene:MD00G1159500
Chr00	35667731	35668331	gene:MD00G1160300
Chr00	35671997	35673089	gene:MD00G1160500
Chr00	35675404	35675829	gene:MD00G1160600
Chr00	35682570	35682983	gene:MD00G1160700
Chr00	3625482	3625944	gene:MD00G1019700
Chr00	36647014	36647723	gene:MD00G1163000
Chr00	37007860	37008435	gene:MD00G1164000
Chr00	3705464	3706033	gene:MD00G1020200
Chr00	3728637	3729245	gene:MD00G1020600
Chr00	37524224	37524299	gene:MD00G1164900
Chr00	37525149	37525449	gene:MD00G1164900
Chr00	37527737	37528555	gene:MD00G1164900
Chr00	37575238	37575888	gene:MD00G1165000
Chr00	37601180	37601555	gene:MD00G1165100
Chr00	37678747	37679328	gene:MD00G1165400
Chr00	3778596	3778986	gene:MD00G1021800
Chr00	3809178	3824365	gene:MD00G1022200
Chr00	38166116	38166535	gene:MD00G1166700
Chr00	3860264	3861074	gene:MD00G1022900
Chr00	38649331	38649733	gene:MD00G1168200
Chr00	38855	43167	gene:MD00G1000200
Chr00	38868446	38868546	gene:MD00G1168800
Chr00	38971255	38971617	gene:MD00G1169400
Chr00	38977933	38978226	gene:MD00G1169500
Chr00	38983328	38983428	gene:MD00G1169600
Chr00	390988	391488	gene:MD00G1001800
Chr00	3914943	3917095	gene:MD00G1023400
Chr00	39304096	39304321	gene:MD00G1170800
Chr00	39308053	39309847	gene:MD00G1170800
Chr00	39310884	39311259	gene:MD00G1170900
Chr00	39331323	39332109	gene:MD00G1171100
Chr00	39368507	39368857	gene:MD00G1171200
Chr00	3936981	3937099	gene:MD00G1023600
Chr00	39463506	39464392	gene:MD00G1171400
Chr00	39530085	39530421	gene:MD00G1171900
Chr00	39535730	39536318	gene:MD00G1172000
Chr00	39559639	39559739	gene:MD00G1172200
Chr00	397370	397719	gene:MD00G1001900
Chr00	3993876	3994415	gene:MD00G1024500
Chr00	40008130	40008753	gene:MD00G1173300
Chr00	40241466	40241641	gene:MD00G1173600
Chr00	40273145	40273245	gene:MD00G1173700
Chr00	40273295	40273345	gene:MD00G1173700
Chr00	40415191	40416024	gene:MD00G1174200
Chr00	40671202	40671552	gene:MD00G1175500
Chr00	40808663	40810754	gene:MD00G1176300
Chr00	40816344	40816484	gene:MD00G1176400
Chr00	41221784	41222534	gene:MD00G1177300
Chr00	41236601	41237185	gene:MD00G1177400
Chr00	418313	419132	gene:MD00G1002000
Chr00	42083822	42084597	gene:MD00G1179000
Chr00	42092493	42092768	gene:MD00G1179200
Chr00	42093009	42093509	gene:MD00G1179300
Chr00	42102889	42103839	gene:MD00G1179500
Chr00	42660876	42661551	gene:MD00G1181300
Chr00	42661576	42661651	gene:MD00G1181300
Chr00	42665979	42666328	gene:MD00G1181300
Chr00	42688939	42689114	gene:MD00G1181400
Chr00	42823040	42823745	gene:MD00G1181800
Chr00	42916519	42917697	gene:MD00G1182200
Chr00	4322760	4322960	gene:MD00G1025200
Chr00	43428250	43428575	gene:MD00G1184200
Chr00	43462771	43462971	gene:MD00G1184300
Chr00	44065666	44065941	gene:MD00G1185200
Chr00	44114545	44114720	gene:MD00G1185400
Chr00	44154337	44154562	gene:MD00G1185700
Chr00	44156687	44156987	gene:MD00G1185700
Chr00	44273912	44274329	gene:MD00G1186100
Chr00	44274524	44274899	gene:MD00G1186200
Chr00	44333019	44333219	gene:MD00G1186900
Chr00	4439286	4439686	gene:MD00G1025500
Chr00	44452076	44452126	gene:MD00G1187500
Chr00	445206	446082	gene:MD00G1002100
Chr00	4454384	4454909	gene:MD00G1025600
Chr00	4457705	4458005	gene:MD00G1025700
Chr00	4462624	4462799	gene:MD00G1025900
Chr00	44766787	44767112	gene:MD00G1188600
Chr00	44875787	44880851	gene:MD00G1189000
Chr00	45006049	45009600	gene:MD00G1189200
Chr00	45202172	45202597	gene:MD00G1189400
Chr00	45548006	45548381	gene:MD00G1189600
Chr00	45754844	45754944	gene:MD00G1190500
Chr00	46150389	46150866	gene:MD00G1191100
Chr00	46493365	46493515	gene:MD00G1191800
Chr00	46493540	46493852	gene:MD00G1191800
Chr00	46498523	46499342	gene:MD00G1191800
Chr00	46608822	46609172	gene:MD00G1192400
Chr00	4665380	4666492	gene:MD00G1028400
Chr00	47097332	47097707	gene:MD00G1199600
Chr00	4733402	4734640	gene:MD00G1028800
Chr00	4753962	4754594	gene:MD00G1028900
Chr00	47543966	47544366	gene:MD00G1200900
Chr00	47550181	47550231	gene:MD00G1201000
Chr00	4760819	4761244	gene:MD00G1029100
Chr00	47799489	47799764	gene:MD00G1201600
Chr00	4782066	4782584	gene:MD00G1029300
Chr00	4784626	4785007	gene:MD00G1029400
Chr00	4857693	4858068	gene:MD00G1030000
Chr00	49170911	49171796	gene:MD00G1204100
Chr00	4948504	4948804	gene:MD00G1030600
Chr00	49615122	49615878	gene:MD00G1204700
Chr00	50458460	50458810	gene:MD00G1207300
Chr00	50801712	50802340	gene:MD00G1208600
Chr00	51058290	51058728	gene:MD00G1214100
Chr00	51073012	51073112	gene:MD00G1214200
Chr00	51397087	51397796	gene:MD00G1214800
Chr00	51788360	51788785	gene:MD00G1215800
Chr00	5184114	5185116	gene:MD00G1031100
Chr00	5201410	5201910	gene:MD00G1031200
Chr00	52120383	52120708	gene:MD00G1220800
Chr00	52304097	52305473	gene:MD00G1220900
Chr00	5304027	5304352	gene:MD00G1031300
Chr00	5420023	5421048	gene:MD00G1031600
Chr00	5522630	5523155	gene:MD00G1031700
Chr00	5608110	5609393	gene:MD00G1032200
Chr00	5610920	5611306	gene:MD00G1032200
Chr00	5672125	5672725	gene:MD00G1032300
Chr00	5683033	5683207	gene:MD00G1032500
Chr00	5730663	5732722	gene:MD00G1032700
Chr00	5757877	5757977	gene:MD00G1033100
Chr00	5779446	5780025	gene:MD00G1033400
Chr00	5780100	5780275	gene:MD00G1033400
Chr00	5790750	5791080	gene:MD00G1033500
Chr00	6024364	6024689	gene:MD00G1034500
Chr00	6038102	6038751	gene:MD00G1034600
Chr00	6075969	6076069	gene:MD00G1034800
Chr00	6103520	6104170	gene:MD00G1035000
Chr00	6184375	6188460	gene:MD00G1035400
Chr00	624708	625185	gene:MD00G1003800
Chr00	629247	629949	gene:MD00G1003800
Chr00	6385807	6386456	gene:MD00G1035900
Chr00	6564926	6565244	gene:MD00G1037000
Chr00	6569069	6569496	gene:MD00G1037000
Chr00	6594202	6594327	gene:MD00G1037200
Chr00	6599619	6599994	gene:MD00G1037300
Chr00	6603306	6603719	gene:MD00G1037300
Chr00	660551	661291	gene:MD00G1004100
Chr00	665087	665431	gene:MD00G1004200
Chr00	6715669	6715844	gene:MD00G1038500
Chr00	6737513	6738330	gene:MD00G1038900
Chr00	6770868	6771193	gene:MD00G1039500
Chr00	6824624	6824924	gene:MD00G1040000
Chr00	6827533	6827808	gene:MD00G1040100
Chr00	6847057	6847450	gene:MD00G1040200
Chr00	6917776	6918076	gene:MD00G1040500
Chr00	6918401	6918601	gene:MD00G1040500
Chr00	6927173	6927373	gene:MD00G1040500
Chr00	6929073	6929235	gene:MD00G1040500
Chr00	6940092	6940217	gene:MD00G1040600
Chr00	713270	713786	gene:MD00G1004600
Chr00	7272999	7273349	gene:MD00G1041100
Chr00	7296929	7297354	gene:MD00G1041200
Chr00	7346611	7352769	gene:MD00G1041400
Chr00	7643700	7644300	gene:MD00G1041900
Chr00	7806195	7806877	gene:MD00G1043300
Chr00	7809252	7809527	gene:MD00G1043300
Chr00	7938196	7938671	gene:MD00G1043700
Chr00	8162225	8162300	gene:MD00G1044500
Chr00	818653	819604	gene:MD00G1005800
Chr00	8259555	8260268	gene:MD00G1045200
Chr00	8300192	8300843	gene:MD00G1045300
Chr00	8739950	8740075	gene:MD00G1046600
Chr00	8806302	8806702	gene:MD00G1047400
Chr00	9116233	9116508	gene:MD00G1048500
Chr00	9158090	9158390	gene:MD00G1048900
Chr00	9164391	9164604	gene:MD00G1049000
Chr00	9390698	9390823	gene:MD00G1049800
Chr00	9478918	9479683	gene:MD00G1050100
Chr00	956104	956429	gene:MD00G1006700
Chr00	9562552	9563257	gene:MD00G1050500
Chr00	9567339	9568074	gene:MD00G1050600
Chr00	9601678	9602246	gene:MD00G1050700
Chr00	9659870	9659920	gene:MD00G1051200
Chr00	9680172	9680661	gene:MD00G1051300
Chr00	9683719	9684044	gene:MD00G1051400
Chr00	9688603	9689764	gene:MD00G1051500
Chr00	9705467	9705817	gene:MD00G1051800
Chr00	9710000	9710325	gene:MD00G1052000
Chr00	9717162	9717687	gene:MD00G1052100
Chr00	9718263	9718744	gene:MD00G1052200
Chr00	9765085	9766487	gene:MD00G1052700
Chr00	981128	981503	gene:MD00G1006900
Chr00	9937448	9937973	gene:MD00G1053300
Chr00	997733	998008	gene:MD00G1007100
Chr00	999939	1000314	gene:MD00G1007100
Chr01	10238403	10238603	gene:MD01G1027400
Chr01	10296885	10297419	gene:MD01G1027600
Chr01	10457870	10458470	gene:MD01G1028100
Chr01	10498760	10501392	gene:MD01G1028300
Chr01	10616351	10616839	gene:MD01G1029000
Chr01	10632539	10632989	gene:MD01G1029100
Chr01	10635566	10635691	gene:MD01G1029100
Chr01	10696939	10697864	gene:MD01G1029300
Chr01	10697885	10698235	gene:MD01G1029400
Chr01	10720749	10721224	gene:MD01G1029700
Chr01	10750329	10750754	gene:MD01G1029800
Chr01	10787093	10787262	gene:MD01G1030100
Chr01	10876340	10876440	gene:MD01G1030800
Chr01	10883903	10884203	gene:MD01G1030900
Chr01	10938592	10939123	gene:MD01G1031100
Chr01	10947747	10948172	gene:MD01G1031200
Chr01	11079356	11079797	gene:MD01G1031300
Chr01	11267387	11268484	gene:MD01G1032200
Chr01	11301325	11301525	gene:MD01G1032400
Chr01	11303500	11304214	gene:MD01G1032400
Chr01	11379763	11380088	gene:MD01G1032700
Chr01	11387616	11387720	gene:MD01G1032800
Chr01	11392163	11393024	gene:MD01G1032800
Chr01	11477181	11477456	gene:MD01G1033000
Chr01	11477656	11477931	gene:MD01G1033000
Chr01	11582148	11582498	gene:MD01G1033400
Chr01	11583455	11584382	gene:MD01G1033500
Chr01	11649308	11649715	gene:MD01G1034000
Chr01	11650003	11651563	gene:MD01G1034000
Chr01	11651565	11660030	gene:MD01G1034100
Chr01	11706961	11707361	gene:MD01G1034200
Chr01	11707631	11708204	gene:MD01G1034300
Chr01	11725092	11725167	gene:MD01G1034400
Chr01	11725192	11725311	gene:MD01G1034400
Chr01	11830597	11831197	gene:MD01G1035000
Chr01	11832571	11833529	gene:MD01G1035000
Chr01	11928906	11929331	gene:MD01G1035100
Chr01	11967805	11968080	gene:MD01G1035300
Chr01	11969337	11969412	gene:MD01G1035300
Chr01	11990077	11990577	gene:MD01G1035400
Chr01	12009811	12010158	gene:MD01G1035500
Chr01	12019635	12020048	gene:MD01G1035600
Chr01	1205456	1206849	gene:MD01G1003600
Chr01	1206851	1207126	gene:MD01G1003700
Chr01	12089717	12090879	gene:MD01G1035900
Chr01	12168088	12168338	gene:MD01G1036200
Chr01	12170572	12170735	gene:MD01G1036200
Chr01	12257274	12257759	gene:MD01G1036500
Chr01	12325225	12325600	gene:MD01G1036600
Chr01	12395772	12396209	gene:MD01G1037000
Chr01	1283659	1283934	gene:MD01G1003800
Chr01	13006306	13006656	gene:MD01G1037400
Chr01	13037337	13037755	gene:MD01G1037600
Chr01	13038786	13046518	gene:MD01G1037700
Chr01	13146330	13146805	gene:MD01G1038200
Chr01	1338351	1338726	gene:MD01G1004100
Chr01	13407739	13410163	gene:MD01G1038600
Chr01	13454630	13455095	gene:MD01G1038800
Chr01	13485488	13485663	gene:MD01G1039000
Chr01	13488108	13489070	gene:MD01G1039100
Chr01	13498333	13498782	gene:MD01G1039200
Chr01	13523618	13523955	gene:MD01G1039500
Chr01	13547225	13548487	gene:MD01G1039800
Chr01	13554725	13555283	gene:MD01G1039900
Chr01	1357922	1358293	gene:MD01G1004200
Chr01	1360807	1361007	gene:MD01G1004300
Chr01	13783746	13784151	gene:MD01G1040900
Chr01	13819706	13820231	gene:MD01G1041100
Chr01	13827271	13827696	gene:MD01G1041200
Chr01	14171802	14172227	gene:MD01G1043100
Chr01	14194896	14194946	gene:MD01G1043300
Chr01	14345919	14346786	gene:MD01G1044100
Chr01	14355631	14356006	gene:MD01G1044200
Chr01	14362776	14363310	gene:MD01G1044200
Chr01	14397955	14398329	gene:MD01G1044400
Chr01	14398626	14398976	gene:MD01G1044500
Chr01	14427301	14427601	gene:MD01G1044700
Chr01	14446128	14446453	gene:MD01G1044900
Chr01	14446578	14446972	gene:MD01G1044900
Chr01	14522321	14522496	gene:MD01G1045200
Chr01	14544827	14545052	gene:MD01G1045300
Chr01	14548033	14548358	gene:MD01G1045300
Chr01	14637416	14638548	gene:MD01G1045800
Chr01	14673485	14673885	gene:MD01G1045900
Chr01	14678780	14678855	gene:MD01G1046000
Chr01	14683322	14683597	gene:MD01G1046100
Chr01	14740689	14741911	gene:MD01G1046400
Chr01	14770372	14771000	gene:MD01G1046500
Chr01	14844160	14844210	gene:MD01G1047000
Chr01	15155716	15156351	gene:MD01G1048500
Chr01	15168328	15168753	gene:MD01G1048600
Chr01	15174410	15174851	gene:MD01G1048800
Chr01	15192286	15193304	gene:MD01G1049100
Chr01	15194042	15194993	gene:MD01G1049200
Chr01	15268460	15268810	gene:MD01G1050100
Chr01	15310089	15310739	gene:MD01G1050200
Chr01	15315504	15315629	gene:MD01G1050200
Chr01	15342031	15342356	gene:MD01G1050300
Chr01	15382454	15382929	gene:MD01G1050500
Chr01	15477042	15477492	gene:MD01G1051100
Chr01	15478091	15478701	gene:MD01G1051200
Chr01	15532737	15533488	gene:MD01G1051400
Chr01	15593834	15594084	gene:MD01G1051700
Chr01	15715667	15716142	gene:MD01G1052300
Chr01	15723984	15724888	gene:MD01G1052400
Chr01	15808011	15808211	gene:MD01G1053100
Chr01	15823776	15824151	gene:MD01G1053200
Chr01	15831819	15832532	gene:MD01G1053400
Chr01	15845226	15846357	gene:MD01G1053700
Chr01	15868308	15869879	gene:MD01G1054200
Chr01	15874237	15874437	gene:MD01G1054200
Chr01	15894468	15894893	gene:MD01G1054400
Chr01	15948612	15948662	gene:MD01G1054900
Chr01	15948837	15949525	gene:MD01G1054900
Chr01	15949651	15950187	gene:MD01G1055000
Chr01	15966818	15966868	gene:MD01G1055100
Chr01	15966943	15967268	gene:MD01G1055100
Chr01	15978967	15979642	gene:MD01G1055200
Chr01	16042246	16042544	gene:MD01G1055400
Chr01	16093062	16094115	gene:MD01G1055700
Chr01	16139886	16140236	gene:MD01G1056200
Chr01	16161631	16161981	gene:MD01G1056300
Chr01	16162081	16163308	gene:MD01G1056300
Chr01	16207122	16207397	gene:MD01G1057300
Chr01	16216336	16216711	gene:MD01G1057500
Chr01	16218911	16219099	gene:MD01G1057500
Chr01	16225853	16226203	gene:MD01G1057600
Chr01	16228589	16228978	gene:MD01G1057600
Chr01	16264701	16265152	gene:MD01G1058300
Chr01	16283331	16283930	gene:MD01G1058600
Chr01	16303461	16303981	gene:MD01G1059200
Chr01	16303982	16304270	gene:MD01G1059300
Chr01	16365084	16365959	gene:MD01G1059800
Chr01	16390390	16391030	gene:MD01G1060200
Chr01	16413954	16414254	gene:MD01G1060600
Chr01	16446214	16446578	gene:MD01G1060700
Chr01	16451055	16451205	gene:MD01G1060800
Chr01	16473677	16474830	gene:MD01G1061100
Chr01	16475005	16475666	gene:MD01G1061100
Chr01	16508374	16508499	gene:MD01G1061400
Chr01	16510609	16510997	gene:MD01G1061400
Chr01	16521963	16522589	gene:MD01G1061500
Chr01	16598975	16599775	gene:MD01G1061800
Chr01	16599850	16601355	gene:MD01G1061800
Chr01	16617088	16618096	gene:MD01G1062100
Chr01	16674194	16674394	gene:MD01G1062800
Chr01	16676665	16676813	gene:MD01G1062800
Chr01	16682228	16682603	gene:MD01G1063000
Chr01	16869906	16870416	gene:MD01G1064800
Chr01	16882797	16883197	gene:MD01G1065000
Chr01	16883247	16883297	gene:MD01G1065000
Chr01	16883322	16883547	gene:MD01G1065000
Chr01	16888430	16888930	gene:MD01G1065100
Chr01	16894471	16894973	gene:MD01G1065200
Chr01	16894982	16895469	gene:MD01G1065300
Chr01	16941260	16941410	gene:MD01G1065600
Chr01	16975816	16976412	gene:MD01G1065800
Chr01	16976925	16977711	gene:MD01G1065900
Chr01	16981719	16981894	gene:MD01G1066000
Chr01	17013141	17013341	gene:MD01G1066200
Chr01	17025942	17026267	gene:MD01G1066500
Chr01	17046722	17046919	gene:MD01G1066900
Chr01	17046922	17047297	gene:MD01G1067000
Chr01	17313616	17314605	gene:MD01G1069100
Chr01	17330917	17331192	gene:MD01G1069300
Chr01	17344353	17344878	gene:MD01G1069400
Chr01	17365153	17365528	gene:MD01G1069500
Chr01	17366739	17366989	gene:MD01G1069500
Chr01	17367213	17367813	gene:MD01G1069600
Chr01	17379881	17380281	gene:MD01G1069800
Chr01	17413322	17414169	gene:MD01G1069900
Chr01	17414492	17414967	gene:MD01G1070000
Chr01	17423241	17424131	gene:MD01G1070100
Chr01	17424862	17424987	gene:MD01G1070100
Chr01	17428613	17428713	gene:MD01G1070200
Chr01	17455322	17456678	gene:MD01G1070300
Chr01	17516570	17517185	gene:MD01G1070500
Chr01	17520929	17521279	gene:MD01G1070600
Chr01	17595738	17596250	gene:MD01G1071200
Chr01	17603148	17603721	gene:MD01G1071300
Chr01	17665354	17666196	gene:MD01G1071500
Chr01	17770090	17770315	gene:MD01G1072300
Chr01	17777775	17778225	gene:MD01G1072500
Chr01	17782461	17782911	gene:MD01G1072600
Chr01	17820064	17820439	gene:MD01G1073100
Chr01	17858125	17858525	gene:MD01G1073200
Chr01	17859450	17859500	gene:MD01G1073300
Chr01	17859525	17859775	gene:MD01G1073300
Chr01	17861906	17862256	gene:MD01G1073300
Chr01	17887587	17887662	gene:MD01G1073400
Chr01	17890189	17890838	gene:MD01G1073400
Chr01	17892790	17893354	gene:MD01G1073500
Chr01	17956049	17956099	gene:MD01G1074000
Chr01	18043764	18044039	gene:MD01G1074400
Chr01	18091950	18092269	gene:MD01G1074700
Chr01	1810893	1811293	gene:MD01G1005400
Chr01	18123921	18124344	gene:MD01G1075300
Chr01	18176876	18177151	gene:MD01G1075800
Chr01	18202373	18203206	gene:MD01G1076100
Chr01	18226299	18226874	gene:MD01G1076400
Chr01	1830424	1831065	gene:MD01G1005500
Chr01	18362554	18362754	gene:MD01G1077000
Chr01	18363263	18364169	gene:MD01G1077100
Chr01	18377721	18377896	gene:MD01G1077200
Chr01	18445345	18445520	gene:MD01G1077900
Chr01	18535277	18535910	gene:MD01G1078500
Chr01	18591904	18592304	gene:MD01G1078900
Chr01	18594777	18594902	gene:MD01G1078900
Chr01	18624991	18625536	gene:MD01G1079100
Chr01	18655247	18655547	gene:MD01G1079300
Chr01	18682754	18683240	gene:MD01G1079500
Chr01	18717909	18718159	gene:MD01G1079900
Chr01	18728581	18729433	gene:MD01G1080000
Chr01	18730469	18730768	gene:MD01G1080000
Chr01	18735300	18735814	gene:MD01G1080200
Chr01	18757999	18758274	gene:MD01G1080400
Chr01	18780778	18781495	gene:MD01G1080500
Chr01	18804761	18805136	gene:MD01G1080900
Chr01	18806923	18807223	gene:MD01G1080900
Chr01	18823371	18823746	gene:MD01G1081200
Chr01	18851247	18851547	gene:MD01G1082000
Chr01	18851672	18852661	gene:MD01G1082000
Chr01	18857154	18857379	gene:MD01G1082100
Chr01	18865767	18866103	gene:MD01G1082200
Chr01	18879412	18880487	gene:MD01G1082300
Chr01	18991155	18991504	gene:MD01G1083400
Chr01	19000857	19002608	gene:MD01G1083600
Chr01	19008385	19008835	gene:MD01G1083800
Chr01	19027847	19028272	gene:MD01G1083900
Chr01	19042559	19042822	gene:MD01G1084100
Chr01	19046057	19046546	gene:MD01G1084300
Chr01	19142460	19142860	gene:MD01G1084800
Chr01	19149858	19150308	gene:MD01G1084900
Chr01	19184474	19184862	gene:MD01G1085200
Chr01	19184950	19186847	gene:MD01G1085300
Chr01	19214907	19215007	gene:MD01G1085600
Chr01	19232503	19232603	gene:MD01G1085700
Chr01	19232828	19233148	gene:MD01G1085700
Chr01	19235717	19235867	gene:MD01G1085800
Chr01	19237414	19237703	gene:MD01G1085800
Chr01	19273401	19273551	gene:MD01G1086200
Chr01	19275328	19275753	gene:MD01G1086200
Chr01	19498434	19498990	gene:MD01G1086500
Chr01	19620767	19620817	gene:MD01G1087000
Chr01	19637865	19638565	gene:MD01G1087100
Chr01	19661824	19662199	gene:MD01G1087300
Chr01	19696747	19697272	gene:MD01G1087600
Chr01	19700488	19700838	gene:MD01G1087600
Chr01	19776397	19776622	gene:MD01G1087900
Chr01	19776997	19777447	gene:MD01G1087900
Chr01	20187391	20187776	gene:MD01G1088900
Chr01	20238955	20239050	gene:MD01G1089300
Chr01	20256872	20256997	gene:MD01G1089400
Chr01	20258486	20258823	gene:MD01G1089400
Chr01	2052499	2053719	gene:MD01G1005600
Chr01	20585904	20585954	gene:MD01G1090900
Chr01	20586451	20586901	gene:MD01G1090900
Chr01	20598795	20599120	gene:MD01G1091000
Chr01	20651544	20652253	gene:MD01G1091500
Chr01	20659923	20660273	gene:MD01G1091600
Chr01	20687731	20688434	gene:MD01G1091900
Chr01	20917168	20917343	gene:MD01G1094400
Chr01	20917427	20917477	gene:MD01G1094400
Chr01	20917502	20917577	gene:MD01G1094400
Chr01	21019851	21020201	gene:MD01G1095100
Chr01	21025811	21026036	gene:MD01G1095200
Chr01	21037296	21037757	gene:MD01G1095300
Chr01	2116070	2116520	gene:MD01G1005700
Chr01	21211392	21212584	gene:MD01G1098300
Chr01	21223995	21224310	gene:MD01G1098500
Chr01	21229058	21229397	gene:MD01G1098600
Chr01	21269093	21269293	gene:MD01G1099100
Chr01	21282664	21282789	gene:MD01G1099600
Chr01	21282814	21282914	gene:MD01G1099600
Chr01	21283763	21284395	gene:MD01G1099700
Chr01	21318425	21319066	gene:MD01G1100100
Chr01	21377104	21377400	gene:MD01G1100600
Chr01	21378384	21378859	gene:MD01G1100700
Chr01	21381530	21381930	gene:MD01G1100700
Chr01	21383189	21383589	gene:MD01G1100800
Chr01	21383689	21384214	gene:MD01G1100800
Chr01	21441228	21442159	gene:MD01G1101500
Chr01	21442184	21442234	gene:MD01G1101500
Chr01	21445618	21445693	gene:MD01G1101500
Chr01	21448234	21448409	gene:MD01G1101700
Chr01	21474900	21474950	gene:MD01G1102300
Chr01	21479647	21480300	gene:MD01G1102400
Chr01	21483915	21484423	gene:MD01G1102500
Chr01	21485935	21486085	gene:MD01G1102600
Chr01	21489106	21489618	gene:MD01G1102600
Chr01	21492896	21493640	gene:MD01G1102700
Chr01	21494009	21494209	gene:MD01G1102800
Chr01	21501309	21501684	gene:MD01G1102900
Chr01	21501837	21502287	gene:MD01G1103000
Chr01	21506433	21506483	gene:MD01G1103000
Chr01	21524395	21524920	gene:MD01G1103100
Chr01	21543668	21543943	gene:MD01G1103300
Chr01	21574358	21574984	gene:MD01G1103400
Chr01	21575242	21575667	gene:MD01G1103500
Chr01	21609505	21610324	gene:MD01G1103700
Chr01	21731747	21732134	gene:MD01G1104200
Chr01	21793311	21793817	gene:MD01G1104700
Chr01	21799416	21800545	gene:MD01G1104800
Chr01	21808393	21808693	gene:MD01G1104900
Chr01	21892600	21893454	gene:MD01G1105500
Chr01	21905805	21906130	gene:MD01G1105700
Chr01	21911991	21912241	gene:MD01G1105800
Chr01	21918409	21918659	gene:MD01G1106000
Chr01	21935182	21935507	gene:MD01G1106200
Chr01	22013420	22013695	gene:MD01G1107200
Chr01	22030376	22030701	gene:MD01G1107300
Chr01	22035712	22036012	gene:MD01G1107600
Chr01	22048753	22049327	gene:MD01G1107800
Chr01	22117234	22117879	gene:MD01G1108200
Chr01	22117919	22118294	gene:MD01G1108300
Chr01	22133211	22133654	gene:MD01G1108400
Chr01	22145549	22146140	gene:MD01G1108500
Chr01	22155493	22155593	gene:MD01G1108600
Chr01	22184960	22185736	gene:MD01G1108900
Chr01	22207922	22208322	gene:MD01G1109300
Chr01	22277317	22277717	gene:MD01G1110000
Chr01	22283975	22284425	gene:MD01G1110100
Chr01	22310040	22310504	gene:MD01G1110300
Chr01	22310793	22311068	gene:MD01G1110400
Chr01	22319997	22320472	gene:MD01G1110700
Chr01	22365150	22365760	gene:MD01G1111100
Chr01	22373563	22374396	gene:MD01G1111200
Chr01	22383220	22383670	gene:MD01G1111300
Chr01	22425281	22425675	gene:MD01G1111700
Chr01	22448571	22449046	gene:MD01G1111800
Chr01	2253961	2254311	gene:MD01G1006300
Chr01	22640942	22641292	gene:MD01G1112200
Chr01	22659110	22660974	gene:MD01G1112400
Chr01	22663992	22664392	gene:MD01G1112500
Chr01	22699994	22700219	gene:MD01G1113000
Chr01	22726642	22726992	gene:MD01G1113400
Chr01	22757364	22757764	gene:MD01G1113500
Chr01	22757864	22758314	gene:MD01G1113500
Chr01	22758389	22758714	gene:MD01G1113500
Chr01	22762518	22764365	gene:MD01G1113500
Chr01	22840062	22840487	gene:MD01G1113600
Chr01	22843913	22844512	gene:MD01G1113600
Chr01	22852494	22852619	gene:MD01G1113800
Chr01	22854749	22854899	gene:MD01G1113900
Chr01	22875524	22875899	gene:MD01G1114100
Chr01	22879015	22879872	gene:MD01G1114200
Chr01	22882672	22882797	gene:MD01G1114300
Chr01	22888399	22889023	gene:MD01G1114400
Chr01	22902659	22903109	gene:MD01G1114800
Chr01	22920172	22920636	gene:MD01G1114900
Chr01	22921454	22921960	gene:MD01G1115000
Chr01	22939395	22940005	gene:MD01G1115200
Chr01	22991632	22991907	gene:MD01G1116100
Chr01	22999266	22999591	gene:MD01G1116500
Chr01	23108508	23108608	gene:MD01G1117300
Chr01	23116739	23117134	gene:MD01G1117300
Chr01	23131514	23131639	gene:MD01G1117500
Chr01	23132439	23133183	gene:MD01G1117500
Chr01	23135181	23135631	gene:MD01G1117500
Chr01	23157052	23157227	gene:MD01G1117800
Chr01	23192891	23193041	gene:MD01G1118000
Chr01	23197948	23198273	gene:MD01G1118100
Chr01	23295435	23295760	gene:MD01G1118500
Chr01	23339960	23340679	gene:MD01G1119600
Chr01	23348156	23348256	gene:MD01G1119700
Chr01	23352951	23353301	gene:MD01G1119800
Chr01	23434165	23434565	gene:MD01G1120700
Chr01	23440247	23441127	gene:MD01G1120800
Chr01	23495484	23495607	gene:MD01G1121200
Chr01	23496970	23497422	gene:MD01G1121300
Chr01	23499087	23499212	gene:MD01G1121300
Chr01	23511379	23511836	gene:MD01G1121500
Chr01	23538888	23539163	gene:MD01G1122100
Chr01	23561773	23562287	gene:MD01G1122300
Chr01	23578627	23579435	gene:MD01G1122600
Chr01	23584878	23585271	gene:MD01G1122700
Chr01	23585321	23585446	gene:MD01G1122700
Chr01	23592499	23592949	gene:MD01G1122800
Chr01	23604419	23604767	gene:MD01G1122900
Chr01	23627244	23627729	gene:MD01G1123100
Chr01	23696011	23696386	gene:MD01G1124000
Chr01	23735213	23735263	gene:MD01G1124500
Chr01	23766226	23768092	gene:MD01G1124900
Chr01	23768791	23768941	gene:MD01G1125100
Chr01	23772793	23773231	gene:MD01G1125100
Chr01	23773498	23773823	gene:MD01G1125200
Chr01	23813541	23813791	gene:MD01G1126400
Chr01	23821956	23822056	gene:MD01G1126500
Chr01	24113707	24114082	gene:MD01G1130500
Chr01	24125315	24125704	gene:MD01G1130600
Chr01	24126264	24127052	gene:MD01G1130700
Chr01	24167675	24168430	gene:MD01G1131100
Chr01	24190743	24191168	gene:MD01G1131500
Chr01	24239782	24240157	gene:MD01G1132400
Chr01	24240984	24241359	gene:MD01G1132400
Chr01	24250010	24250424	gene:MD01G1132600
Chr01	24270802	24271027	gene:MD01G1132800
Chr01	24276545	24278201	gene:MD01G1132900
Chr01	24335277	24335752	gene:MD01G1133500
Chr01	24349482	24349782	gene:MD01G1133600
Chr01	24354974	24355441	gene:MD01G1133700
Chr01	24358831	24359331	gene:MD01G1133900
Chr01	24366018	24366218	gene:MD01G1134100
Chr01	24404139	24404339	gene:MD01G1134400
Chr01	24410960	24411260	gene:MD01G1134500
Chr01	24422954	24424266	gene:MD01G1134600
Chr01	24447989	24448289	gene:MD01G1135000
Chr01	24454105	24454380	gene:MD01G1135300
Chr01	24456625	24457075	gene:MD01G1135400
Chr01	24466986	24469359	gene:MD01G1135500
Chr01	24493947	24494407	gene:MD01G1135700
Chr01	24498324	24498499	gene:MD01G1136000
Chr01	24502192	24502592	gene:MD01G1136100
Chr01	24578449	24579524	gene:MD01G1136400
Chr01	24579813	24580188	gene:MD01G1136500
Chr01	24595405	24595505	gene:MD01G1136700
Chr01	24620484	24621191	gene:MD01G1136900
Chr01	24841062	24841187	gene:MD01G1138800
Chr01	24841212	24841262	gene:MD01G1138800
Chr01	24842319	24842569	gene:MD01G1138900
Chr01	24879986	24882002	gene:MD01G1139100
Chr01	24905146	24905496	gene:MD01G1139300
Chr01	24905720	24906020	gene:MD01G1139400
Chr01	24919185	24919531	gene:MD01G1139500
Chr01	24934009	24934409	gene:MD01G1139700
Chr01	24955539	24955979	gene:MD01G1140200
Chr01	24964249	24964824	gene:MD01G1140300
Chr01	24980681	24980956	gene:MD01G1140500
Chr01	24987036	24987411	gene:MD01G1140600
Chr01	24987634	24987934	gene:MD01G1140700
Chr01	24992946	24993446	gene:MD01G1140800
Chr01	25002182	25002582	gene:MD01G1141000
Chr01	25042643	25043043	gene:MD01G1141400
Chr01	25134583	25134833	gene:MD01G1141800
Chr01	25137660	25137785	gene:MD01G1141800
Chr01	25138789	25139089	gene:MD01G1142000
Chr01	25159281	25160953	gene:MD01G1142100
Chr01	25196542	25196842	gene:MD01G1142300
Chr01	25266	25666	gene:MD01G1000300
Chr01	25313978	25314103	gene:MD01G1143200
Chr01	25314128	25314178	gene:MD01G1143200
Chr01	25409973	25410123	gene:MD01G1143700
Chr01	25444053	25444103	gene:MD01G1144200
Chr01	25446324	25446374	gene:MD01G1144300
Chr01	25475224	25479008	gene:MD01G1144400
Chr01	25479308	25479533	gene:MD01G1144400
Chr01	25491639	25492039	gene:MD01G1144600
Chr01	25533960	25534260	gene:MD01G1145200
Chr01	25534273	25535094	gene:MD01G1145300
Chr01	25541025	25542558	gene:MD01G1145400
Chr01	25549635	25549685	gene:MD01G1145600
Chr01	25552264	25552489	gene:MD01G1145600
Chr01	25554528	25554953	gene:MD01G1145700
Chr01	25583713	25583988	gene:MD01G1146100
Chr01	25595522	25595993	gene:MD01G1146300
Chr01	25603186	25603386	gene:MD01G1146800
Chr01	25619264	25619389	gene:MD01G1147100
Chr01	25640413	25641133	gene:MD01G1147300
Chr01	25644003	25644253	gene:MD01G1147600
Chr01	25673811	25673961	gene:MD01G1147700
Chr01	25674611	25674807	gene:MD01G1147700
Chr01	25697515	25698089	gene:MD01G1147900
Chr01	25711510	25712168	gene:MD01G1148100
Chr01	25736742	25737017	gene:MD01G1148500
Chr01	25763528	25764082	gene:MD01G1148900
Chr01	25769445	25769787	gene:MD01G1149000
Chr01	25780726	25780926	gene:MD01G1149100
Chr01	25794230	25794305	gene:MD01G1149200
Chr01	25841581	25843337	gene:MD01G1149500
Chr01	25858761	25859061	gene:MD01G1149600
Chr01	25862966	25863387	gene:MD01G1149700
Chr01	25921959	25922159	gene:MD01G1150700
Chr01	26080164	26080364	gene:MD01G1152100
Chr01	26080932	26081132	gene:MD01G1152200
Chr01	26105213	26105689	gene:MD01G1152400
Chr01	26111589	26111953	gene:MD01G1152500
Chr01	26117542	26118254	gene:MD01G1152800
Chr01	26126168	26126468	gene:MD01G1152900
Chr01	26133862	26134212	gene:MD01G1153000
Chr01	26150013	26150463	gene:MD01G1153200
Chr01	26186157	26186582	gene:MD01G1153500
Chr01	26229624	26229974	gene:MD01G1154100
Chr01	26232337	26232437	gene:MD01G1154100
Chr01	26233871	26234770	gene:MD01G1154200
Chr01	26259875	26260150	gene:MD01G1154500
Chr01	26304548	26304991	gene:MD01G1154700
Chr01	26308077	26308477	gene:MD01G1154800
Chr01	26310579	26310817	gene:MD01G1154900
Chr01	26323249	26323524	gene:MD01G1155200
Chr01	26384033	26384283	gene:MD01G1156200
Chr01	26425609	26425959	gene:MD01G1156900
Chr01	26439244	26439519	gene:MD01G1157100
Chr01	26440809	26440984	gene:MD01G1157100
Chr01	26446582	26447367	gene:MD01G1157300
Chr01	26451724	26452299	gene:MD01G1157500
Chr01	26459711	26459986	gene:MD01G1157700
Chr01	26481667	26481967	gene:MD01G1158000
Chr01	26487579	26487979	gene:MD01G1158100
Chr01	26488204	26488254	gene:MD01G1158100
Chr01	26506173	26506523	gene:MD01G1158200
Chr01	26506923	26507023	gene:MD01G1158200
Chr01	26508654	26508754	gene:MD01G1158300
Chr01	26511468	26511818	gene:MD01G1158300
Chr01	26580716	26581267	gene:MD01G1159500
Chr01	26591968	26592118	gene:MD01G1159700
Chr01	26608343	26608704	gene:MD01G1159900
Chr01	26625210	26625685	gene:MD01G1160200
Chr01	26634164	26634414	gene:MD01G1160800
Chr01	26640358	26640608	gene:MD01G1161000
Chr01	26649132	26649847	gene:MD01G1161100
Chr01	26653037	26653087	gene:MD01G1161100
Chr01	26659016	26659391	gene:MD01G1161200
Chr01	26664886	26665236	gene:MD01G1161400
Chr01	26682995	26683560	gene:MD01G1161700
Chr01	26836160	26836210	gene:MD01G1163300
Chr01	26840089	26840364	gene:MD01G1163400
Chr01	26843591	26844006	gene:MD01G1163500
Chr01	26870734	26871022	gene:MD01G1164000
Chr01	26871105	26871766	gene:MD01G1164100
Chr01	26877133	26877760	gene:MD01G1164200
Chr01	26885003	26885506	gene:MD01G1164500
Chr01	26913791	26914788	gene:MD01G1164700
Chr01	26916702	26917753	gene:MD01G1164800
Chr01	26917992	26918117	gene:MD01G1164900
Chr01	26931404	26931495	gene:MD01G1165200
Chr01	26931496	26931971	gene:MD01G1165300
Chr01	26993630	26995536	gene:MD01G1165900
Chr01	27175407	27175832	gene:MD01G1167000
Chr01	27221611	27221911	gene:MD01G1167600
Chr01	27226726	27227244	gene:MD01G1167800
Chr01	27246657	27247870	gene:MD01G1168000
Chr01	27248730	27249893	gene:MD01G1168000
Chr01	27301640	27302115	gene:MD01G1168900
Chr01	27302603	27304371	gene:MD01G1169000
Chr01	27307103	27307453	gene:MD01G1169100
Chr01	27322103	27322228	gene:MD01G1169300
Chr01	27340347	27340927	gene:MD01G1169700
Chr01	27393762	27394212	gene:MD01G1171000
Chr01	27397300	27397813	gene:MD01G1171100
Chr01	27404318	27404973	gene:MD01G1171200
Chr01	27411895	27412313	gene:MD01G1171400
Chr01	27432108	27432946	gene:MD01G1171900
Chr01	27444447	27444772	gene:MD01G1172400
Chr01	27466916	27467383	gene:MD01G1172600
Chr01	27473000	27473825	gene:MD01G1172700
Chr01	27475040	27475365	gene:MD01G1172700
Chr01	27508880	27509280	gene:MD01G1173400
Chr01	27518961	27519161	gene:MD01G1173500
Chr01	27521341	27521638	gene:MD01G1173600
Chr01	27526265	27526565	gene:MD01G1173700
Chr01	27542279	27542751	gene:MD01G1174000
Chr01	27660771	27660971	gene:MD01G1175500
Chr01	27661739	27662383	gene:MD01G1175600
Chr01	27703085	27703410	gene:MD01G1176300
Chr01	27705731	27706053	gene:MD01G1176300
Chr01	27729244	27729619	gene:MD01G1176600
Chr01	27783342	27783642	gene:MD01G1177100
Chr01	27800491	27800891	gene:MD01G1177300
Chr01	27807050	27807325	gene:MD01G1177400
Chr01	27813200	27813375	gene:MD01G1177500
Chr01	27820313	27820883	gene:MD01G1177600
Chr01	27838746	27839186	gene:MD01G1178000
Chr01	27847066	27847341	gene:MD01G1178200
Chr01	27860957	27861282	gene:MD01G1178400
Chr01	27932628	27932778	gene:MD01G1179600
Chr01	27979472	27979897	gene:MD01G1180300
Chr01	27992552	27992627	gene:MD01G1180600
Chr01	28027279	28027579	gene:MD01G1181200
Chr01	28029679	28031258	gene:MD01G1181200
Chr01	28037871	28038046	gene:MD01G1181400
Chr01	28041096	28041246	gene:MD01G1181500
Chr01	28043349	28043449	gene:MD01G1181500
Chr01	28058353	28058503	gene:MD01G1181700
Chr01	28094664	28094739	gene:MD01G1182100
Chr01	28101741	28102157	gene:MD01G1182200
Chr01	28104379	28104546	gene:MD01G1182300
Chr01	28117261	28117486	gene:MD01G1182500
Chr01	28124575	28125517	gene:MD01G1182700
Chr01	28125920	28126313	gene:MD01G1182700
Chr01	28127907	28128382	gene:MD01G1182800
Chr01	2834946	2837121	gene:MD01G1006400
Chr01	28371611	28372136	gene:MD01G1184400
Chr01	28377154	28377204	gene:MD01G1184500
Chr01	28377554	28378910	gene:MD01G1184500
Chr01	28401104	28401579	gene:MD01G1184700
Chr01	28403277	28403552	gene:MD01G1184800
Chr01	28423151	28423470	gene:MD01G1184900
Chr01	28432526	28432901	gene:MD01G1185100
Chr01	28451916	28451966	gene:MD01G1185400
Chr01	28453202	28453477	gene:MD01G1185400
Chr01	28454059	28454409	gene:MD01G1185500
Chr01	28460965	28461115	gene:MD01G1185600
Chr01	28474943	28475018	gene:MD01G1185900
Chr01	28495608	28496081	gene:MD01G1186100
Chr01	28594561	28594994	gene:MD01G1187300
Chr01	28597642	28598234	gene:MD01G1187400
Chr01	28605234	28605559	gene:MD01G1187500
Chr01	28609859	28610059	gene:MD01G1187600
Chr01	28616486	28616755	gene:MD01G1187700
Chr01	28618193	28618593	gene:MD01G1187800
Chr01	28622091	28622441	gene:MD01G1187800
Chr01	28625985	28626385	gene:MD01G1187900
Chr01	28689313	28689538	gene:MD01G1188500
Chr01	28805918	28806268	gene:MD01G1189000
Chr01	28826327	28826477	gene:MD01G1189300
Chr01	29162576	29163153	gene:MD01G1192300
Chr01	29167422	29167948	gene:MD01G1192300
Chr01	29188708	29188758	gene:MD01G1193000
Chr01	29191804	29192472	gene:MD01G1193000
Chr01	29196314	29196684	gene:MD01G1193100
Chr01	29283679	29284243	gene:MD01G1193900
Chr01	29392369	29392819	gene:MD01G1195600
Chr01	29403806	29403906	gene:MD01G1195700
Chr01	29406512	29406687	gene:MD01G1195800
Chr01	29407503	29407603	gene:MD01G1195800
Chr01	29415987	29416237	gene:MD01G1195900
Chr01	29418727	29419202	gene:MD01G1195900
Chr01	29426537	29427060	gene:MD01G1196000
Chr01	29446248	29446723	gene:MD01G1196400
Chr01	29459948	29460396	gene:MD01G1196700
Chr01	29460696	29461245	gene:MD01G1196700
Chr01	29500269	29500319	gene:MD01G1196900
Chr01	29500494	29500619	gene:MD01G1196900
Chr01	29527291	29527483	gene:MD01G1197100
Chr01	29542409	29542734	gene:MD01G1197300
Chr01	29577379	29577454	gene:MD01G1197600
Chr01	29577479	29577579	gene:MD01G1197600
Chr01	29589237	29589587	gene:MD01G1198000
Chr01	29604464	29604964	gene:MD01G1198100
Chr01	29613604	29613867	gene:MD01G1198300
Chr01	29648292	29648692	gene:MD01G1199100
Chr01	29654005	29654620	gene:MD01G1199200
Chr01	29670730	29671105	gene:MD01G1199500
Chr01	29675368	29675793	gene:MD01G1199600
Chr01	29695058	29695750	gene:MD01G1199900
Chr01	29716545	29717628	gene:MD01G1200400
Chr01	29727099	29727549	gene:MD01G1200600
Chr01	29733030	29733141	gene:MD01G1200600
Chr01	29738590	29739265	gene:MD01G1200700
Chr01	29739290	29740338	gene:MD01G1200700
Chr01	29758303	29758478	gene:MD01G1201200
Chr01	29770709	29772811	gene:MD01G1201400
Chr01	29774680	29775005	gene:MD01G1201400
Chr01	29809901	29810256	gene:MD01G1202100
Chr01	29902665	29908202	gene:MD01G1203100
Chr01	29933318	29933778	gene:MD01G1203500
Chr01	30012554	30012829	gene:MD01G1204500
Chr01	30013754	30013979	gene:MD01G1204500
Chr01	30025522	30026019	gene:MD01G1204600
Chr01	30028976	30029351	gene:MD01G1204700
Chr01	30036423	30036674	gene:MD01G1204800
Chr01	30036699	30036774	gene:MD01G1204800
Chr01	30036798	30037670	gene:MD01G1204900
Chr01	30038357	30038832	gene:MD01G1204900
Chr01	30044097	30044642	gene:MD01G1205000
Chr01	30045868	30046218	gene:MD01G1205000
Chr01	30054201	30054326	gene:MD01G1205200
Chr01	30055604	30055954	gene:MD01G1205300
Chr01	30064478	30064828	gene:MD01G1205400
Chr01	30065015	30065390	gene:MD01G1205500
Chr01	30081111	30081411	gene:MD01G1205800
Chr01	30082436	30082536	gene:MD01G1205800
Chr01	30082561	30082661	gene:MD01G1205800
Chr01	30155051	30155226	gene:MD01G1205900
Chr01	30159821	30160071	gene:MD01G1206000
Chr01	30165177	30165750	gene:MD01G1206300
Chr01	30198197	30198547	gene:MD01G1206700
Chr01	30231264	30231539	gene:MD01G1206800
Chr01	30250749	30251024	gene:MD01G1207200
Chr01	30256172	30256622	gene:MD01G1207300
Chr01	30259578	30260053	gene:MD01G1207400
Chr01	30262128	30262327	gene:MD01G1207400
Chr01	30264227	30264652	gene:MD01G1207500
Chr01	30276616	30277091	gene:MD01G1207800
Chr01	30277531	30277956	gene:MD01G1207900
Chr01	30299884	30300234	gene:MD01G1208300
Chr01	30311474	30312139	gene:MD01G1208600
Chr01	30316934	30317209	gene:MD01G1208700
Chr01	30317834	30318109	gene:MD01G1208700
Chr01	30324910	30325235	gene:MD01G1208900
Chr01	30333107	30333157	gene:MD01G1209000
Chr01	30343723	30343848	gene:MD01G1209200
Chr01	30348236	30348411	gene:MD01G1209300
Chr01	30360410	30365110	gene:MD01G1209600
Chr01	30399444	30400019	gene:MD01G1210000
Chr01	30404642	30404842	gene:MD01G1210100
Chr01	30407719	30408094	gene:MD01G1210100
Chr01	30419819	30420067	gene:MD01G1210300
Chr01	30425314	30426145	gene:MD01G1210400
Chr01	30428223	30428648	gene:MD01G1210500
Chr01	30436337	30436737	gene:MD01G1210600
Chr01	30471200	30471625	gene:MD01G1211000
Chr01	30483310	30483805	gene:MD01G1211200
Chr01	30486310	30486610	gene:MD01G1211300
Chr01	30486835	30487374	gene:MD01G1211300
Chr01	30544693	30544843	gene:MD01G1212000
Chr01	30553609	30553884	gene:MD01G1212100
Chr01	30554159	30554584	gene:MD01G1212100
Chr01	30566735	30567083	gene:MD01G1212200
Chr01	30629962	30630312	gene:MD01G1212800
Chr01	30680373	30680711	gene:MD01G1213500
Chr01	30680905	30681380	gene:MD01G1213600
Chr01	30743987	30744616	gene:MD01G1213800
Chr01	30744698	30745274	gene:MD01G1213900
Chr01	30747591	30747866	gene:MD01G1214000
Chr01	30757889	30758189	gene:MD01G1214200
Chr01	30764234	30764659	gene:MD01G1214300
Chr01	30801282	30801332	gene:MD01G1214600
Chr01	30820567	30821016	gene:MD01G1214800
Chr01	30902943	30903264	gene:MD01G1216000
Chr01	30907759	30908184	gene:MD01G1216100
Chr01	30944186	30944336	gene:MD01G1216500
Chr01	30944387	30945360	gene:MD01G1216600
Chr01	31013019	31013389	gene:MD01G1217300
Chr01	31036855	31037458	gene:MD01G1217800
Chr01	31045693	31046168	gene:MD01G1218000
Chr01	31051768	31052143	gene:MD01G1218100
Chr01	31066227	31066602	gene:MD01G1218300
Chr01	31068656	31068781	gene:MD01G1218500
Chr01	31069231	31069731	gene:MD01G1218500
Chr01	31070081	31070231	gene:MD01G1218500
Chr01	31070356	31070706	gene:MD01G1218500
Chr01	31074439	31075257	gene:MD01G1218500
Chr01	31075921	31076096	gene:MD01G1218600
Chr01	31080360	31080976	gene:MD01G1218600
Chr01	31083647	31083772	gene:MD01G1218700
Chr01	31085596	31085996	gene:MD01G1218700
Chr01	31087703	31088028	gene:MD01G1218800
Chr01	31171937	31172062	gene:MD01G1219500
Chr01	31172137	31172237	gene:MD01G1219500
Chr01	31204975	31205555	gene:MD01G1219600
Chr01	31211987	31212580	gene:MD01G1219700
Chr01	31222399	31225653	gene:MD01G1219900
Chr01	31228431	31228831	gene:MD01G1219900
Chr01	31235756	31236417	gene:MD01G1220300
Chr01	31246430	31246855	gene:MD01G1220400
Chr01	31312786	31313086	gene:MD01G1221000
Chr01	31455950	31456300	gene:MD01G1222100
Chr01	31456906	31457410	gene:MD01G1222100
Chr01	31474885	31475179	gene:MD01G1222400
Chr01	31475454	31476061	gene:MD01G1222500
Chr01	31484606	31484881	gene:MD01G1222700
Chr01	31489347	31489913	gene:MD01G1222800
Chr01	31493491	31494073	gene:MD01G1222900
Chr01	31504495	31504970	gene:MD01G1223100
Chr01	31508228	31508753	gene:MD01G1223200
Chr01	31513668	31514018	gene:MD01G1223400
Chr01	31523374	31523774	gene:MD01G1223600
Chr01	31531355	31532044	gene:MD01G1223900
Chr01	31537023	31537123	gene:MD01G1224100
Chr01	31567151	31567821	gene:MD01G1224600
Chr01	31575371	31575771	gene:MD01G1224700
Chr01	31584525	31585182	gene:MD01G1224900
Chr01	31622128	31622503	gene:MD01G1225400
Chr01	31628646	31629021	gene:MD01G1225500
Chr01	31629032	31629607	gene:MD01G1225600
Chr01	31642744	31642919	gene:MD01G1225800
Chr01	31655697	31655772	gene:MD01G1226000
Chr01	31656427	31656602	gene:MD01G1226100
Chr01	31665724	31666049	gene:MD01G1226200
Chr01	31674726	31674901	gene:MD01G1226400
Chr01	31675992	31676799	gene:MD01G1226400
Chr01	31703338	31703488	gene:MD01G1227200
Chr01	31714656	31715085	gene:MD01G1227300
Chr01	31717954	31718990	gene:MD01G1227300
Chr01	31720886	31722801	gene:MD01G1227400
Chr01	31734560	31735938	gene:MD01G1227700
Chr01	31752383	31753423	gene:MD01G1227800
Chr01	31779081	31779700	gene:MD01G1228000
Chr01	31819505	31819630	gene:MD01G1228500
Chr01	31831914	31832264	gene:MD01G1228700
Chr01	31834457	31834507	gene:MD01G1228700
Chr01	31847546	31847871	gene:MD01G1228800
Chr01	31859336	31859436	gene:MD01G1229100
Chr01	31862370	31862520	gene:MD01G1229100
Chr01	31874022	31875249	gene:MD01G1229300
Chr01	31875643	31876043	gene:MD01G1229300
Chr01	31877984	31878334	gene:MD01G1229400
Chr01	31878674	31879074	gene:MD01G1229500
Chr01	31898574	31899074	gene:MD01G1229800
Chr01	31975267	31975780	gene:MD01G1230300
Chr01	31989397	31989694	gene:MD01G1230500
Chr01	32023420	32023795	gene:MD01G1231100
Chr01	32027271	32027671	gene:MD01G1231200
Chr01	32030429	32030754	gene:MD01G1231400
Chr01	32039067	32039623	gene:MD01G1231500
Chr01	32050118	32050468	gene:MD01G1231700
Chr01	32061858	32062408	gene:MD01G1232200
Chr01	32089253	32089890	gene:MD01G1232300
Chr01	32090020	32090370	gene:MD01G1232400
Chr01	32101592	32102017	gene:MD01G1232600
Chr01	32123521	32123646	gene:MD01G1233000
Chr01	32148323	32149843	gene:MD01G1233700
Chr01	32160794	32161344	gene:MD01G1233800
Chr01	32196674	32197024	gene:MD01G1234100
Chr01	32200342	32200591	gene:MD01G1234200
Chr01	32200743	32201332	gene:MD01G1234300
Chr01	32211619	32211819	gene:MD01G1234400
Chr01	32212689	32213189	gene:MD01G1234500
Chr01	32288567	32288967	gene:MD01G1235300
Chr01	32292304	32292354	gene:MD01G1235400
Chr01	32293633	32294762	gene:MD01G1235400
Chr01	32299218	32299681	gene:MD01G1235500
Chr01	32305811	32306336	gene:MD01G1235700
Chr01	32312022	32312322	gene:MD01G1235800
Chr01	32365345	32365990	gene:MD01G1236000
Chr01	32373084	32373764	gene:MD01G1236300
Chr01	32378713	32379113	gene:MD01G1236300
Chr01	32395501	32395776	gene:MD01G1236500
Chr01	32407187	32407606	gene:MD01G1236700
Chr01	32411052	32411427	gene:MD01G1236800
Chr01	32420717	32421017	gene:MD01G1237000
Chr01	32424472	32424967	gene:MD01G1237100
Chr01	32451449	32451549	gene:MD01G1237600
Chr01	32451574	32451749	gene:MD01G1237600
Chr01	32451758	32452208	gene:MD01G1237700
Chr01	32457666	32458436	gene:MD01G1237800
Chr01	32459886	32459936	gene:MD01G1237800
Chr01	32459961	32460011	gene:MD01G1237800
Chr01	32461087	32461300	gene:MD01G1237800
Chr01	32467539	32467839	gene:MD01G1238100
Chr01	32471576	32472076	gene:MD01G1238300
Chr01	32473526	32473726	gene:MD01G1238300
Chr01	32479183	32479483	gene:MD01G1238400
Chr01	32480645	32481070	gene:MD01G1238500
Chr01	32518558	32518720	gene:MD01G1238700
Chr01	32519208	32520605	gene:MD01G1238800
Chr01	32526919	32527394	gene:MD01G1238900
Chr01	32527844	32527944	gene:MD01G1238900
Chr01	32527969	32528019	gene:MD01G1238900
Chr01	32537824	32538099	gene:MD01G1239000
Chr01	32563853	32564323	gene:MD01G1239400
Chr01	32569268	32569791	gene:MD01G1239500
Chr01	32569960	32570210	gene:MD01G1239600
Chr01	32573141	32573441	gene:MD01G1239600
Chr01	32591996	32592846	gene:MD01G1239700
Chr01	32613916	32614385	gene:MD01G1240100
Chr01	381393	382093	gene:MD01G1001200
Chr01	388001	388436	gene:MD01G1001200
Chr01	5558096	5558221	gene:MD01G1008700
Chr01	5558271	5558321	gene:MD01G1008700
Chr01	5704032	5706469	gene:MD01G1008900
Chr01	5795366	5795641	gene:MD01G1009700
Chr01	5845564	5846559	gene:MD01G1009800
Chr01	5868750	5870090	gene:MD01G1010000
Chr01	5938817	5939109	gene:MD01G1010100
Chr01	6210679	6211117	gene:MD01G1011700
Chr01	6230373	6230723	gene:MD01G1012000
Chr01	6320430	6322081	gene:MD01G1012100
Chr01	6364566	6364883	gene:MD01G1012300
Chr01	6383310	6383653	gene:MD01G1012600
Chr01	6500292	6500467	gene:MD01G1013300
Chr01	6507380	6507705	gene:MD01G1013400
Chr01	6680825	6681397	gene:MD01G1014200
Chr01	6706521	6706896	gene:MD01G1014300
Chr01	7243219	7243394	gene:MD01G1015800
Chr01	7541624	7542136	gene:MD01G1016500
Chr01	756818	757143	gene:MD01G1001600
Chr01	7584473	7585508	gene:MD01G1016700
Chr01	7625135	7625460	gene:MD01G1017000
Chr01	7656324	7656424	gene:MD01G1017100
Chr01	7727809	7728334	gene:MD01G1017400
Chr01	7781837	7782891	gene:MD01G1017900
Chr01	7797162	7797562	gene:MD01G1017900
Chr01	7834765	7834984	gene:MD01G1018200
Chr01	8010934	8011431	gene:MD01G1018800
Chr01	8121143	8121468	gene:MD01G1019500
Chr01	8145540	8146015	gene:MD01G1019700
Chr01	8154116	8154541	gene:MD01G1019700
Chr01	8186256	8187162	gene:MD01G1019800
Chr01	8287604	8290348	gene:MD01G1020100
Chr01	8309753	8310103	gene:MD01G1020300
Chr01	8311253	8312669	gene:MD01G1020300
Chr01	8381994	8383370	gene:MD01G1021000
Chr01	851037	851332	gene:MD01G1001900
Chr01	8527054	8527379	gene:MD01G1021600
Chr01	8679326	8680244	gene:MD01G1021800
Chr01	8680246	8680613	gene:MD01G1021900
Chr01	8907661	8908430	gene:MD01G1022300
Chr01	8958836	8959052	gene:MD01G1022400
Chr01	8959053	8959528	gene:MD01G1022500
Chr01	9094697	9095400	gene:MD01G1023800
Chr01	9097533	9097808	gene:MD01G1023900
Chr01	9098344	9099537	gene:MD01G1023900
Chr01	9101978	9102678	gene:MD01G1023900
Chr01	9119009	9119561	gene:MD01G1024000
Chr01	9156621	9156946	gene:MD01G1024100
Chr01	9242336	9242711	gene:MD01G1024400
Chr01	9335554	9335854	gene:MD01G1024900
Chr01	950174	950649	gene:MD01G1002400
Chr01	9601688	9601988	gene:MD01G1025300
Chr01	9801035	9803794	gene:MD01G1025800
Chr01	9875196	9875571	gene:MD01G1026300
Chr01	9942192	9942517	gene:MD01G1027000
Chr02	10004207	10004582	gene:MD02G1123000
Chr02	10008279	10008704	gene:MD02G1123100
Chr02	10034761	10035807	gene:MD02G1123400
Chr02	10036280	10036830	gene:MD02G1123400
Chr02	10051519	10052158	gene:MD02G1123600
Chr02	10055568	10056088	gene:MD02G1123700
Chr02	10090831	10091131	gene:MD02G1123800
Chr02	10104578	10105028	gene:MD02G1124100
Chr02	10124741	10124891	gene:MD02G1124200
Chr02	10136221	10136756	gene:MD02G1124400
Chr02	10141922	10142047	gene:MD02G1124500
Chr02	10142920	10143070	gene:MD02G1124600
Chr02	10143643	10143968	gene:MD02G1124600
Chr02	10145425	10145605	gene:MD02G1124600
Chr02	10156643	10156793	gene:MD02G1124800
Chr02	10157439	10158634	gene:MD02G1124800
Chr02	10164095	10164395	gene:MD02G1125000
Chr02	10217523	10217996	gene:MD02G1126100
Chr02	10236960	10237892	gene:MD02G1126300
Chr02	10238717	10239242	gene:MD02G1126400
Chr02	10248824	10249636	gene:MD02G1126500
Chr02	10263158	10263477	gene:MD02G1126900
Chr02	10299251	10299426	gene:MD02G1127200
Chr02	10301051	10301250	gene:MD02G1127200
Chr02	10318597	10319290	gene:MD02G1127400
Chr02	10329002	10329177	gene:MD02G1127600
Chr02	10365464	10365814	gene:MD02G1128000
Chr02	10367945	10369104	gene:MD02G1128200
Chr02	10442877	10443327	gene:MD02G1129100
Chr02	10459981	10460156	gene:MD02G1129400
Chr02	10467476	10467726	gene:MD02G1129500
Chr02	10475219	10475841	gene:MD02G1129700
Chr02	10481328	10481403	gene:MD02G1129900
Chr02	10488790	10488865	gene:MD02G1130100
Chr02	10527546	10528356	gene:MD02G1130800
Chr02	10530483	10530533	gene:MD02G1130800
Chr02	10627481	10628428	gene:MD02G1131900
Chr02	10634461	10634736	gene:MD02G1132000
Chr02	10643052	10643627	gene:MD02G1132100
Chr02	10684634	10684809	gene:MD02G1132200
Chr02	10717179	10717849	gene:MD02G1132600
Chr02	10750597	10750972	gene:MD02G1132900
Chr02	10771913	10772488	gene:MD02G1133100
Chr02	10776819	10776869	gene:MD02G1133200
Chr02	10776944	10776994	gene:MD02G1133200
Chr02	10786985	10787460	gene:MD02G1133400
Chr02	10866216	10866316	gene:MD02G1134000
Chr02	10875690	10876065	gene:MD02G1134100
Chr02	10877549	10877749	gene:MD02G1134200
Chr02	10881451	10881501	gene:MD02G1134300
Chr02	10881551	10882026	gene:MD02G1134300
Chr02	10884700	10885350	gene:MD02G1134300
Chr02	10888397	10888472	gene:MD02G1134400
Chr02	10928659	10928780	gene:MD02G1134600
Chr02	10944021	10944621	gene:MD02G1134800
Chr02	110825	110925	gene:MD02G1001700
Chr02	11287487	11287712	gene:MD02G1135700
Chr02	11289801	11290001	gene:MD02G1135800
Chr02	11292098	11292470	gene:MD02G1135800
Chr02	11295049	11295160	gene:MD02G1135900
Chr02	11377295	11377470	gene:MD02G1136400
Chr02	11414108	11414492	gene:MD02G1136700
Chr02	11414493	11414618	gene:MD02G1136800
Chr02	11461522	11461997	gene:MD02G1137100
Chr02	11468454	11468879	gene:MD02G1137200
Chr02	11478150	11478475	gene:MD02G1137300
Chr02	11480605	11481162	gene:MD02G1137400
Chr02	11506220	11506764	gene:MD02G1137700
Chr02	11561046	11561346	gene:MD02G1137900
Chr02	11570169	11570973	gene:MD02G1138000
Chr02	11571977	11573038	gene:MD02G1138100
Chr02	11589022	11589347	gene:MD02G1138500
Chr02	11591637	11592770	gene:MD02G1138600
Chr02	11592799	11593144	gene:MD02G1138700
Chr02	11638935	11639260	gene:MD02G1139400
Chr02	11658435	11658585	gene:MD02G1139900
Chr02	11665545	11665620	gene:MD02G1140000
Chr02	11728724	11729195	gene:MD02G1141000
Chr02	11787142	11787367	gene:MD02G1141700
Chr02	11929311	11929586	gene:MD02G1143500
Chr02	11932568	11932943	gene:MD02G1143700
Chr02	11941651	11942001	gene:MD02G1143900
Chr02	11957282	11957932	gene:MD02G1144100
Chr02	11961726	11962608	gene:MD02G1144200
Chr02	11967814	11968637	gene:MD02G1144300
Chr02	11977877	11978146	gene:MD02G1144600
Chr02	11980408	11981030	gene:MD02G1144700
Chr02	11983301	11983866	gene:MD02G1144900
Chr02	12017115	12017511	gene:MD02G1145400
Chr02	12021186	12021461	gene:MD02G1145600
Chr02	12054127	12054352	gene:MD02G1145900
Chr02	12084559	12084659	gene:MD02G1146300
Chr02	12113692	12114034	gene:MD02G1146600
Chr02	12154284	12154582	gene:MD02G1146900
Chr02	12154716	12155436	gene:MD02G1147000
Chr02	12167844	12168319	gene:MD02G1147300
Chr02	12180620	12182218	gene:MD02G1148000
Chr02	12183264	12183564	gene:MD02G1148100
Chr02	12186144	12186369	gene:MD02G1148100
Chr02	12194928	12195078	gene:MD02G1148200
Chr02	12196953	12197228	gene:MD02G1148200
Chr02	1221415	1222117	gene:MD02G1016100
Chr02	12247490	12248410	gene:MD02G1148900
Chr02	12317197	12317372	gene:MD02G1149600
Chr02	12321961	12322511	gene:MD02G1149700
Chr02	12322911	12323959	gene:MD02G1149700
Chr02	12342225	12342525	gene:MD02G1150100
Chr02	12353825	12354200	gene:MD02G1150300
Chr02	12360050	12361287	gene:MD02G1150400
Chr02	12361587	12361887	gene:MD02G1150400
Chr02	12362609	12365177	gene:MD02G1150500
Chr02	12479050	12479558	gene:MD02G1151300
Chr02	12482850	12484064	gene:MD02G1151300
Chr02	12486312	12487029	gene:MD02G1151400
Chr02	12534564	12534910	gene:MD02G1151900
Chr02	1257186	1257611	gene:MD02G1016700
Chr02	12624960	12625565	gene:MD02G1152600
Chr02	1264963	1265336	gene:MD02G1016900
Chr02	12650098	12650548	gene:MD02G1152800
Chr02	12783719	12783969	gene:MD02G1154100
Chr02	12784207	12784660	gene:MD02G1154200
Chr02	12787075	12787125	gene:MD02G1154200
Chr02	12796259	12796609	gene:MD02G1154300
Chr02	12799203	12799403	gene:MD02G1154300
Chr02	12807672	12807897	gene:MD02G1154400
Chr02	12812597	12812647	gene:MD02G1154500
Chr02	12820647	12820911	gene:MD02G1154800
Chr02	12868162	12868287	gene:MD02G1155200
Chr02	12910027	12911511	gene:MD02G1155700
Chr02	12957040	12957511	gene:MD02G1155900
Chr02	13025962	13026512	gene:MD02G1156700
Chr02	13084254	13085143	gene:MD02G1156800
Chr02	13091015	13091065	gene:MD02G1156800
Chr02	13091090	13091765	gene:MD02G1156800
Chr02	13101565	13102015	gene:MD02G1156900
Chr02	13109966	13110428	gene:MD02G1157000
Chr02	13145574	13145949	gene:MD02G1157100
Chr02	13186126	13186376	gene:MD02G1157700
Chr02	13189818	13190093	gene:MD02G1157800
Chr02	13208902	13209427	gene:MD02G1158400
Chr02	13212892	13213291	gene:MD02G1158500
Chr02	1328781	1329231	gene:MD02G1017800
Chr02	13357318	13357644	gene:MD02G1159200
Chr02	13361736	13362186	gene:MD02G1159300
Chr02	13402899	13403499	gene:MD02G1159600
Chr02	1345347	1345872	gene:MD02G1018200
Chr02	1351517	1351892	gene:MD02G1018300
Chr02	13534016	13534380	gene:MD02G1161300
Chr02	1354272	1354984	gene:MD02G1018400
Chr02	13585414	13585889	gene:MD02G1161700
Chr02	1360951	1361376	gene:MD02G1018500
Chr02	1369181	1369951	gene:MD02G1018600
Chr02	1370800	1372338	gene:MD02G1018700
Chr02	1372638	1372913	gene:MD02G1018700
Chr02	13801794	13801944	gene:MD02G1162900
Chr02	1388667	1389067	gene:MD02G1019100
Chr02	13921091	13922662	gene:MD02G1163200
Chr02	14068365	14068415	gene:MD02G1164600
Chr02	14086859	14087025	gene:MD02G1164800
Chr02	14117544	14117928	gene:MD02G1165300
Chr02	14155508	14155598	gene:MD02G1165400
Chr02	14182270	14182408	gene:MD02G1165500
Chr02	14219097	14219197	gene:MD02G1165700
Chr02	14266243	14266793	gene:MD02G1166500
Chr02	14347824	14348074	gene:MD02G1167000
Chr02	14368093	14368620	gene:MD02G1167600
Chr02	14380574	14381852	gene:MD02G1167800
Chr02	1439690	1440128	gene:MD02G1020100
Chr02	14438043	14438487	gene:MD02G1168200
Chr02	14450966	14451311	gene:MD02G1168300
Chr02	1445145	1445645	gene:MD02G1020300
Chr02	14452160	14452235	gene:MD02G1168400
Chr02	14452310	14452410	gene:MD02G1168400
Chr02	14454762	14455606	gene:MD02G1168400
Chr02	14486995	14487220	gene:MD02G1169000
Chr02	14487245	14487345	gene:MD02G1169000
Chr02	14487370	14487420	gene:MD02G1169000
Chr02	14544761	14545569	gene:MD02G1169200
Chr02	1460779	1461029	gene:MD02G1020500
Chr02	1461249	1461524	gene:MD02G1020600
Chr02	14633458	14633783	gene:MD02G1169500
Chr02	14672198	14672988	gene:MD02G1169700
Chr02	14686492	14687017	gene:MD02G1169900
Chr02	14761725	14762075	gene:MD02G1170800
Chr02	14841750	14842125	gene:MD02G1171200
Chr02	14848902	14849377	gene:MD02G1171200
Chr02	14855497	14856239	gene:MD02G1171500
Chr02	1489705	1489855	gene:MD02G1020900
Chr02	14913957	14914032	gene:MD02G1171800
Chr02	1492823	1492873	gene:MD02G1021100
Chr02	14955781	14956240	gene:MD02G1172000
Chr02	14957845	14958328	gene:MD02G1172100
Chr02	1499865	1500542	gene:MD02G1021200
Chr02	1502125	1502368	gene:MD02G1021400
Chr02	1502565	1503191	gene:MD02G1021500
Chr02	15041054	15042012	gene:MD02G1172400
Chr02	15077311	15077836	gene:MD02G1172600
Chr02	1514393	1514793	gene:MD02G1021600
Chr02	1518582	1526257	gene:MD02G1021700
Chr02	15297669	15298060	gene:MD02G1173900
Chr02	15324895	15327816	gene:MD02G1174300
Chr02	15330526	15331127	gene:MD02G1174500
Chr02	15336046	15336196	gene:MD02G1174500
Chr02	15337560	15337810	gene:MD02G1174600
Chr02	15372795	15373270	gene:MD02G1174700
Chr02	15373596	15374757	gene:MD02G1174800
Chr02	15382086	15382411	gene:MD02G1174900
Chr02	15455815	15456725	gene:MD02G1175800
Chr02	15457095	15457395	gene:MD02G1175900
Chr02	154734	155009	gene:MD02G1001800
Chr02	1548397	1548947	gene:MD02G1022200
Chr02	15500902	15501302	gene:MD02G1176000
Chr02	15559245	15559595	gene:MD02G1176300
Chr02	15603526	15603901	gene:MD02G1176500
Chr02	15604899	15605174	gene:MD02G1176600
Chr02	15607328	15608078	gene:MD02G1176600
Chr02	15616634	15616734	gene:MD02G1177100
Chr02	15640412	15640944	gene:MD02G1177200
Chr02	1568258	1568733	gene:MD02G1022300
Chr02	15694919	15695304	gene:MD02G1177600
Chr02	15712995	15713295	gene:MD02G1177700
Chr02	157236	157436	gene:MD02G1001800
Chr02	15725459	15725884	gene:MD02G1177900
Chr02	15725896	15726121	gene:MD02G1178000
Chr02	1573933	1574108	gene:MD02G1022400
Chr02	15749242	15749707	gene:MD02G1178200
Chr02	15753221	15753521	gene:MD02G1178300
Chr02	15776896	15777146	gene:MD02G1178500
Chr02	15833521	15833871	gene:MD02G1178800
Chr02	15873238	15873638	gene:MD02G1179100
Chr02	15879288	15879783	gene:MD02G1179100
Chr02	15881721	15882221	gene:MD02G1179200
Chr02	1594085	1594610	gene:MD02G1022800
Chr02	15986930	15988051	gene:MD02G1179800
Chr02	15991682	15992145	gene:MD02G1179800
Chr02	1603742	1604242	gene:MD02G1022900
Chr02	1608306	1608731	gene:MD02G1023100
Chr02	16172167	16172542	gene:MD02G1180400
Chr02	16195447	16195816	gene:MD02G1180500
Chr02	16201263	16201651	gene:MD02G1180600
Chr02	16212236	16212807	gene:MD02G1180700
Chr02	16213006	16213231	gene:MD02G1180800
Chr02	16214156	16214581	gene:MD02G1180800
Chr02	1622689	1623264	gene:MD02G1023200
Chr02	1624599	1624649	gene:MD02G1023200
Chr02	16254571	16255530	gene:MD02G1181000
Chr02	16284774	16285652	gene:MD02G1181200
Chr02	16296787	16296887	gene:MD02G1181300
Chr02	1632832	1633157	gene:MD02G1023300
Chr02	16340701	16340976	gene:MD02G1181600
Chr02	16381277	16381627	gene:MD02G1181900
Chr02	16423209	16423709	gene:MD02G1182100
Chr02	16429354	16429854	gene:MD02G1182300
Chr02	16430295	16431002	gene:MD02G1182400
Chr02	16469605	16469876	gene:MD02G1182500
Chr02	16521845	16521945	gene:MD02G1183000
Chr02	16521995	16522138	gene:MD02G1183000
Chr02	16573480	16574783	gene:MD02G1183300
Chr02	16586538	16586688	gene:MD02G1183300
Chr02	16698769	16698994	gene:MD02G1184200
Chr02	16703728	16704178	gene:MD02G1184400
Chr02	16807019	16807644	gene:MD02G1185100
Chr02	16809134	16809259	gene:MD02G1185200
Chr02	16855578	16855928	gene:MD02G1185600
Chr02	16882442	16882986	gene:MD02G1185800
Chr02	16901039	16904268	gene:MD02G1186000
Chr02	16929675	16929775	gene:MD02G1186200
Chr02	16980683	16981276	gene:MD02G1186600
Chr02	17007111	17007403	gene:MD02G1186800
Chr02	17007404	17008245	gene:MD02G1186900
Chr02	17022171	17023744	gene:MD02G1187000
Chr02	17023745	17023920	gene:MD02G1187100
Chr02	17063199	17063374	gene:MD02G1187200
Chr02	17064524	17064599	gene:MD02G1187200
Chr02	17168567	17168867	gene:MD02G1187800
Chr02	17174822	17175097	gene:MD02G1188100
Chr02	17175147	17175472	gene:MD02G1188100
Chr02	17243956	17244106	gene:MD02G1188700
Chr02	17255501	17255888	gene:MD02G1188800
Chr02	17270700	17273193	gene:MD02G1189100
Chr02	17447556	17447781	gene:MD02G1189600
Chr02	17451264	17451712	gene:MD02G1189600
Chr02	17503073	17503223	gene:MD02G1190100
Chr02	1753299	1753349	gene:MD02G1023800
Chr02	17535176	17535784	gene:MD02G1190200
Chr02	17543624	17544024	gene:MD02G1190300
Chr02	17547202	17547577	gene:MD02G1190300
Chr02	17606213	17606588	gene:MD02G1190600
Chr02	17618356	17619258	gene:MD02G1190800
Chr02	17753957	17754357	gene:MD02G1191100
Chr02	17810088	17811168	gene:MD02G1191300
Chr02	17840605	17841844	gene:MD02G1191400
Chr02	17843123	17843173	gene:MD02G1191400
Chr02	17843198	17843498	gene:MD02G1191400
Chr02	18229986	18230336	gene:MD02G1192700
Chr02	18373462	18373959	gene:MD02G1193300
Chr02	18432743	18433243	gene:MD02G1193700
Chr02	18435281	18436606	gene:MD02G1193800
Chr02	18437506	18437981	gene:MD02G1193800
Chr02	18438822	18440502	gene:MD02G1193900
Chr02	1853015	1854438	gene:MD02G1025000
Chr02	18535490	18536036	gene:MD02G1194400
Chr02	18566121	18566655	gene:MD02G1194500
Chr02	18583226	18583836	gene:MD02G1194600
Chr02	18664898	18665373	gene:MD02G1194900
Chr02	18670402	18671084	gene:MD02G1195000
Chr02	18682470	18682770	gene:MD02G1195300
Chr02	18719203	18719643	gene:MD02G1195400
Chr02	18723580	18724005	gene:MD02G1195500
Chr02	18724520	18725394	gene:MD02G1195600
Chr02	18733903	18734615	gene:MD02G1195700
Chr02	18767049	18767399	gene:MD02G1195800
Chr02	18768862	18770578	gene:MD02G1195900
Chr02	18846763	18847138	gene:MD02G1196200
Chr02	18849436	18850162	gene:MD02G1196300
Chr02	19022767	19023092	gene:MD02G1197200
Chr02	19025522	19025847	gene:MD02G1197200
Chr02	19065230	19066050	gene:MD02G1197300
Chr02	19100242	19100977	gene:MD02G1197400
Chr02	19140070	19140597	gene:MD02G1197700
Chr02	19166896	19167371	gene:MD02G1197800
Chr02	19294038	19294388	gene:MD02G1198100
Chr02	19297894	19298294	gene:MD02G1198200
Chr02	19301133	19302024	gene:MD02G1198200
Chr02	19481176	19481226	gene:MD02G1198400
Chr02	19481251	19481501	gene:MD02G1198400
Chr02	19495766	19496066	gene:MD02G1198500
Chr02	19510236	19510786	gene:MD02G1198700
Chr02	19510811	19510861	gene:MD02G1198700
Chr02	19511586	19511808	gene:MD02G1198700
Chr02	19519550	19520675	gene:MD02G1198800
Chr02	19649371	19649946	gene:MD02G1199600
Chr02	19651210	19652406	gene:MD02G1199700
Chr02	19652731	19653056	gene:MD02G1199800
Chr02	19675861	19685871	gene:MD02G1199900
Chr02	19714773	19714998	gene:MD02G1200300
Chr02	19817096	19817993	gene:MD02G1200800
Chr02	19839732	19839782	gene:MD02G1200900
Chr02	19839807	19839857	gene:MD02G1200900
Chr02	19874296	19874646	gene:MD02G1201100
Chr02	19893381	19894679	gene:MD02G1201200
Chr02	19897421	19897846	gene:MD02G1201300
Chr02	19909357	19909657	gene:MD02G1201400
Chr02	19921358	19921533	gene:MD02G1201600
Chr02	19923597	19923672	gene:MD02G1201600
Chr02	19957134	19957606	gene:MD02G1201700
Chr02	20019073	20019448	gene:MD02G1202100
Chr02	2012583	2013008	gene:MD02G1026500
Chr02	20345970	20346605	gene:MD02G1203600
Chr02	20383801	20384380	gene:MD02G1204000
Chr02	20384392	20384640	gene:MD02G1204100
Chr02	20387371	20387446	gene:MD02G1204100
Chr02	20402692	20402817	gene:MD02G1204500
Chr02	20437528	20438003	gene:MD02G1204700
Chr02	2046873	2047298	gene:MD02G1026800
Chr02	2049215	2049440	gene:MD02G1026900
Chr02	20523721	20524121	gene:MD02G1205100
Chr02	20531949	20532074	gene:MD02G1205300
Chr02	20533667	20534217	gene:MD02G1205300
Chr02	20554882	20556211	gene:MD02G1205500
Chr02	20579153	20579603	gene:MD02G1205600
Chr02	20582560	20583160	gene:MD02G1205600
Chr02	2068781	2069156	gene:MD02G1027300
Chr02	20756945	20758082	gene:MD02G1206000
Chr02	20787735	20788085	gene:MD02G1206300
Chr02	208206	208545	gene:MD02G1002400
Chr02	2085270	2085695	gene:MD02G1027400
Chr02	20866476	20866576	gene:MD02G1206900
Chr02	20871100	20871550	gene:MD02G1206900
Chr02	20922208	20922258	gene:MD02G1207200
Chr02	20925948	20926210	gene:MD02G1207200
Chr02	20942204	20942379	gene:MD02G1207300
Chr02	20942380	20944365	gene:MD02G1207400
Chr02	20956701	20956926	gene:MD02G1207700
Chr02	20958423	20958573	gene:MD02G1207700
Chr02	20958598	20958698	gene:MD02G1207700
Chr02	21025764	21026200	gene:MD02G1207800
Chr02	21065534	21066107	gene:MD02G1208000
Chr02	21264380	21264730	gene:MD02G1208200
Chr02	2140166	2140509	gene:MD02G1027700
Chr02	2141074	2141596	gene:MD02G1027800
Chr02	21492340	21493210	gene:MD02G1209600
Chr02	2151546	2152021	gene:MD02G1028100
Chr02	2166028	2166353	gene:MD02G1028200
Chr02	21759141	21760281	gene:MD02G1210100
Chr02	217805	218567	gene:MD02G1002700
Chr02	21933581	21934706	gene:MD02G1210400
Chr02	21934718	21936725	gene:MD02G1210500
Chr02	21938714	21938787	gene:MD02G1210500
Chr02	22183233	22183458	gene:MD02G1210900
Chr02	22186166	22186666	gene:MD02G1210900
Chr02	22190129	22190579	gene:MD02G1211000
Chr02	225166	225641	gene:MD02G1002800
Chr02	22554710	22555110	gene:MD02G1211500
Chr02	2263307	2264294	gene:MD02G1029300
Chr02	22643354	22644547	gene:MD02G1211700
Chr02	22758913	22759088	gene:MD02G1212400
Chr02	22759363	22759413	gene:MD02G1212400
Chr02	22763280	22763630	gene:MD02G1212400
Chr02	22780965	22781365	gene:MD02G1212600
Chr02	2280759	2280859	gene:MD02G1029500
Chr02	2282410	2282750	gene:MD02G1029500
Chr02	2282775	2283800	gene:MD02G1029600
Chr02	22891308	22891722	gene:MD02G1212800
Chr02	2301914	2302230	gene:MD02G1029700
Chr02	2307024	2307349	gene:MD02G1029800
Chr02	2311432	2311507	gene:MD02G1029800
Chr02	2319136	2319261	gene:MD02G1030000
Chr02	232021	232521	gene:MD02G1002900
Chr02	23303001	23304079	gene:MD02G1213500
Chr02	23304104	23312206	gene:MD02G1213500
Chr02	2332933	2333299	gene:MD02G1030100
Chr02	23607652	23607777	gene:MD02G1213700
Chr02	2378340	2379218	gene:MD02G1030400
Chr02	2382532	2382982	gene:MD02G1030500
Chr02	23828585	23829088	gene:MD02G1214300
Chr02	23876173	23876623	gene:MD02G1215300
Chr02	2404043	2404563	gene:MD02G1030800
Chr02	241703	242330	gene:MD02G1003200
Chr02	2458021	2458146	gene:MD02G1031400
Chr02	2460240	2460770	gene:MD02G1031400
Chr02	2463271	2464027	gene:MD02G1031600
Chr02	2469688	2469813	gene:MD02G1031700
Chr02	24698912	24699162	gene:MD02G1216100
Chr02	24760164	24760639	gene:MD02G1216500
Chr02	24768996	24770592	gene:MD02G1216700
Chr02	2477895	2478245	gene:MD02G1031800
Chr02	24880444	24880711	gene:MD02G1217000
Chr02	24884438	24885011	gene:MD02G1217000
Chr02	2519340	2519415	gene:MD02G1032200
Chr02	2522587	2522862	gene:MD02G1032300
Chr02	2524122	2524222	gene:MD02G1032300
Chr02	25287	25687	gene:MD02G1000800
Chr02	25294879	25295375	gene:MD02G1217700
Chr02	25309904	25310329	gene:MD02G1217800
Chr02	25320433	25320508	gene:MD02G1217900
Chr02	25346278	25347764	gene:MD02G1218100
Chr02	25354808	25355801	gene:MD02G1218200
Chr02	25397942	25398317	gene:MD02G1218400
Chr02	25475559	25475709	gene:MD02G1219200
Chr02	25475734	25475834	gene:MD02G1219200
Chr02	2552147	2552880	gene:MD02G1032500
Chr02	25552976	25553226	gene:MD02G1219900
Chr02	25553476	25554433	gene:MD02G1219900
Chr02	25556936	25557136	gene:MD02G1220000
Chr02	25560428	25560596	gene:MD02G1220200
Chr02	2569086	2569261	gene:MD02G1032800
Chr02	25698041	25698409	gene:MD02G1221100
Chr02	2574877	2575347	gene:MD02G1032900
Chr02	25811437	25811906	gene:MD02G1221400
Chr02	25841650	25842075	gene:MD02G1221500
Chr02	25844598	25844893	gene:MD02G1221500
Chr02	258495	259120	gene:MD02G1003500
Chr02	25876654	25877448	gene:MD02G1221900
Chr02	25889171	25889471	gene:MD02G1222000
Chr02	25892406	25892606	gene:MD02G1222000
Chr02	259136	259941	gene:MD02G1003600
Chr02	25993837	25993937	gene:MD02G1222600
Chr02	26006513	26006913	gene:MD02G1222900
Chr02	26009450	26009750	gene:MD02G1222900
Chr02	26019351	26019526	gene:MD02G1223000
Chr02	26026144	26026683	gene:MD02G1223100
Chr02	26072133	26072458	gene:MD02G1223300
Chr02	26077105	26078102	gene:MD02G1223400
Chr02	2611235	2611638	gene:MD02G1033700
Chr02	2616491	2617578	gene:MD02G1033800
Chr02	2617598	2618946	gene:MD02G1033900
Chr02	262237	262787	gene:MD02G1003700
Chr02	2623564	2623764	gene:MD02G1034000
Chr02	2635528	2635828	gene:MD02G1034400
Chr02	26384122	26384522	gene:MD02G1224900
Chr02	26409367	26409592	gene:MD02G1225300
Chr02	26409667	26411498	gene:MD02G1225300
Chr02	26415890	26416530	gene:MD02G1225400
Chr02	2644259	2644384	gene:MD02G1034500
Chr02	264743	265058	gene:MD02G1003700
Chr02	26502847	26503272	gene:MD02G1225800
Chr02	26503499	26503874	gene:MD02G1225900
Chr02	265264	265464	gene:MD02G1003800
Chr02	26540488	26540563	gene:MD02G1226100
Chr02	26543205	26543711	gene:MD02G1226100
Chr02	26550559	26550734	gene:MD02G1226200
Chr02	26633373	26633573	gene:MD02G1226400
Chr02	26646661	26647614	gene:MD02G1226500
Chr02	26677450	26678121	gene:MD02G1226600
Chr02	26678784	26679781	gene:MD02G1226700
Chr02	26725316	26725641	gene:MD02G1226800
Chr02	2673666	2673915	gene:MD02G1034900
Chr02	2678851	2678901	gene:MD02G1035000
Chr02	2681237	2681790	gene:MD02G1035100
Chr02	268898	269398	gene:MD02G1003800
Chr02	26929660	26929885	gene:MD02G1227400
Chr02	27033844	27034385	gene:MD02G1228500
Chr02	2706474	2706924	gene:MD02G1035600
Chr02	27071890	27072315	gene:MD02G1228600
Chr02	27078901	27080317	gene:MD02G1228700
Chr02	27236021	27236516	gene:MD02G1229100
Chr02	27311152	27311625	gene:MD02G1229400
Chr02	27428770	27429980	gene:MD02G1229900
Chr02	27588219	27588991	gene:MD02G1230100
Chr02	27649617	27650352	gene:MD02G1230600
Chr02	27658358	27658533	gene:MD02G1230700
Chr02	27659083	27659469	gene:MD02G1230700
Chr02	27692498	27692798	gene:MD02G1231000
Chr02	27766732	27767132	gene:MD02G1231800
Chr02	2786245	2786670	gene:MD02G1036700
Chr02	27873739	27874164	gene:MD02G1232500
Chr02	27899221	27899734	gene:MD02G1232700
Chr02	27899840	27901663	gene:MD02G1232800
Chr02	2791450	2791775	gene:MD02G1036800
Chr02	2791882	2792348	gene:MD02G1036900
Chr02	27960824	27960899	gene:MD02G1233200
Chr02	27987740	27988065	gene:MD02G1233500
Chr02	2803027	2803502	gene:MD02G1037100
Chr02	2814831	2815006	gene:MD02G1037200
Chr02	28216196	28216721	gene:MD02G1235900
Chr02	28234336	28234611	gene:MD02G1236000
Chr02	28244665	28245065	gene:MD02G1236200
Chr02	282490	283282	gene:MD02G1003900
Chr02	283419	283819	gene:MD02G1004000
Chr02	2841251	2841701	gene:MD02G1037500
Chr02	28595102	28595277	gene:MD02G1238000
Chr02	28628621	28628821	gene:MD02G1238300
Chr02	28628840	28631152	gene:MD02G1238400
Chr02	28666253	28666628	gene:MD02G1238900
Chr02	28668412	28668462	gene:MD02G1238900
Chr02	28669012	28669287	gene:MD02G1238900
Chr02	28674229	28674754	gene:MD02G1239100
Chr02	28683907	28684056	gene:MD02G1239100
Chr02	2878980	2879643	gene:MD02G1038000
Chr02	288420	288595	gene:MD02G1004100
Chr02	28975804	28976468	gene:MD02G1241000
Chr02	29014997	29015472	gene:MD02G1241400
Chr02	29016534	29018316	gene:MD02G1241500
Chr02	290248	290885	gene:MD02G1004200
Chr02	29033079	29033328	gene:MD02G1241600
Chr02	29166173	29166469	gene:MD02G1241800
Chr02	29261437	29261862	gene:MD02G1242400
Chr02	29278831	29279256	gene:MD02G1242500
Chr02	29295570	29296123	gene:MD02G1242600
Chr02	29349541	29349766	gene:MD02G1243100
Chr02	29354554	29355130	gene:MD02G1243100
Chr02	29365512	29365612	gene:MD02G1243600
Chr02	29381807	29382157	gene:MD02G1243900
Chr02	29398665	29400196	gene:MD02G1244000
Chr02	29419131	29421429	gene:MD02G1244100
Chr02	29445025	29445400	gene:MD02G1244400
Chr02	29449392	29449842	gene:MD02G1244500
Chr02	29450519	29450719	gene:MD02G1244600
Chr02	29450969	29451394	gene:MD02G1244600
Chr02	29475819	29475969	gene:MD02G1244800
Chr02	29509919	29510394	gene:MD02G1245100
Chr02	29549788	29549888	gene:MD02G1245200
Chr02	29632168	29632243	gene:MD02G1245800
Chr02	297678	298128	gene:MD02G1004400
Chr02	29807603	29808053	gene:MD02G1247900
Chr02	29823832	29823932	gene:MD02G1248000
Chr02	29825132	29835600	gene:MD02G1248000
Chr02	29933213	29933953	gene:MD02G1248400
Chr02	29969495	29970625	gene:MD02G1248900
Chr02	30018588	30018838	gene:MD02G1249500
Chr02	30089574	30090116	gene:MD02G1249900
Chr02	30248348	30249886	gene:MD02G1250900
Chr02	30312641	30313249	gene:MD02G1251500
Chr02	30348337	30348512	gene:MD02G1251900
Chr02	30348762	30349544	gene:MD02G1251900
Chr02	30424347	30425190	gene:MD02G1252500
Chr02	30562304	30562779	gene:MD02G1254000
Chr02	30615503	30616264	gene:MD02G1254400
Chr02	30630118	30630468	gene:MD02G1254600
Chr02	30649066	30649591	gene:MD02G1254900
Chr02	30656131	30656281	gene:MD02G1254900
Chr02	30656331	30656406	gene:MD02G1254900
Chr02	30668202	30668527	gene:MD02G1255000
Chr02	30709064	30710079	gene:MD02G1255200
Chr02	30730224	30730749	gene:MD02G1255300
Chr02	30731687	30731837	gene:MD02G1255400
Chr02	30754871	30755534	gene:MD02G1255600
Chr02	30758139	30758257	gene:MD02G1255600
Chr02	30768611	30769360	gene:MD02G1255700
Chr02	30770335	30770910	gene:MD02G1255800
Chr02	30787798	30788212	gene:MD02G1255900
Chr02	30854525	30854875	gene:MD02G1256300
Chr02	30948667	30949017	gene:MD02G1257000
Chr02	30954841	30955116	gene:MD02G1257100
Chr02	30965316	30965366	gene:MD02G1257300
[truncated: 18,040 more rows]
