# Supplementary material for: Profiling of N6-Methyladenosine (m6A) Modification Landscape in Response to Drought Stress in Apple (Malus prunifolia (Willd.) Borkh)
Source: Plants (Basel). 2021 Dec 30;11(1):103. doi: 10.3390/plants11010103 (PMC8747461; doi:10.3390/plants11010103)
Supplement: Supplementary file 1 [file plants-11-00103-s001.zip › Supplementary Table S3, m6A modified genes in M. prunifolia seedlings under drought consition.xlsx]

## Sheet: droMp.RNAmodificationGene.bed
Table S3. m6A modified genes in M. prunifolia seedlings under drought condition
Chromosome	Start	End	GeneID
Chr00	10067177	10074187	gene:MD00G1053900
Chr00	10093089	10093364	gene:MD00G1054100
Chr00	10111194	10111619	gene:MD00G1054100
Chr00	10136373	10136863	gene:MD00G1054500
Chr00	10325669	10326188	gene:MD00G1055200
Chr00	1032709	1033134	gene:MD00G1007600
Chr00	10335761	10336556	gene:MD00G1055300
Chr00	10389355	10389455	gene:MD00G1055400
Chr00	10389580	10389630	gene:MD00G1055400
Chr00	10391352	10391477	gene:MD00G1055500
Chr00	10391502	10391770	gene:MD00G1055500
Chr00	104386	104811	gene:MD00G1000600
Chr00	10469011	10469495	gene:MD00G1055800
Chr00	10514123	10514473	gene:MD00G1056100
Chr00	1052391	1052710	gene:MD00G1007800
Chr00	10535977	10536295	gene:MD00G1056300
Chr00	10614125	10614375	gene:MD00G1057700
Chr00	10624543	10625205	gene:MD00G1057800
Chr00	10625302	10625677	gene:MD00G1057900
Chr00	10640975	10641025	gene:MD00G1058300
Chr00	10641050	10641125	gene:MD00G1058300
Chr00	10641150	10641250	gene:MD00G1058300
Chr00	10650158	10650533	gene:MD00G1058500
Chr00	10655192	10655817	gene:MD00G1058600
Chr00	10716842	10717267	gene:MD00G1058700
Chr00	10720466	10722676	gene:MD00G1058900
Chr00	10745909	10746519	gene:MD00G1059000
Chr00	10823976	10824576	gene:MD00G1059100
Chr00	1091280	1091673	gene:MD00G1008400
Chr00	109400	109650	gene:MD00G1000700
Chr00	11008966	11009603	gene:MD00G1059200
Chr00	1116405	1116730	gene:MD00G1008700
Chr00	11176997	11177785	gene:MD00G1060100
Chr00	11226849	11227099	gene:MD00G1060700
Chr00	11243406	11243806	gene:MD00G1060900
Chr00	1136981	1137322	gene:MD00G1009000
Chr00	11418661	11419063	gene:MD00G1061600
Chr00	11419277	11419902	gene:MD00G1061700
Chr00	11442821	11443397	gene:MD00G1061800
Chr00	11458006	11458317	gene:MD00G1062100
Chr00	11468946	11469735	gene:MD00G1062200
Chr00	11475006	11475106	gene:MD00G1062300
Chr00	11475156	11475278	gene:MD00G1062300
Chr00	1165372	1166074	gene:MD00G1009300
Chr00	1166174	1166224	gene:MD00G1009300
Chr00	1166324	1166399	gene:MD00G1009300
Chr00	11682437	11683198	gene:MD00G1063400
Chr00	1173778	1174177	gene:MD00G1009500
Chr00	11972886	11973011	gene:MD00G1063900
Chr00	11974076	11974126	gene:MD00G1063900
Chr00	11975012	11975312	gene:MD00G1063900
Chr00	11977896	11978246	gene:MD00G1064000
Chr00	12050994	12051519	gene:MD00G1064100
Chr00	1206589	1206889	gene:MD00G1009700
Chr00	12105759	12106409	gene:MD00G1064400
Chr00	1224400	1224475	gene:MD00G1009900
Chr00	12268170	12269490	gene:MD00G1064700
Chr00	12283163	12283479	gene:MD00G1064700
Chr00	1234481	1235056	gene:MD00G1010000
Chr00	12392450	12392550	gene:MD00G1064800
Chr00	12398845	12399420	gene:MD00G1064800
Chr00	12545402	12546493	gene:MD00G1065300
Chr00	12546793	12547093	gene:MD00G1065300
Chr00	12851683	12851758	gene:MD00G1066600
Chr00	12853408	12853658	gene:MD00G1066600
Chr00	12876652	12879230	gene:MD00G1066700
Chr00	12879430	12879780	gene:MD00G1066700
Chr00	12880656	12880806	gene:MD00G1066800
Chr00	12883534	12883784	gene:MD00G1066800
Chr00	12968723	12969073	gene:MD00G1067300
Chr00	13025358	13025758	gene:MD00G1067500
Chr00	13395884	13395984	gene:MD00G1068300
Chr00	13445549	13445724	gene:MD00G1068500
Chr00	13450055	13452102	gene:MD00G1068600
Chr00	13458762	13459212	gene:MD00G1068700
Chr00	13474330	13474890	gene:MD00G1068700
Chr00	13604481	13604916	gene:MD00G1069800
Chr00	13699035	13699412	gene:MD00G1070400
Chr00	13731808	13732400	gene:MD00G1070700
Chr00	13814811	13815202	gene:MD00G1071200
Chr00	13825771	13827229	gene:MD00G1071300
Chr00	14111584	14111959	gene:MD00G1071900
Chr00	14148935	14149260	gene:MD00G1072200
Chr00	14224445	14224945	gene:MD00G1072300
Chr00	14482383	14482558	gene:MD00G1072500
Chr00	14836885	14837085	gene:MD00G1073400
Chr00	14897283	14898123	gene:MD00G1074000
Chr00	14903338	14903613	gene:MD00G1074000
Chr00	14927458	14927883	gene:MD00G1074100
Chr00	1512159	1514067	gene:MD00G1012200
Chr00	15133157	15133785	gene:MD00G1075100
Chr00	15209091	15209453	gene:MD00G1075300
Chr00	1524658	1525098	gene:MD00G1012300
Chr00	15266024	15266499	gene:MD00G1075500
Chr00	15325979	15326354	gene:MD00G1075700
Chr00	15329420	15329870	gene:MD00G1075800
Chr00	15352458	15352832	gene:MD00G1076300
Chr00	15355649	15355999	gene:MD00G1076400
Chr00	15393040	15393315	gene:MD00G1076700
Chr00	15422814	15423089	gene:MD00G1077000
Chr00	15502593	15502918	gene:MD00G1077900
Chr00	15534098	15534598	gene:MD00G1078100
Chr00	15580885	15581285	gene:MD00G1078300
Chr00	15611921	15612271	gene:MD00G1078400
Chr00	1580183	1580483	gene:MD00G1012600
Chr00	15866255	15866692	gene:MD00G1078600
Chr00	15874607	15875459	gene:MD00G1078900
Chr00	15975591	15976544	gene:MD00G1079200
Chr00	15992215	15992590	gene:MD00G1079400
Chr00	16026330	16026555	gene:MD00G1079900
Chr00	16096854	16097329	gene:MD00G1080700
Chr00	16132952	16133252	gene:MD00G1080800
Chr00	16238073	16239191	gene:MD00G1081600
Chr00	16239341	16239442	gene:MD00G1081600
Chr00	16583364	16583814	gene:MD00G1083100
Chr00	16657600	16658525	gene:MD00G1083700
Chr00	16671748	16672048	gene:MD00G1083800
Chr00	16676335	16677135	gene:MD00G1083900
Chr00	16782926	16783351	gene:MD00G1084000
Chr00	16958639	16959039	gene:MD00G1084600
Chr00	1705222	1705472	gene:MD00G1013500
Chr00	17098757	17099048	gene:MD00G1085200
Chr00	171010	173506	gene:MD00G1000800
Chr00	17149584	17150059	gene:MD00G1085500
Chr00	1722899	1723199	gene:MD00G1013700
Chr00	1724332	1724695	gene:MD00G1013800
Chr00	17360452	17360797	gene:MD00G1085900
Chr00	1747857	1748466	gene:MD00G1014000
Chr00	17514309	17514646	gene:MD00G1086100
Chr00	17523559	17526663	gene:MD00G1086200
Chr00	17594914	17595511	gene:MD00G1086500
Chr00	17762681	17763106	gene:MD00G1087000
Chr00	17767670	17767745	gene:MD00G1087100
Chr00	17787961	17788061	gene:MD00G1087300
Chr00	17788086	17788660	gene:MD00G1087300
Chr00	17788760	17789160	gene:MD00G1087300
Chr00	17792598	17793037	gene:MD00G1087400
Chr00	17796264	17796829	gene:MD00G1087500
Chr00	17805203	17805453	gene:MD00G1087700
Chr00	17871471	17871771	gene:MD00G1088100
Chr00	18114986	18116083	gene:MD00G1088600
Chr00	18281962	18282412	gene:MD00G1089100
Chr00	18312610	18312985	gene:MD00G1089200
Chr00	18319565	18320287	gene:MD00G1089200
Chr00	18489005	18489989	gene:MD00G1089500
Chr00	18492417	18492817	gene:MD00G1089600
Chr00	18509756	18510306	gene:MD00G1089700
Chr00	18744756	18745106	gene:MD00G1090900
Chr00	18973562	18978229	gene:MD00G1091200
Chr00	19095980	19096180	gene:MD00G1091400
Chr00	19255197	19255722	gene:MD00G1091800
Chr00	19545351	19545676	gene:MD00G1092600
Chr00	19609874	19610311	gene:MD00G1093300
Chr00	19610323	19610423	gene:MD00G1093400
Chr00	19673918	19674018	gene:MD00G1094100
Chr00	19804362	19804851	gene:MD00G1094900
Chr00	19918764	19919239	gene:MD00G1095300
Chr00	19935756	19936244	gene:MD00G1095700
Chr00	19947514	19947639	gene:MD00G1096000
Chr00	20302781	20303131	gene:MD00G1096600
Chr00	20366079	20367056	gene:MD00G1097000
Chr00	20396309	20397395	gene:MD00G1097300
Chr00	20400009	20400184	gene:MD00G1097500
Chr00	20508301	20508601	gene:MD00G1098400
Chr00	20519686	20520082	gene:MD00G1098500
Chr00	20796260	20796628	gene:MD00G1099100
Chr00	20800963	20801138	gene:MD00G1099400
Chr00	21032291	21032341	gene:MD00G1099600
Chr00	21137267	21138349	gene:MD00G1099800
Chr00	21154104	21154404	gene:MD00G1100000
Chr00	21227446	21227621	gene:MD00G1100400
Chr00	21325042	21326028	gene:MD00G1100600
Chr00	21440225	21440550	gene:MD00G1101100
Chr00	21698170	21698220	gene:MD00G1102900
Chr00	21698245	21699238	gene:MD00G1102900
Chr00	21782325	21783394	gene:MD00G1103300
Chr00	21865547	21865922	gene:MD00G1103800
Chr00	21868830	21869981	gene:MD00G1103900
Chr00	21888329	21889366	gene:MD00G1104100
Chr00	21902468	21903043	gene:MD00G1104200
Chr00	21914980	21915380	gene:MD00G1104300
Chr00	21980884	21981269	gene:MD00G1104800
Chr00	22107655	22107805	gene:MD00G1106100
Chr00	22378037	22378612	gene:MD00G1106500
Chr00	2244642	2245067	gene:MD00G1015500
Chr00	22457632	22458327	gene:MD00G1107200
Chr00	22469518	22469893	gene:MD00G1107300
Chr00	22516674	22516774	gene:MD00G1107500
Chr00	22516799	22516849	gene:MD00G1107500
Chr00	22516874	22516924	gene:MD00G1107500
Chr00	22520842	22521042	gene:MD00G1107500
Chr00	22533350	22534426	gene:MD00G1107600
Chr00	22632594	22634376	gene:MD00G1108000
Chr00	22634401	22634621	gene:MD00G1108000
Chr00	22641555	22642142	gene:MD00G1108000
Chr00	22709015	22709971	gene:MD00G1108200
Chr00	22877494	22877774	gene:MD00G1108800
Chr00	22895979	22897685	gene:MD00G1109100
Chr00	22915009	22915159	gene:MD00G1109200
Chr00	22920306	22920531	gene:MD00G1109400
Chr00	22942842	22943017	gene:MD00G1109600
Chr00	22953067	22953117	gene:MD00G1109700
Chr00	23150209	23151561	gene:MD00G1110700
Chr00	23320412	23320462	gene:MD00G1111500
Chr00	23320587	23321097	gene:MD00G1111500
Chr00	23572208	23572458	gene:MD00G1111700
Chr00	23580576	23580687	gene:MD00G1111800
Chr00	23589478	23590045	gene:MD00G1111900
Chr00	23677098	23677523	gene:MD00G1112500
Chr00	238416	238859	gene:MD00G1001000
Chr00	23929424	23930634	gene:MD00G1113200
Chr00	24123445	24123845	gene:MD00G1113700
Chr00	2412665	2414207	gene:MD00G1016700
Chr00	24133268	24137076	gene:MD00G1113900
Chr00	24140293	24140343	gene:MD00G1114100
Chr00	24141087	24141387	gene:MD00G1114100
Chr00	2418436	2418861	gene:MD00G1016800
Chr00	24269910	24270235	gene:MD00G1114300
Chr00	24282639	24283239	gene:MD00G1114400
Chr00	24295573	24295698	gene:MD00G1114500
Chr00	24466676	24467262	gene:MD00G1114800
Chr00	24479872	24482867	gene:MD00G1115100
Chr00	24548818	24549068	gene:MD00G1115600
Chr00	24549318	24549632	gene:MD00G1115600
Chr00	24550463	24550588	gene:MD00G1115700
Chr00	24552840	24553140	gene:MD00G1115700
Chr00	24561700	24561875	gene:MD00G1116000
Chr00	24561950	24562000	gene:MD00G1116000
Chr00	24565441	24565741	gene:MD00G1116100
Chr00	24581984	24582209	gene:MD00G1116300
Chr00	24677456	24677798	gene:MD00G1116700
Chr00	2497128	2497871	gene:MD00G1017100
Chr00	2504588	2505013	gene:MD00G1017300
Chr00	2513468	2513963	gene:MD00G1017400
Chr00	2516839	2517244	gene:MD00G1017400
Chr00	25340905	25341305	gene:MD00G1118600
Chr00	25674317	25674663	gene:MD00G1120000
Chr00	25675894	25676294	gene:MD00G1120100
Chr00	25901795	25902020	gene:MD00G1120700
Chr00	26192075	26192450	gene:MD00G1122000
Chr00	26378591	26379591	gene:MD00G1123000
Chr00	26432129	26432546	gene:MD00G1123300
Chr00	26497906	26498256	gene:MD00G1123600
Chr00	26699464	26699779	gene:MD00G1125100
Chr00	26727494	26727969	gene:MD00G1125500
Chr00	26736539	26736914	gene:MD00G1125600
Chr00	26737439	26737914	gene:MD00G1125600
Chr00	26859783	26862794	gene:MD00G1126200
Chr00	26922418	26922643	gene:MD00G1126800
Chr00	26928949	26929624	gene:MD00G1126900
Chr00	26937999	26938063	gene:MD00G1126900
Chr00	26942895	26943705	gene:MD00G1127000
Chr00	26964238	26964638	gene:MD00G1127300
Chr00	27030268	27030768	gene:MD00G1127500
Chr00	27183520	27183995	gene:MD00G1127900
Chr00	27202203	27202776	gene:MD00G1128100
Chr00	27243839	27244289	gene:MD00G1128200
Chr00	27352597	27353043	gene:MD00G1128300
Chr00	27436791	27437191	gene:MD00G1129100
Chr00	27490319	27490769	gene:MD00G1129200
Chr00	27828771	27829171	gene:MD00G1129700
Chr00	27999640	28008990	gene:MD00G1130100
Chr00	28108118	28108506	gene:MD00G1130500
Chr00	28266573	28266873	gene:MD00G1131600
Chr00	28272419	28272809	gene:MD00G1131600
Chr00	286005	286580	gene:MD00G1001400
Chr00	28652479	28652979	gene:MD00G1132300
Chr00	28654079	28654354	gene:MD00G1132400
Chr00	28662617	28663667	gene:MD00G1132600
Chr00	29147732	29147782	gene:MD00G1134700
Chr00	29148514	29148939	gene:MD00G1134800
Chr00	2932666	2935543	gene:MD00G1018100
Chr00	29358351	29359282	gene:MD00G1135400
Chr00	294232	294957	gene:MD00G1001500
Chr00	29526840	29526915	gene:MD00G1135600
Chr00	29527918	29529097	gene:MD00G1135700
Chr00	29542972	29544991	gene:MD00G1136400
Chr00	29549274	29549462	gene:MD00G1136500
Chr00	29603128	29603603	gene:MD00G1136600
Chr00	29815401	29817049	gene:MD00G1137500
Chr00	29817774	29818247	gene:MD00G1137500
Chr00	29893109	29893334	gene:MD00G1138200
Chr00	29898078	29898544	gene:MD00G1138200
Chr00	29898730	29899380	gene:MD00G1138300
Chr00	30066846	30067271	gene:MD00G1139300
Chr00	30067966	30068116	gene:MD00G1139400
Chr00	30124183	30124233	gene:MD00G1139600
Chr00	30124258	30124383	gene:MD00G1139600
Chr00	30503246	30503296	gene:MD00G1139900
Chr00	30503321	30503421	gene:MD00G1139900
Chr00	30696905	30697716	gene:MD00G1140200
Chr00	30710412	30710637	gene:MD00G1140300
Chr00	30737023	30737398	gene:MD00G1140600
Chr00	30740827	30741277	gene:MD00G1140700
Chr00	30743805	30744155	gene:MD00G1140800
Chr00	30873376	30873997	gene:MD00G1141700
Chr00	30982830	30982880	gene:MD00G1142200
Chr00	31089467	31089517	gene:MD00G1143000
Chr00	31089542	31090199	gene:MD00G1143000
Chr00	3143712	3144298	gene:MD00G1018600
Chr00	31707261	31707768	gene:MD00G1144800
Chr00	31721005	31721828	gene:MD00G1145000
Chr00	31854460	31854760	gene:MD00G1145400
Chr00	31942177	31943143	gene:MD00G1145600
Chr00	31993979	31994104	gene:MD00G1145700
Chr00	32123561	32124424	gene:MD00G1146800
Chr00	32402470	32403905	gene:MD00G1148000
Chr00	32488448	32488848	gene:MD00G1148100
Chr00	32488851	32488951	gene:MD00G1148200
Chr00	32539393	32539993	gene:MD00G1148300
Chr00	32693715	32693915	gene:MD00G1148600
Chr00	32830660	32831160	gene:MD00G1149200
Chr00	32912591	32913358	gene:MD00G1149500
Chr00	3293827	3295438	gene:MD00G1018900
Chr00	33090892	33091911	gene:MD00G1149900
Chr00	33109373	33110447	gene:MD00G1150000
Chr00	33291206	33291467	gene:MD00G1151400
Chr00	33354099	33354424	gene:MD00G1151900
Chr00	33354646	33354721	gene:MD00G1152000
Chr00	33416402	33416702	gene:MD00G1152500
Chr00	33425275	33425650	gene:MD00G1152600
Chr00	33430317	33430692	gene:MD00G1152700
Chr00	3359287	3360362	gene:MD00G1019100
Chr00	33830862	33831187	gene:MD00G1154200
Chr00	34173752	34174204	gene:MD00G1155400
Chr00	3427961	3432250	gene:MD00G1019200
Chr00	34407863	34408076	gene:MD00G1156000
Chr00	34418234	34418484	gene:MD00G1156200
Chr00	34433455	34435341	gene:MD00G1156500
Chr00	34727966	34728617	gene:MD00G1156900
Chr00	34801439	34802086	gene:MD00G1157300
Chr00	34802258	34803652	gene:MD00G1157400
Chr00	34804612	34805012	gene:MD00G1157400
Chr00	34805550	34807139	gene:MD00G1157400
Chr00	34905990	34907086	gene:MD00G1158000
Chr00	35181227	35181907	gene:MD00G1159300
Chr00	35241075	35241825	gene:MD00G1159400
Chr00	35255588	35256013	gene:MD00G1159500
Chr00	35667856	35668031	gene:MD00G1160300
Chr00	35671972	35673064	gene:MD00G1160500
Chr00	35675404	35675854	gene:MD00G1160600
Chr00	35682570	35682983	gene:MD00G1160700
Chr00	3625457	3625944	gene:MD00G1019700
Chr00	36647014	36647723	gene:MD00G1163000
Chr00	37007835	37008448	gene:MD00G1164000
Chr00	3705623	3706033	gene:MD00G1020200
Chr00	3728587	3729345	gene:MD00G1020600
Chr00	37525324	37525399	gene:MD00G1164900
Chr00	37527712	37528555	gene:MD00G1164900
Chr00	37575238	37575888	gene:MD00G1165000
Chr00	37601155	37601530	gene:MD00G1165100
Chr00	3778646	3778986	gene:MD00G1021800
Chr00	3809203	3824340	gene:MD00G1022200
Chr00	38166116	38166585	gene:MD00G1166700
Chr00	38536235	38536535	gene:MD00G1167700
Chr00	3860264	3861074	gene:MD00G1022900
Chr00	38649181	38649431	gene:MD00G1168200
Chr00	38665041	38665141	gene:MD00G1168400
Chr00	38665166	38665754	gene:MD00G1168400
Chr00	3866706	3866781	gene:MD00G1022900
Chr00	38855	43167	gene:MD00G1000200
Chr00	38971305	38971617	gene:MD00G1169400
Chr00	38976958	38978226	gene:MD00G1169500
Chr00	38980689	38980764	gene:MD00G1169600
Chr00	38983403	38983503	gene:MD00G1169600
Chr00	390963	391499	gene:MD00G1001800
Chr00	3914094	3917095	gene:MD00G1023400
Chr00	3917177	3917611	gene:MD00G1023500
Chr00	3918806	3918981	gene:MD00G1023500
Chr00	39303996	39305293	gene:MD00G1170800
Chr00	39308003	39309872	gene:MD00G1170800
Chr00	39310884	39311234	gene:MD00G1170900
Chr00	39331348	39332109	gene:MD00G1171100
Chr00	39368532	39368857	gene:MD00G1171200
Chr00	39464142	39464392	gene:MD00G1171400
Chr00	39480026	39480301	gene:MD00G1171800
Chr00	39530060	39530421	gene:MD00G1171900
Chr00	39535705	39536368	gene:MD00G1172000
Chr00	397395	397719	gene:MD00G1001900
Chr00	40007711	40008753	gene:MD00G1173300
Chr00	40415191	40416049	gene:MD00G1174200
Chr00	40670170	40670430	gene:MD00G1175400
Chr00	40671202	40671527	gene:MD00G1175500
Chr00	40808530	40810797	gene:MD00G1176300
Chr00	41221784	41222559	gene:MD00G1177300
Chr00	41236626	41237210	gene:MD00G1177400
Chr00	418338	419132	gene:MD00G1002000
Chr00	42083822	42084572	gene:MD00G1179000
Chr00	42092518	42092768	gene:MD00G1179200
Chr00	42093009	42093509	gene:MD00G1179300
Chr00	42102839	42103139	gene:MD00G1179500
Chr00	42103239	42103864	gene:MD00G1179500
Chr00	42194326	42194476	gene:MD00G1179800
Chr00	42660876	42661576	gene:MD00G1181300
Chr00	42665979	42666328	gene:MD00G1181300
Chr00	42688036	42689214	gene:MD00G1181400
Chr00	42823040	42823465	gene:MD00G1181800
Chr00	42915619	42915944	gene:MD00G1182200
Chr00	42916594	42916894	gene:MD00G1182200
Chr00	4322760	4322985	gene:MD00G1025200
Chr00	43462821	43462971	gene:MD00G1184300
Chr00	44065616	44066016	gene:MD00G1185200
Chr00	44114720	44114795	gene:MD00G1185400
Chr00	44154362	44154512	gene:MD00G1185700
Chr00	44156383	44157037	gene:MD00G1185700
Chr00	44274649	44274824	gene:MD00G1186200
Chr00	4439286	4439711	gene:MD00G1025500
Chr00	44452051	44452326	gene:MD00G1187500
Chr00	44454479	44455115	gene:MD00G1187500
Chr00	445181	446182	gene:MD00G1002100
Chr00	4454409	4454909	gene:MD00G1025600
Chr00	4457780	4458016	gene:MD00G1025700
Chr00	44766787	44767174	gene:MD00G1188600
Chr00	44767317	44767592	gene:MD00G1188700
Chr00	44875887	44876337	gene:MD00G1189000
Chr00	45006049	45009600	gene:MD00G1189200
Chr00	45202147	45202597	gene:MD00G1189400
Chr00	45547981	45548406	gene:MD00G1189600
Chr00	45754844	45755144	gene:MD00G1190500
Chr00	45942352	45942602	gene:MD00G1190800
Chr00	46493540	46493777	gene:MD00G1191800
Chr00	46498523	46499342	gene:MD00G1191800
Chr00	4665405	4666492	gene:MD00G1028400
Chr00	47097332	47097707	gene:MD00G1199600
Chr00	4733377	4734781	gene:MD00G1028800
Chr00	4754208	4754594	gene:MD00G1028900
Chr00	47543941	47544391	gene:MD00G1200900
Chr00	47550106	47550563	gene:MD00G1201000
Chr00	4760819	4761219	gene:MD00G1029100
Chr00	47799489	47799814	gene:MD00G1201600
Chr00	4782066	4782466	gene:MD00G1029300
Chr00	4784502	4784602	gene:MD00G1029300
Chr00	4784626	4785007	gene:MD00G1029400
Chr00	4857668	4858193	gene:MD00G1030000
Chr00	48999712	48999887	gene:MD00G1203500
Chr00	49170961	49171871	gene:MD00G1204100
Chr00	4948001	4948151	gene:MD00G1030500
Chr00	4948454	4948804	gene:MD00G1030600
Chr00	49615147	49615878	gene:MD00G1204700
Chr00	50458385	50458979	gene:MD00G1207300
Chr00	50801712	50802390	gene:MD00G1208600
Chr00	51058290	51058728	gene:MD00G1214100
Chr00	51072862	51073501	gene:MD00G1214200
Chr00	51397087	51398263	gene:MD00G1214800
Chr00	51788335	51788845	gene:MD00G1215800
Chr00	5184139	5185116	gene:MD00G1031100
Chr00	51896516	51896780	gene:MD00G1220100
Chr00	51901963	51902063	gene:MD00G1220300
Chr00	5201385	5201985	gene:MD00G1031200
Chr00	52114386	52114933	gene:MD00G1220800
Chr00	52120383	52120708	gene:MD00G1220800
Chr00	52304097	52305448	gene:MD00G1220900
Chr00	5420023	5421073	gene:MD00G1031600
Chr00	5421613	5421688	gene:MD00G1031600
Chr00	5522630	5523155	gene:MD00G1031700
Chr00	5571267	5571492	gene:MD00G1031900
Chr00	5571742	5572092	gene:MD00G1031900
Chr00	5610945	5611306	gene:MD00G1032200
Chr00	5671940	5672750	gene:MD00G1032300
Chr00	5679253	5679378	gene:MD00G1032500
Chr00	5730663	5732722	gene:MD00G1032700
Chr00	5757650	5758017	gene:MD00G1033100
Chr00	5789825	5790125	gene:MD00G1033500
Chr00	5790800	5791055	gene:MD00G1033500
Chr00	6024364	6024739	gene:MD00G1034500
Chr00	6075969	6076194	gene:MD00G1034800
Chr00	6103520	6104245	gene:MD00G1035000
Chr00	6184375	6188485	gene:MD00G1035400
Chr00	624708	625160	gene:MD00G1003800
Chr00	629459	629924	gene:MD00G1003800
Chr00	6385807	6386456	gene:MD00G1035900
Chr00	6431894	6432319	gene:MD00G1036300
Chr00	6564926	6565051	gene:MD00G1037000
Chr00	6565219	6565269	gene:MD00G1037000
Chr00	6569069	6569496	gene:MD00G1037000
Chr00	6582955	6583130	gene:MD00G1037100
Chr00	6599619	6599919	gene:MD00G1037300
Chr00	6603281	6603719	gene:MD00G1037300
Chr00	660526	661362	gene:MD00G1004100
Chr00	665062	665431	gene:MD00G1004200
Chr00	6715544	6715933	gene:MD00G1038500
Chr00	6737388	6738330	gene:MD00G1038900
Chr00	6747793	6747893	gene:MD00G1039000
Chr00	6757206	6757431	gene:MD00G1039300
Chr00	6770868	6771193	gene:MD00G1039500
Chr00	6823929	6824214	gene:MD00G1039900
Chr00	6824624	6824899	gene:MD00G1040000
Chr00	6827508	6827833	gene:MD00G1040100
Chr00	6847057	6847450	gene:MD00G1040200
Chr00	6917701	6917876	gene:MD00G1040500
Chr00	6918226	6918651	gene:MD00G1040500
Chr00	6926900	6927448	gene:MD00G1040500
Chr00	6929098	6929235	gene:MD00G1040500
Chr00	6939208	6940489	gene:MD00G1040600
Chr00	6979056	6979131	gene:MD00G1040900
Chr00	713270	714384	gene:MD00G1004600
Chr00	7272949	7273374	gene:MD00G1041100
Chr00	7295703	7297354	gene:MD00G1041200
Chr00	7346611	7352669	gene:MD00G1041400
Chr00	7643700	7644300	gene:MD00G1041900
Chr00	7806195	7806852	gene:MD00G1043300
Chr00	7809277	7809527	gene:MD00G1043300
Chr00	7938196	7938696	gene:MD00G1043700
Chr00	818653	819629	gene:MD00G1005800
Chr00	8259530	8260268	gene:MD00G1045200
Chr00	8300192	8300818	gene:MD00G1045300
Chr00	8740613	8740688	gene:MD00G1046700
Chr00	8806327	8806627	gene:MD00G1047400
Chr00	9116208	9116526	gene:MD00G1048500
Chr00	9157990	9158490	gene:MD00G1048900
Chr00	9164391	9164604	gene:MD00G1049000
Chr00	9478918	9479493	gene:MD00G1050100
Chr00	956179	956229	gene:MD00G1006700
Chr00	9562527	9563257	gene:MD00G1050500
Chr00	9567339	9568099	gene:MD00G1050600
Chr00	9595928	9596003	gene:MD00G1050700
Chr00	9596028	9596203	gene:MD00G1050700
Chr00	9601778	9602246	gene:MD00G1050700
Chr00	9654525	9654767	gene:MD00G1051100
Chr00	9659845	9660491	gene:MD00G1051200
Chr00	9680172	9680661	gene:MD00G1051300
Chr00	9683719	9684044	gene:MD00G1051400
Chr00	9688553	9689739	gene:MD00G1051500
Chr00	9705492	9705892	gene:MD00G1051800
Chr00	9710000	9710375	gene:MD00G1052000
Chr00	9716819	9717787	gene:MD00G1052100
Chr00	9717986	9718769	gene:MD00G1052200
Chr00	9765085	9766512	gene:MD00G1052700
Chr00	9794916	9794991	gene:MD00G1052900
Chr00	981103	981503	gene:MD00G1006900
Chr00	9937448	9937973	gene:MD00G1053300
Chr00	997733	997783	gene:MD00G1007100
Chr00	999989	1000314	gene:MD00G1007100
Chr01	10238353	10238653	gene:MD01G1027400
Chr01	10296885	10297285	gene:MD01G1027600
Chr01	10457920	10458420	gene:MD01G1028100
Chr01	10498835	10500957	gene:MD01G1028300
Chr01	10501057	10501382	gene:MD01G1028300
Chr01	10616376	10616839	gene:MD01G1029000
Chr01	10632539	10632989	gene:MD01G1029100
Chr01	10696939	10697864	gene:MD01G1029300
Chr01	10697885	10698160	gene:MD01G1029400
Chr01	10720749	10721199	gene:MD01G1029700
Chr01	10750329	10750754	gene:MD01G1029800
Chr01	10787093	10787262	gene:MD01G1030100
Chr01	10846463	10846708	gene:MD01G1030600
Chr01	10876290	10876565	gene:MD01G1030800
Chr01	10883903	10884203	gene:MD01G1030900
Chr01	10938567	10939123	gene:MD01G1031100
Chr01	10947747	10948222	gene:MD01G1031200
Chr01	11079381	11079797	gene:MD01G1031300
Chr01	11267387	11267887	gene:MD01G1032200
Chr01	11303500	11304214	gene:MD01G1032400
Chr01	11392163	11393024	gene:MD01G1032800
Chr01	11477131	11477506	gene:MD01G1033000
Chr01	11582048	11582498	gene:MD01G1033400
Chr01	11583455	11584307	gene:MD01G1033500
Chr01	11649308	11649740	gene:MD01G1034000
Chr01	11649978	11651563	gene:MD01G1034000
Chr01	11651565	11651715	gene:MD01G1034100
Chr01	11706936	11707386	gene:MD01G1034200
Chr01	11707631	11708179	gene:MD01G1034300
Chr01	11723375	11723500	gene:MD01G1034400
Chr01	11725042	11725311	gene:MD01G1034400
Chr01	11830597	11831122	gene:MD01G1035000
Chr01	11833154	11833354	gene:MD01G1035000
Chr01	11928881	11929381	gene:MD01G1035100
Chr01	11967780	11968055	gene:MD01G1035300
Chr01	11990052	11990602	gene:MD01G1035400
Chr01	12009786	12010158	gene:MD01G1035500
Chr01	12019660	12020048	gene:MD01G1035600
Chr01	1205481	1206831	gene:MD01G1003600
Chr01	12089717	12089942	gene:MD01G1035900
Chr01	12168088	12168363	gene:MD01G1036200
Chr01	12257299	12257759	gene:MD01G1036500
Chr01	12325275	12325625	gene:MD01G1036600
Chr01	12395772	12396234	gene:MD01G1037000
Chr01	1282977	1284109	gene:MD01G1003800
Chr01	13006356	13006694	gene:MD01G1037400
Chr01	13037312	13037755	gene:MD01G1037600
Chr01	13038711	13046493	gene:MD01G1037700
Chr01	13086417	13086592	gene:MD01G1037900
Chr01	13146330	13146805	gene:MD01G1038200
Chr01	1338301	1338726	gene:MD01G1004100
Chr01	13406838	13410163	gene:MD01G1038600
Chr01	13453260	13453777	gene:MD01G1038700
Chr01	13454705	13455120	gene:MD01G1038800
Chr01	13488108	13489070	gene:MD01G1039100
Chr01	13498358	13498782	gene:MD01G1039200
Chr01	13513263	13513563	gene:MD01G1039300
Chr01	13523543	13523955	gene:MD01G1039500
Chr01	13547225	13548487	gene:MD01G1039800
Chr01	13554750	13555283	gene:MD01G1039900
Chr01	1357872	1358293	gene:MD01G1004200
Chr01	1360832	1360907	gene:MD01G1004300
Chr01	1360957	1361007	gene:MD01G1004300
Chr01	13783746	13784151	gene:MD01G1040900
Chr01	13819731	13820248	gene:MD01G1041100
Chr01	13827271	13827721	gene:MD01G1041200
Chr01	13868452	13868894	gene:MD01G1041300
Chr01	13939848	13940198	gene:MD01G1041700
Chr01	14194871	14195021	gene:MD01G1043300
Chr01	14345919	14346786	gene:MD01G1044100
Chr01	14355731	14356031	gene:MD01G1044200
Chr01	14362776	14363310	gene:MD01G1044200
Chr01	14397107	14398329	gene:MD01G1044400
Chr01	14398626	14398951	gene:MD01G1044500
Chr01	14427326	14427601	gene:MD01G1044700
Chr01	14446603	14446972	gene:MD01G1044900
Chr01	14522321	14522521	gene:MD01G1045200
Chr01	14544827	14545002	gene:MD01G1045300
Chr01	14545027	14545077	gene:MD01G1045300
Chr01	14548083	14548258	gene:MD01G1045300
Chr01	14548283	14548333	gene:MD01G1045300
Chr01	14585507	14585782	gene:MD01G1045600
Chr01	14637416	14638548	gene:MD01G1045800
Chr01	14673535	14674034	gene:MD01G1045900
Chr01	14678755	14679030	gene:MD01G1046000
Chr01	14683322	14683572	gene:MD01G1046100
Chr01	14741159	14741911	gene:MD01G1046400
Chr01	14770347	14771000	gene:MD01G1046500
Chr01	15155616	15156351	gene:MD01G1048500
Chr01	15168328	15168753	gene:MD01G1048600
Chr01	15174064	15174325	gene:MD01G1048700
Chr01	15174410	15174851	gene:MD01G1048800
Chr01	15192286	15193329	gene:MD01G1049100
Chr01	15193942	15194682	gene:MD01G1049200
Chr01	15245029	15245129	gene:MD01G1049700
Chr01	15268410	15268810	gene:MD01G1050100
Chr01	15310064	15310739	gene:MD01G1050200
Chr01	15342006	15342331	gene:MD01G1050300
Chr01	15368296	15368471	gene:MD01G1050400
Chr01	15382479	15382954	gene:MD01G1050500
Chr01	15477042	15477492	gene:MD01G1051100
Chr01	15478091	15478701	gene:MD01G1051200
Chr01	15532662	15533488	gene:MD01G1051400
Chr01	15592396	15592667	gene:MD01G1051700
Chr01	15593784	15594184	gene:MD01G1051700
Chr01	15714080	15716117	gene:MD01G1052300
Chr01	15724588	15724888	gene:MD01G1052400
Chr01	15807886	15808311	gene:MD01G1053100
Chr01	15823726	15824151	gene:MD01G1053200
Chr01	15831794	15832532	gene:MD01G1053400
Chr01	15845226	15845914	gene:MD01G1053700
Chr01	15868308	15869774	gene:MD01G1054200
Chr01	15894443	15894893	gene:MD01G1054400
Chr01	15966453	15966503	gene:MD01G1055100
Chr01	15966768	15966918	gene:MD01G1055100
Chr01	15966943	15967393	gene:MD01G1055100
Chr01	16042196	16042544	gene:MD01G1055400
Chr01	16093062	16094115	gene:MD01G1055700
Chr01	16139886	16140136	gene:MD01G1056200
Chr01	16161531	16163308	gene:MD01G1056300
Chr01	16195455	16195630	gene:MD01G1056900
Chr01	16207122	16207272	gene:MD01G1057300
Chr01	16216311	16216711	gene:MD01G1057500
Chr01	16218836	16219099	gene:MD01G1057500
Chr01	16225853	16226203	gene:MD01G1057600
Chr01	16228589	16228978	gene:MD01G1057600
Chr01	16254844	16255144	gene:MD01G1058200
Chr01	16264701	16265152	gene:MD01G1058300
Chr01	16283331	16283930	gene:MD01G1058600
Chr01	16303461	16303981	gene:MD01G1059200
Chr01	16303982	16304270	gene:MD01G1059300
Chr01	16390705	16391030	gene:MD01G1060200
Chr01	16413354	16413779	gene:MD01G1060600
Chr01	16413804	16414279	gene:MD01G1060600
Chr01	16427000	16427075	gene:MD01G1060600
Chr01	16446214	16446578	gene:MD01G1060700
Chr01	16451005	16451420	gene:MD01G1060800
Chr01	16474421	16474642	gene:MD01G1061100
Chr01	16474930	16475760	gene:MD01G1061100
Chr01	16510411	16510997	gene:MD01G1061400
Chr01	16521938	16522589	gene:MD01G1061500
Chr01	16601255	16601355	gene:MD01G1061800
Chr01	16617088	16618096	gene:MD01G1062100
Chr01	16674244	16674294	gene:MD01G1062800
Chr01	16676590	16676813	gene:MD01G1062800
Chr01	16682203	16682603	gene:MD01G1063000
Chr01	16842033	16842433	gene:MD01G1064600
Chr01	16869981	16870206	gene:MD01G1064800
Chr01	16882797	16883522	gene:MD01G1065000
Chr01	16887463	16887648	gene:MD01G1065000
Chr01	16888355	16888930	gene:MD01G1065100
Chr01	16894496	16894973	gene:MD01G1065200
Chr01	16894982	16895494	gene:MD01G1065300
Chr01	16941060	16941385	gene:MD01G1065600
Chr01	16975791	16976512	gene:MD01G1065800
Chr01	16976925	16977711	gene:MD01G1065900
Chr01	16981694	16981944	gene:MD01G1066000
Chr01	17013091	17013341	gene:MD01G1066200
Chr01	17025867	17026267	gene:MD01G1066500
Chr01	17046797	17046919	gene:MD01G1066900
Chr01	17046922	17047322	gene:MD01G1067000
Chr01	17225252	17226899	gene:MD01G1068300
Chr01	17313616	17314630	gene:MD01G1069100
Chr01	17344353	17344878	gene:MD01G1069400
Chr01	17365153	17365453	gene:MD01G1069500
Chr01	17366664	17367014	gene:MD01G1069500
Chr01	17367138	17367813	gene:MD01G1069600
Chr01	17379906	17380106	gene:MD01G1069800
Chr01	17413322	17414169	gene:MD01G1069900
Chr01	17414492	17414967	gene:MD01G1070000
Chr01	17423241	17424131	gene:MD01G1070100
Chr01	17428438	17428613	gene:MD01G1070200
Chr01	17428638	17428763	gene:MD01G1070200
Chr01	17456203	17456578	gene:MD01G1070300
Chr01	17516545	17517185	gene:MD01G1070500
Chr01	17520929	17521279	gene:MD01G1070600
Chr01	17595738	17596250	gene:MD01G1071200
Chr01	17603198	17603498	gene:MD01G1071300
Chr01	17665571	17666232	gene:MD01G1071500
Chr01	17726025	17726325	gene:MD01G1071900
Chr01	17770090	17770390	gene:MD01G1072300
Chr01	17777775	17778275	gene:MD01G1072500
Chr01	17782461	17782911	gene:MD01G1072600
Chr01	17786610	17787009	gene:MD01G1072600
Chr01	17820039	17820389	gene:MD01G1073100
Chr01	17858150	17858500	gene:MD01G1073200
Chr01	17859400	17859750	gene:MD01G1073300
Chr01	17861881	17862281	gene:MD01G1073300
Chr01	17890214	17890838	gene:MD01G1073400
Chr01	17892790	17893461	gene:MD01G1073500
Chr01	17955874	17956124	gene:MD01G1074000
Chr01	18040755	18040844	gene:MD01G1074300
Chr01	18091925	18092269	gene:MD01G1074700
Chr01	1810893	1811293	gene:MD01G1005400
Chr01	18123971	18124344	gene:MD01G1075300
Chr01	18176851	18177151	gene:MD01G1075800
Chr01	18202373	18203156	gene:MD01G1076100
Chr01	18226299	18226924	gene:MD01G1076400
Chr01	1830424	1831065	gene:MD01G1005500
Chr01	18321956	18322131	gene:MD01G1076500
Chr01	18363263	18364148	gene:MD01G1077100
Chr01	18377771	18377871	gene:MD01G1077200
Chr01	18440086	18442363	gene:MD01G1077800
Chr01	18445345	18445536	gene:MD01G1077900
Chr01	18519782	18521240	gene:MD01G1078100
Chr01	18535277	18535602	gene:MD01G1078500
Chr01	18591904	18592304	gene:MD01G1078900
Chr01	18624991	18625561	gene:MD01G1079100
Chr01	18655247	18655728	gene:MD01G1079300
Chr01	18682754	18683240	gene:MD01G1079500
Chr01	18717909	18718184	gene:MD01G1079900
Chr01	18728581	18729433	gene:MD01G1080000
Chr01	18730469	18730768	gene:MD01G1080000
Chr01	18735300	18735814	gene:MD01G1080200
Chr01	18742575	18742675	gene:MD01G1080200
Chr01	18756503	18758299	gene:MD01G1080400
Chr01	18780803	18781495	gene:MD01G1080500
Chr01	18804711	18805086	gene:MD01G1080900
Chr01	18806873	18807248	gene:MD01G1080900
Chr01	18823346	18823771	gene:MD01G1081200
Chr01	18823988	18824113	gene:MD01G1081300
Chr01	18826016	18826191	gene:MD01G1081300
Chr01	18851197	18852636	gene:MD01G1082000
Chr01	18857129	18857479	gene:MD01G1082100
Chr01	18879412	18880537	gene:MD01G1082300
Chr01	18884916	18885016	gene:MD01G1082300
Chr01	18896788	18896910	gene:MD01G1082500
Chr01	18952737	18952887	gene:MD01G1083100
Chr01	18991205	18991480	gene:MD01G1083400
Chr01	19000568	19000668	gene:MD01G1083500
Chr01	19000857	19002608	gene:MD01G1083600
Chr01	19008360	19008860	gene:MD01G1083800
Chr01	19027847	19028197	gene:MD01G1083900
Chr01	19042534	19042822	gene:MD01G1084100
Chr01	19046057	19046546	gene:MD01G1084300
Chr01	19142460	19142860	gene:MD01G1084800
Chr01	19149858	19150283	gene:MD01G1084900
Chr01	19184524	19184862	gene:MD01G1085200
Chr01	19184950	19185075	gene:MD01G1085300
Chr01	19185100	19185225	gene:MD01G1085300
Chr01	19232878	19233148	gene:MD01G1085700
Chr01	19275453	19275753	gene:MD01G1086200
Chr01	19498434	19498965	gene:MD01G1086500
Chr01	19637865	19638609	gene:MD01G1087100
Chr01	19661799	19662324	gene:MD01G1087300
Chr01	19696747	19697297	gene:MD01G1087600
Chr01	19700588	19700638	gene:MD01G1087600
Chr01	19700713	19701682	gene:MD01G1087600
Chr01	19776422	19776497	gene:MD01G1087900
Chr01	19776997	19777347	gene:MD01G1087900
Chr01	19859	20159	gene:MD01G1000200
Chr01	20187391	20187776	gene:MD01G1088900
Chr01	20197896	20198146	gene:MD01G1089100
Chr01	20258511	20258823	gene:MD01G1089400
Chr01	2052499	2053744	gene:MD01G1005600
Chr01	20586451	20586901	gene:MD01G1090900
Chr01	20598795	20599145	gene:MD01G1091000
Chr01	20651544	20652228	gene:MD01G1091500
Chr01	20660023	20660273	gene:MD01G1091600
Chr01	20661023	20661148	gene:MD01G1091600
Chr01	20687706	20688434	gene:MD01G1091900
Chr01	20779979	20780079	gene:MD01G1093000
Chr01	20826372	20826647	gene:MD01G1093200
Chr01	20917143	20917577	gene:MD01G1094400
Chr01	21019851	21020226	gene:MD01G1095100
Chr01	21025811	21026086	gene:MD01G1095200
Chr01	21037296	21038098	gene:MD01G1095300
Chr01	2116070	2116470	gene:MD01G1005700
Chr01	21211367	21212559	gene:MD01G1098300
Chr01	21223995	21224310	gene:MD01G1098500
Chr01	21229033	21229397	gene:MD01G1098600
Chr01	21269093	21269268	gene:MD01G1099100
Chr01	21282614	21282935	gene:MD01G1099600
Chr01	21283763	21284238	gene:MD01G1099700
Chr01	21318400	21318775	gene:MD01G1100100
Chr01	21378384	21378884	gene:MD01G1100700
Chr01	21381580	21381905	gene:MD01G1100700
Chr01	21383189	21383414	gene:MD01G1100800
Chr01	21383914	21384164	gene:MD01G1100800
Chr01	21441228	21441909	gene:MD01G1101500
Chr01	21448234	21448409	gene:MD01G1101700
Chr01	21474725	21475075	gene:MD01G1102300
Chr01	21479647	21480318	gene:MD01G1102400
Chr01	21483890	21484473	gene:MD01G1102500
Chr01	21485935	21486085	gene:MD01G1102600
Chr01	21489106	21489618	gene:MD01G1102600
Chr01	21493128	21493640	gene:MD01G1102700
Chr01	21493884	21494284	gene:MD01G1102800
Chr01	21501334	21501809	gene:MD01G1102900
Chr01	21501837	21502287	gene:MD01G1103000
Chr01	21508811	21509011	gene:MD01G1103100
Chr01	21524420	21525007	gene:MD01G1103100
Chr01	21528240	21528692	gene:MD01G1103200
Chr01	21543618	21544152	gene:MD01G1103300
Chr01	21574358	21574984	gene:MD01G1103400
Chr01	21575242	21575667	gene:MD01G1103500
Chr01	21609505	21610324	gene:MD01G1103700
Chr01	21731747	21732134	gene:MD01G1104200
Chr01	21793336	21793817	gene:MD01G1104700
Chr01	21800220	21800520	gene:MD01G1104800
Chr01	21808243	21808713	gene:MD01G1104900
Chr01	21812365	21812465	gene:MD01G1105100
Chr01	21812490	21812565	gene:MD01G1105100
Chr01	21823713	21824238	gene:MD01G1105200
Chr01	21892600	21893454	gene:MD01G1105500
Chr01	21897434	21897525	gene:MD01G1105500
Chr01	21898184	21898234	gene:MD01G1105600
Chr01	21905705	21906153	gene:MD01G1105700
Chr01	21912041	21912191	gene:MD01G1105800
Chr01	21918409	21918684	gene:MD01G1106000
Chr01	21935182	21935532	gene:MD01G1106200
Chr01	22005422	22005497	gene:MD01G1107100
Chr01	22033084	22033234	gene:MD01G1107500
Chr01	22035712	22036037	gene:MD01G1107600
Chr01	22048753	22049347	gene:MD01G1107800
Chr01	2206016	2216714	gene:MD01G1006200
Chr01	22117234	22117904	gene:MD01G1108200
Chr01	22117919	22118294	gene:MD01G1108300
Chr01	22133211	22133654	gene:MD01G1108400
Chr01	22145790	22146140	gene:MD01G1108500
Chr01	22152602	22152652	gene:MD01G1108600
Chr01	22155493	22155593	gene:MD01G1108600
Chr01	22184960	22185686	gene:MD01G1108900
Chr01	22207922	22208347	gene:MD01G1109300
Chr01	22277317	22277692	gene:MD01G1110000
Chr01	22283975	22284375	gene:MD01G1110100
Chr01	22310040	22310504	gene:MD01G1110300
Chr01	22310793	22311068	gene:MD01G1110400
Chr01	22319997	22320447	gene:MD01G1110700
Chr01	22365150	22365760	gene:MD01G1111100
Chr01	22373563	22374396	gene:MD01G1111200
Chr01	22383220	22383695	gene:MD01G1111300
Chr01	22425256	22425675	gene:MD01G1111700
Chr01	22448571	22449309	gene:MD01G1111800
Chr01	22453747	22453797	gene:MD01G1111800
Chr01	2253961	2254311	gene:MD01G1006300
Chr01	22640892	22641292	gene:MD01G1112200
Chr01	22659110	22660974	gene:MD01G1112400
Chr01	22663742	22664417	gene:MD01G1112500
Chr01	22698832	22700285	gene:MD01G1113000
Chr01	22719697	22719872	gene:MD01G1113300
Chr01	22726642	22726917	gene:MD01G1113400
Chr01	22757364	22757789	gene:MD01G1113500
Chr01	22757839	22758339	gene:MD01G1113500
Chr01	22758389	22758739	gene:MD01G1113500
Chr01	22762518	22764340	gene:MD01G1113500
Chr01	22840062	22840462	gene:MD01G1113600
Chr01	22852394	22852760	gene:MD01G1113800
Chr01	22873474	22873849	gene:MD01G1114100
Chr01	22875524	22875924	gene:MD01G1114100
Chr01	22878990	22879897	gene:MD01G1114200
Chr01	22882447	22882897	gene:MD01G1114300
Chr01	22888424	22889023	gene:MD01G1114400
Chr01	22892297	22893089	gene:MD01G1114500
Chr01	22902659	22903134	gene:MD01G1114800
Chr01	22920147	22920636	gene:MD01G1114900
Chr01	22921454	22921960	gene:MD01G1115000
Chr01	22939370	22940005	gene:MD01G1115200
Chr01	22991657	22991732	gene:MD01G1116100
Chr01	22999291	22999566	gene:MD01G1116500
Chr01	23101362	23101687	gene:MD01G1117200
Chr01	23108408	23108658	gene:MD01G1117300
Chr01	23116739	23117134	gene:MD01G1117300
Chr01	23131489	23131589	gene:MD01G1117500
Chr01	23132464	23133158	gene:MD01G1117500
Chr01	23135281	23135881	gene:MD01G1117500
Chr01	23157052	23157227	gene:MD01G1117800
Chr01	23192891	23193216	gene:MD01G1118000
Chr01	23197948	23198273	gene:MD01G1118100
Chr01	23210754	23211029	gene:MD01G1118200
Chr01	23287210	23287535	gene:MD01G1118400
Chr01	23295310	23295760	gene:MD01G1118500
Chr01	23339935	23340679	gene:MD01G1119600
Chr01	23352951	23353351	gene:MD01G1119800
Chr01	23372338	23372388	gene:MD01G1120300
Chr01	23434190	23434565	gene:MD01G1120700
Chr01	23440197	23441241	gene:MD01G1120800
Chr01	23495509	23495607	gene:MD01G1121200
Chr01	23496970	23497245	gene:MD01G1121300
Chr01	23511379	23511604	gene:MD01G1121500
Chr01	23536299	23536805	gene:MD01G1122100
Chr01	23538863	23539176	gene:MD01G1122100
Chr01	23561773	23562098	gene:MD01G1122300
Chr01	23578627	23579460	gene:MD01G1122600
Chr01	23585096	23585271	gene:MD01G1122700
Chr01	23585321	23585446	gene:MD01G1122700
Chr01	23592524	23592949	gene:MD01G1122800
Chr01	23627144	23627779	gene:MD01G1123100
Chr01	23677427	23677577	gene:MD01G1123400
Chr01	23677652	23677752	gene:MD01G1123400
Chr01	23696011	23696386	gene:MD01G1124000
Chr01	23722363	23722663	gene:MD01G1124300
Chr01	23766201	23768142	gene:MD01G1124900
Chr01	23768841	23768991	gene:MD01G1125100
Chr01	23772931	23773246	gene:MD01G1125100
Chr01	23773498	23773848	gene:MD01G1125200
Chr01	23813541	23813716	gene:MD01G1126400
Chr01	24113707	24114082	gene:MD01G1130500
Chr01	24125315	24125704	gene:MD01G1130600
Chr01	24126264	24126797	gene:MD01G1130700
Chr01	24163244	24163369	gene:MD01G1131000
Chr01	24166758	24167083	gene:MD01G1131000
Chr01	24167675	24168455	gene:MD01G1131100
Chr01	24190743	24191168	gene:MD01G1131500
Chr01	24239782	24240157	gene:MD01G1132400
Chr01	24241259	24241359	gene:MD01G1132400
Chr01	24249447	24249638	gene:MD01G1132500
Chr01	24250010	24250285	gene:MD01G1132600
Chr01	24270827	24270977	gene:MD01G1132800
Chr01	24276570	24278201	gene:MD01G1132900
Chr01	24335277	24344546	gene:MD01G1133500
Chr01	24349457	24349782	gene:MD01G1133600
Chr01	24354999	24355441	gene:MD01G1133700
Chr01	24355519	24355819	gene:MD01G1133800
Chr01	24358831	24359356	gene:MD01G1133900
Chr01	24401825	24401900	gene:MD01G1134400
Chr01	24402175	24402525	gene:MD01G1134400
Chr01	24410935	24411501	gene:MD01G1134500
Chr01	24422954	24424266	gene:MD01G1134600
Chr01	24439255	24441376	gene:MD01G1134700
Chr01	24448014	24448289	gene:MD01G1135000
Chr01	24456625	24456975	gene:MD01G1135400
Chr01	24466453	24468605	gene:MD01G1135500
Chr01	24468705	24469359	gene:MD01G1135500
Chr01	24493972	24494407	gene:MD01G1135700
Chr01	24498374	24498424	gene:MD01G1136000
Chr01	24502192	24502592	gene:MD01G1136100
Chr01	24578977	24579524	gene:MD01G1136400
Chr01	24579813	24580552	gene:MD01G1136500
Chr01	24620484	24621191	gene:MD01G1136900
Chr01	24630352	24630652	gene:MD01G1137200
Chr01	24842194	24842344	gene:MD01G1138900
Chr01	24880011	24882002	gene:MD01G1139100
Chr01	24905196	24905496	gene:MD01G1139300
Chr01	24919160	24919531	gene:MD01G1139500
Chr01	24934084	24934409	gene:MD01G1139700
Chr01	24954976	24955251	gene:MD01G1140100
Chr01	24955539	24955979	gene:MD01G1140200
Chr01	24964224	24964824	gene:MD01G1140300
Chr01	24987136	24987411	gene:MD01G1140600
Chr01	24987559	24987909	gene:MD01G1140700
Chr01	24992946	24993446	gene:MD01G1140800
Chr01	25002182	25002507	gene:MD01G1141000
Chr01	25025189	25025339	gene:MD01G1141200
Chr01	25025389	25025489	gene:MD01G1141200
Chr01	25042643	25043043	gene:MD01G1141400
Chr01	25134533	25135074	gene:MD01G1141800
Chr01	25135399	25137810	gene:MD01G1141800
Chr01	25160361	25160953	gene:MD01G1142100
Chr01	25196542	25196917	gene:MD01G1142300
Chr01	25266	25641	gene:MD01G1000300
Chr01	25409923	25410123	gene:MD01G1143700
Chr01	25411439	25411755	gene:MD01G1143700
Chr01	25491889	25491939	gene:MD01G1144600
Chr01	25534035	25534260	gene:MD01G1145200
Chr01	25534273	25535094	gene:MD01G1145300
Chr01	25541025	25542558	gene:MD01G1145400
Chr01	25549660	25549735	gene:MD01G1145600
Chr01	25552239	25552489	gene:MD01G1145600
Chr01	25554528	25554903	gene:MD01G1145700
Chr01	25583638	25584063	gene:MD01G1146100
Chr01	25595497	25595993	gene:MD01G1146300
Chr01	25603061	25603461	gene:MD01G1146800
Chr01	25609358	25609783	gene:MD01G1147000
Chr01	25619314	25619439	gene:MD01G1147100
Chr01	25632806	25633081	gene:MD01G1147200
Chr01	25640413	25641133	gene:MD01G1147300
Chr01	25644003	25644610	gene:MD01G1147600
Chr01	25673861	25674061	gene:MD01G1147700
Chr01	25674611	25674807	gene:MD01G1147700
Chr01	25697515	25697940	gene:MD01G1147900
Chr01	25711485	25712143	gene:MD01G1148100
Chr01	25736692	25737067	gene:MD01G1148500
Chr01	25763453	25764107	gene:MD01G1148900
Chr01	25769470	25769787	gene:MD01G1149000
Chr01	25794030	25794405	gene:MD01G1149200
Chr01	25841531	25843287	gene:MD01G1149500
Chr01	25858786	25859011	gene:MD01G1149600
Chr01	25862991	25863387	gene:MD01G1149700
Chr01	25921909	25922309	gene:MD01G1150700
Chr01	26080314	26080364	gene:MD01G1152100
Chr01	26080907	26081207	gene:MD01G1152200
Chr01	26105238	26105714	gene:MD01G1152400
Chr01	26111639	26111953	gene:MD01G1152500
Chr01	26116007	26116182	gene:MD01G1152600
Chr01	26117542	26117967	gene:MD01G1152800
Chr01	26126093	26126493	gene:MD01G1152900
Chr01	26133887	26134212	gene:MD01G1153000
Chr01	26150013	26150463	gene:MD01G1153200
Chr01	26154194	26154903	gene:MD01G1153300
Chr01	26186282	26186617	gene:MD01G1153500
Chr01	26229624	26229999	gene:MD01G1154100
Chr01	26232337	26232387	gene:MD01G1154100
Chr01	26233871	26234770	gene:MD01G1154200
Chr01	26304548	26304991	gene:MD01G1154700
Chr01	26308077	26308493	gene:MD01G1154800
Chr01	26310629	26310817	gene:MD01G1154900
Chr01	26323224	26323780	gene:MD01G1155200
Chr01	26425609	26425959	gene:MD01G1156900
Chr01	26446557	26447367	gene:MD01G1157300
Chr01	26451724	26452224	gene:MD01G1157500
Chr01	26459711	26459836	gene:MD01G1157700
Chr01	26481642	26481992	gene:MD01G1158000
Chr01	26487579	26488466	gene:MD01G1158100
Chr01	26506148	26506573	gene:MD01G1158200
Chr01	26506773	26507148	gene:MD01G1158200
Chr01	26511543	26511818	gene:MD01G1158300
Chr01	26531224	26531449	gene:MD01G1158600
Chr01	26579404	26581267	gene:MD01G1159500
Chr01	26608343	26608704	gene:MD01G1159900
Chr01	26625260	26625685	gene:MD01G1160200
Chr01	26634214	26634439	gene:MD01G1160800
Chr01	26640308	26640633	gene:MD01G1161000
Chr01	26649132	26649847	gene:MD01G1161100
Chr01	26659016	26659391	gene:MD01G1161200
Chr01	26664790	26664840	gene:MD01G1161300
Chr01	26664886	26665751	gene:MD01G1161400
Chr01	26667792	26667892	gene:MD01G1161500
Chr01	26667917	26667967	gene:MD01G1161500
Chr01	26683070	26683468	gene:MD01G1161700
Chr01	26722015	26722090	gene:MD01G1162300
Chr01	26723927	26724202	gene:MD01G1162300
Chr01	26840089	26840439	gene:MD01G1163400
Chr01	26843591	26844006	gene:MD01G1163500
Chr01	26870759	26871022	gene:MD01G1164000
Chr01	26871055	26871766	gene:MD01G1164100
Chr01	26877133	26877635	gene:MD01G1164200
Chr01	26885256	26885381	gene:MD01G1164500
Chr01	26913841	26914788	gene:MD01G1164700
Chr01	26916727	26917753	gene:MD01G1164800
Chr01	26917767	26918167	gene:MD01G1164900
Chr01	26931270	26931495	gene:MD01G1165200
Chr01	26931496	26931971	gene:MD01G1165300
Chr01	27175532	27175582	gene:MD01G1167000
Chr01	27188528	27188728	gene:MD01G1167300
Chr01	27188753	27188803	gene:MD01G1167300
Chr01	27226726	27227269	gene:MD01G1167800
Chr01	27246657	27248064	gene:MD01G1168000
Chr01	27248730	27249893	gene:MD01G1168000
Chr01	27301665	27302139	gene:MD01G1168900
Chr01	27302603	27304371	gene:MD01G1169000
Chr01	27307103	27307553	gene:MD01G1169100
Chr01	27322053	27322378	gene:MD01G1169300
Chr01	27340627	27340902	gene:MD01G1169700
Chr01	27393762	27394212	gene:MD01G1171000
Chr01	27397300	27397838	gene:MD01G1171100
Chr01	27404293	27404973	gene:MD01G1171200
Chr01	27411870	27412313	gene:MD01G1171400
Chr01	27432083	27432971	gene:MD01G1171900
Chr01	27444447	27444772	gene:MD01G1172400
Chr01	27466916	27467383	gene:MD01G1172600
Chr01	27475065	27475140	gene:MD01G1172700
Chr01	27508880	27509255	gene:MD01G1173400
Chr01	27518770	27519186	gene:MD01G1173500
Chr01	27526290	27526565	gene:MD01G1173700
Chr01	27542229	27542751	gene:MD01G1174000
Chr01	27554545	27554834	gene:MD01G1174300
Chr01	27660646	27661046	gene:MD01G1175500
Chr01	27661739	27662308	gene:MD01G1175600
Chr01	27703085	27703410	gene:MD01G1176300
Chr01	27705756	27706053	gene:MD01G1176300
Chr01	27729169	27729619	gene:MD01G1176600
Chr01	27800491	27800916	gene:MD01G1177300
Chr01	27807050	27807325	gene:MD01G1177400
Chr01	27820313	27820908	gene:MD01G1177600
Chr01	27838696	27839186	gene:MD01G1178000
Chr01	27847066	27847416	gene:MD01G1178200
Chr01	27875279	27876010	gene:MD01G1178800
Chr01	27953759	27953809	gene:MD01G1179900
Chr01	27954537	27954662	gene:MD01G1179900
Chr01	27979472	27979897	gene:MD01G1180300
Chr01	27991877	27992002	gene:MD01G1180600
Chr01	27992752	27992802	gene:MD01G1180600
Chr01	28001505	28001630	gene:MD01G1180800
Chr01	28027279	28027379	gene:MD01G1181200
Chr01	28029654	28031308	gene:MD01G1181200
Chr01	28037846	28038046	gene:MD01G1181400
Chr01	28041096	28041196	gene:MD01G1181500
Chr01	28101716	28102157	gene:MD01G1182200
Chr01	28117261	28117511	gene:MD01G1182500
Chr01	28124650	28125492	gene:MD01G1182700
Chr01	28125920	28126313	gene:MD01G1182700
Chr01	28127907	28128407	gene:MD01G1182800
Chr01	2834921	2837096	gene:MD01G1006400
Chr01	28371661	28371986	gene:MD01G1184400
Chr01	28377154	28377229	gene:MD01G1184500
Chr01	28378575	28378910	gene:MD01G1184500
Chr01	28401104	28401579	gene:MD01G1184700
Chr01	28403277	28403705	gene:MD01G1184800
Chr01	28432526	28432901	gene:MD01G1185100
Chr01	28451484	28452384	gene:MD01G1185400
Chr01	28453127	28453527	gene:MD01G1185400
Chr01	28454059	28454334	gene:MD01G1185500
Chr01	28461315	28461640	gene:MD01G1185600
Chr01	28495583	28496081	gene:MD01G1186100
Chr01	28510511	28510561	gene:MD01G1186400
Chr01	28512011	28512386	gene:MD01G1186400
Chr01	28514534	28514734	gene:MD01G1186400
Chr01	28593034	28593684	gene:MD01G1187200
Chr01	28594561	28594994	gene:MD01G1187300
Chr01	28597642	28598234	gene:MD01G1187400
Chr01	28605209	28605609	gene:MD01G1187500
Chr01	28616511	28616755	gene:MD01G1187700
Chr01	28618218	28618593	gene:MD01G1187800
Chr01	28622091	28622457	gene:MD01G1187800
Chr01	28625935	28626410	gene:MD01G1187900
Chr01	28805893	28806268	gene:MD01G1189000
Chr01	28826252	28826514	gene:MD01G1189300
Chr01	28925777	28925977	gene:MD01G1190700
Chr01	28940216	28940491	gene:MD01G1191000
Chr01	29162576	29163051	gene:MD01G1192300
Chr01	29167422	29167948	gene:MD01G1192300
Chr01	29188658	29188733	gene:MD01G1193000
Chr01	29191804	29192472	gene:MD01G1193000
Chr01	29196314	29196684	gene:MD01G1193100
Chr01	29283679	29284243	gene:MD01G1193900
Chr01	29367234	29367334	gene:MD01G1195300
Chr01	29392369	29392844	gene:MD01G1195600
Chr01	29403581	29404056	gene:MD01G1195700
Chr01	29407328	29407603	gene:MD01G1195800
Chr01	29418852	29419202	gene:MD01G1195900
Chr01	29420016	29420516	gene:MD01G1196000
Chr01	29426537	29427060	gene:MD01G1196000
Chr01	29446373	29446673	gene:MD01G1196400
Chr01	29460671	29461245	gene:MD01G1196700
Chr01	29500219	29500494	gene:MD01G1196900
Chr01	29542409	29542659	gene:MD01G1197300
Chr01	29604389	29604939	gene:MD01G1198100
Chr01	29613704	29613867	gene:MD01G1198300
Chr01	29648217	29649564	gene:MD01G1199100
Chr01	29654005	29654620	gene:MD01G1199200
Chr01	29654973	29655248	gene:MD01G1199300
Chr01	29670705	29671130	gene:MD01G1199500
Chr01	29675368	29675793	gene:MD01G1199600
Chr01	29694736	29695750	gene:MD01G1199900
Chr01	29716470	29717143	gene:MD01G1200400
Chr01	29727099	29727549	gene:MD01G1200600
Chr01	29738565	29738665	gene:MD01G1200700
Chr01	29738840	29739065	gene:MD01G1200700
Chr01	29739515	29739963	gene:MD01G1200700
Chr01	29740038	29740438	gene:MD01G1200700
Chr01	29758103	29758867	gene:MD01G1201200
Chr01	29774705	29775005	gene:MD01G1201400
Chr01	29780041	29780241	gene:MD01G1201700
Chr01	29809876	29810256	gene:MD01G1202100
Chr01	29810791	29811041	gene:MD01G1202200
Chr01	29902665	29908227	gene:MD01G1203100
Chr01	29933293	29933778	gene:MD01G1203500
Chr01	29959154	29959629	gene:MD01G1204100
Chr01	30012554	30012929	gene:MD01G1204500
Chr01	30021239	30021289	gene:MD01G1204600
Chr01	30025522	30026019	gene:MD01G1204600
Chr01	30029026	30029351	gene:MD01G1204700
Chr01	30036798	30037497	gene:MD01G1204900
Chr01	30038382	30038707	gene:MD01G1204900
Chr01	30043723	30044767	gene:MD01G1205000
Chr01	30045736	30046238	gene:MD01G1205000
Chr01	30053081	30053456	gene:MD01G1205100
Chr01	30055604	30055979	gene:MD01G1205300
Chr01	30064453	30064828	gene:MD01G1205400
Chr01	30065015	30065415	gene:MD01G1205500
Chr01	30081111	30081411	gene:MD01G1205800
Chr01	30155076	30155151	gene:MD01G1205900
Chr01	30159821	30160071	gene:MD01G1206000
Chr01	30165177	30165917	gene:MD01G1206300
Chr01	30169534	30169634	gene:MD01G1206300
Chr01	30198197	30198547	gene:MD01G1206700
Chr01	30256197	30256547	gene:MD01G1207300
Chr01	30259603	30260053	gene:MD01G1207400
Chr01	30264227	30264677	gene:MD01G1207500
Chr01	30276616	30277103	gene:MD01G1207800
Chr01	30277531	30277981	gene:MD01G1207900
Chr01	30278431	30278606	gene:MD01G1207900
Chr01	30299884	30300453	gene:MD01G1208300
Chr01	30302347	30302510	gene:MD01G1208300
Chr01	30308290	30308340	gene:MD01G1208400
Chr01	30311474	30312293	gene:MD01G1208600
Chr01	30324885	30325260	gene:MD01G1208900
Chr01	30348311	30348411	gene:MD01G1209300
Chr01	30399444	30400044	gene:MD01G1210000
Chr01	30404667	30404792	gene:MD01G1210100
Chr01	30407794	30407994	gene:MD01G1210100
Chr01	30419794	30420067	gene:MD01G1210300
Chr01	30422741	30422791	gene:MD01G1210400
Chr01	30425450	30426130	gene:MD01G1210400
Chr01	30428223	30428673	gene:MD01G1210500
Chr01	30436362	30436737	gene:MD01G1210600
Chr01	30461127	30461252	gene:MD01G1210900
Chr01	30471225	30471700	gene:MD01G1211000
Chr01	30483210	30483830	gene:MD01G1211200
Chr01	30485173	30485248	gene:MD01G1211200
Chr01	30544743	30545027	gene:MD01G1212000
Chr01	30554184	30554584	gene:MD01G1212100
Chr01	30566785	30567083	gene:MD01G1212200
Chr01	30626145	30626220	gene:MD01G1212800
Chr01	30629679	30630312	gene:MD01G1212800
Chr01	30678836	30679036	gene:MD01G1213500
Chr01	30680423	30680711	gene:MD01G1213500
Chr01	30680905	30681380	gene:MD01G1213600
Chr01	30744179	30744616	gene:MD01G1213800
Chr01	30744698	30745299	gene:MD01G1213900
Chr01	30747591	30747891	gene:MD01G1214000
Chr01	30757889	30758214	gene:MD01G1214200
Chr01	30764209	30764659	gene:MD01G1214300
Chr01	30801257	30801607	gene:MD01G1214600
Chr01	30820542	30821016	gene:MD01G1214800
Chr01	30825984	30826109	gene:MD01G1215000
Chr01	30826140	30826290	gene:MD01G1215100
Chr01	30902918	30903264	gene:MD01G1216000
Chr01	30907759	30908234	gene:MD01G1216100
Chr01	30944211	30944376	gene:MD01G1216500
Chr01	30944387	30945385	gene:MD01G1216600
Chr01	31013019	31013389	gene:MD01G1217300
Chr01	31019483	31019608	gene:MD01G1217700
Chr01	31037133	31037483	gene:MD01G1217800
Chr01	31045693	31046378	gene:MD01G1218000
Chr01	31066327	31066502	gene:MD01G1218300
Chr01	31069406	31069481	gene:MD01G1218500
Chr01	31069506	31069631	gene:MD01G1218500
Chr01	31074771	31075257	gene:MD01G1218500
Chr01	31075871	31076196	gene:MD01G1218600
Chr01	31080360	31080976	gene:MD01G1218600
Chr01	31083647	31084805	gene:MD01G1218700
Chr01	31085596	31086171	gene:MD01G1218700
Chr01	31087553	31088053	gene:MD01G1218800
Chr01	31171937	31172287	gene:MD01G1219500
Chr01	31204975	31205530	gene:MD01G1219600
Chr01	31211987	31212605	gene:MD01G1219700
Chr01	31222374	31225628	gene:MD01G1219900
Chr01	31228431	31228881	gene:MD01G1219900
Chr01	31235881	31236442	gene:MD01G1220300
Chr01	31246430	31247302	gene:MD01G1220400
Chr01	31286775	31287050	gene:MD01G1220800
Chr01	31291582	31291932	gene:MD01G1220800
Chr01	31312761	31313086	gene:MD01G1221000
Chr01	31455950	31456325	gene:MD01G1222100
Chr01	31456956	31457181	gene:MD01G1222100
Chr01	31474885	31475179	gene:MD01G1222400
Chr01	31475454	31476061	gene:MD01G1222500
Chr01	31484606	31484906	gene:MD01G1222700
Chr01	31489247	31489938	gene:MD01G1222800
Chr01	31493441	31494098	gene:MD01G1222900
Chr01	31504545	31504970	gene:MD01G1223100
Chr01	31508253	31508753	gene:MD01G1223200
Chr01	31513668	31514043	gene:MD01G1223400
Chr01	31523374	31523824	gene:MD01G1223600
Chr01	31531355	31532019	gene:MD01G1223900
Chr01	31536973	31537198	gene:MD01G1224100
Chr01	31567151	31567871	gene:MD01G1224600
Chr01	31575371	31575746	gene:MD01G1224700
Chr01	31583369	31585182	gene:MD01G1224900
Chr01	31618394	31618619	gene:MD01G1225300
Chr01	31621295	31621642	gene:MD01G1225300
Chr01	31622153	31622503	gene:MD01G1225400
Chr01	31628671	31629021	gene:MD01G1225500
Chr01	31629032	31629744	gene:MD01G1225600
Chr01	31642719	31642769	gene:MD01G1225800
Chr01	31655597	31655822	gene:MD01G1226000
Chr01	31656377	31656552	gene:MD01G1226100
Chr01	31665724	31666024	gene:MD01G1226200
Chr01	31675967	31676897	gene:MD01G1226400
Chr01	31680789	31680989	gene:MD01G1226600
Chr01	31703338	31703563	gene:MD01G1227200
Chr01	31712413	31712488	gene:MD01G1227300
Chr01	31713939	31714271	gene:MD01G1227300
Chr01	31714321	31715135	gene:MD01G1227300
Chr01	31717929	31719010	gene:MD01G1227300
Chr01	31720886	31722851	gene:MD01G1227400
Chr01	31734560	31735938	gene:MD01G1227700
Chr01	31752214	31753423	gene:MD01G1227800
Chr01	31776166	31776366	gene:MD01G1227900
Chr01	31779056	31779700	gene:MD01G1228000
Chr01	31816154	31816304	gene:MD01G1228300
Chr01	31819505	31819605	gene:MD01G1228500
Chr01	31831914	31832239	gene:MD01G1228700
Chr01	31834457	31834625	gene:MD01G1228700
Chr01	31847496	31847971	gene:MD01G1228800
Chr01	31874022	31874205	gene:MD01G1229300
Chr01	31875618	31876093	gene:MD01G1229300
Chr01	31877984	31878409	gene:MD01G1229400
Chr01	31878674	31879074	gene:MD01G1229500
Chr01	31898524	31898999	gene:MD01G1229800
Chr01	31975267	31975780	gene:MD01G1230300
Chr01	31989347	31989694	gene:MD01G1230500
Chr01	32023420	32023795	gene:MD01G1231100
Chr01	32027271	32027646	gene:MD01G1231200
Chr01	32030429	32030779	gene:MD01G1231400
Chr01	32039042	32039661	gene:MD01G1231500
Chr01	32050093	32050468	gene:MD01G1231700
Chr01	32061758	32062408	gene:MD01G1232200
Chr01	32089228	32089890	gene:MD01G1232300
Chr01	32089970	32090345	gene:MD01G1232400
Chr01	32101542	32102042	gene:MD01G1232600
Chr01	32123521	32123696	gene:MD01G1233000
Chr01	32148323	32149843	gene:MD01G1233700
Chr01	32160794	32161419	gene:MD01G1233800
Chr01	32196624	32197045	gene:MD01G1234100
Chr01	32200593	32201357	gene:MD01G1234300
Chr01	32212689	32213164	gene:MD01G1234500
Chr01	32288567	32288942	gene:MD01G1235300
Chr01	32293633	32294762	gene:MD01G1235400
Chr01	32299218	32299681	gene:MD01G1235500
Chr01	32300990	32301240	gene:MD01G1235600
Chr01	32305786	32306348	gene:MD01G1235700
Chr01	32312047	32312322	gene:MD01G1235800
Chr01	32364381	32366006	gene:MD01G1236000
Chr01	32366363	32366638	gene:MD01G1236100
Chr01	32373084	32373963	gene:MD01G1236300
Chr01	32378713	32379113	gene:MD01G1236300
Chr01	32407187	32407437	gene:MD01G1236700
Chr01	32411052	32411452	gene:MD01G1236800
Chr01	32420692	32421017	gene:MD01G1237000
Chr01	32424472	32424967	gene:MD01G1237100
Chr01	32451574	32451749	gene:MD01G1237600
Chr01	32451758	32452183	gene:MD01G1237700
Chr01	32457666	32458311	gene:MD01G1237800
Chr01	32459861	32459911	gene:MD01G1237800
Chr01	32460011	32460086	gene:MD01G1237800
Chr01	32460375	32461262	gene:MD01G1237800
Chr01	32467489	32467864	gene:MD01G1238100
Chr01	32471726	32471951	gene:MD01G1238300
Chr01	32479133	32479508	gene:MD01G1238400
Chr01	32480645	32481095	gene:MD01G1238500
Chr01	32518533	32518720	gene:MD01G1238700
Chr01	32519208	32520605	gene:MD01G1238800
Chr01	32526919	32527394	gene:MD01G1238900
Chr01	32537824	32538074	gene:MD01G1239000
Chr01	32563903	32564303	gene:MD01G1239400
Chr01	32569343	32569791	gene:MD01G1239500
Chr01	32569910	32570335	gene:MD01G1239600
Chr01	32573141	32573541	gene:MD01G1239600
Chr01	32591971	32592846	gene:MD01G1239700
Chr01	32613916	32614385	gene:MD01G1240100
Chr01	381543	382143	gene:MD01G1001200
Chr01	387951	388436	gene:MD01G1001200
Chr01	5558121	5558513	gene:MD01G1008700
Chr01	5704007	5706469	gene:MD01G1008900
Chr01	5795391	5795641	gene:MD01G1009700
Chr01	5845539	5846559	gene:MD01G1009800
Chr01	5868725	5870115	gene:MD01G1010000
Chr01	5938641	5939109	gene:MD01G1010100
Chr01	6210679	6211117	gene:MD01G1011700
Chr01	6230398	6230770	gene:MD01G1012000
Chr01	6320430	6322098	gene:MD01G1012100
Chr01	6328891	6330114	gene:MD01G1012200
Chr01	6364566	6364883	gene:MD01G1012300
Chr01	6505379	6505729	gene:MD01G1013400
Chr01	6505929	6507705	gene:MD01G1013400
Chr01	6519440	6519615	gene:MD01G1013500
Chr01	6680925	6681397	gene:MD01G1014200
Chr01	6706546	6706871	gene:MD01G1014300
Chr01	7243219	7243394	gene:MD01G1015800
Chr01	7541624	7542136	gene:MD01G1016500
Chr01	756543	756593	gene:MD01G1001600
Chr01	756818	757193	gene:MD01G1001600
Chr01	7584473	7585533	gene:MD01G1016700
Chr01	7625085	7625560	gene:MD01G1017000
Chr01	7727784	7728359	gene:MD01G1017400
Chr01	7797287	7797562	gene:MD01G1017900
Chr01	7834840	7834984	gene:MD01G1018200
Chr01	8011031	8011431	gene:MD01G1018800
Chr01	8053019	8053194	gene:MD01G1019000
Chr01	8121143	8121468	gene:MD01G1019500
Chr01	8145540	8146015	gene:MD01G1019700
Chr01	8154116	8154541	gene:MD01G1019700
Chr01	8186256	8187162	gene:MD01G1019800
Chr01	8287579	8290386	gene:MD01G1020100
Chr01	8309753	8309978	gene:MD01G1020300
Chr01	8311253	8312644	gene:MD01G1020300
Chr01	8343863	8344126	gene:MD01G1020500
Chr01	8382019	8383370	gene:MD01G1021000
Chr01	851012	851332	gene:MD01G1001900
Chr01	8527054	8527454	gene:MD01G1021600
Chr01	8679301	8680244	gene:MD01G1021800
Chr01	8680246	8680613	gene:MD01G1021900
Chr01	8907586	8908430	gene:MD01G1022300
Chr01	8958811	8959052	gene:MD01G1022400
Chr01	8959053	8959553	gene:MD01G1022500
Chr01	9042151	9044383	gene:MD01G1023100
Chr01	9044384	9045281	gene:MD01G1023200
Chr01	9094697	9095625	gene:MD01G1023800
Chr01	9097533	9097583	gene:MD01G1023900
Chr01	9097608	9097708	gene:MD01G1023900
Chr01	9098369	9099537	gene:MD01G1023900
Chr01	9102028	9102678	gene:MD01G1023900
Chr01	9119186	9119461	gene:MD01G1024000
Chr01	9156621	9156946	gene:MD01G1024100
Chr01	9242336	9242711	gene:MD01G1024400
Chr01	9335554	9335879	gene:MD01G1024900
Chr01	950174	950649	gene:MD01G1002400
Chr01	9601688	9602063	gene:MD01G1025300
Chr01	9697059	9697159	gene:MD01G1025400
Chr01	9800985	9803794	gene:MD01G1025800
Chr01	9875221	9875546	gene:MD01G1026300
Chr01	9876155	9876330	gene:MD01G1026400
Chr01	9942117	9942492	gene:MD01G1027000
Chr02	10004207	10004582	gene:MD02G1123000
Chr02	10008304	10008654	gene:MD02G1123100
Chr02	10034761	10035807	gene:MD02G1123400
Chr02	10036052	10036780	gene:MD02G1123400
Chr02	10051519	10052158	gene:MD02G1123600
Chr02	10055568	10056088	gene:MD02G1123700
Chr02	10067571	10067646	gene:MD02G1123700
Chr02	10090677	10091156	gene:MD02G1123800
Chr02	10104503	10105003	gene:MD02G1124100
Chr02	10124741	10124891	gene:MD02G1124200
Chr02	10136342	10136756	gene:MD02G1124400
Chr02	10141872	10142058	gene:MD02G1124500
Chr02	10142720	10143095	gene:MD02G1124600
Chr02	10143568	10143668	gene:MD02G1124600
Chr02	10143743	10143843	gene:MD02G1124600
Chr02	10145425	10145655	gene:MD02G1124600
Chr02	10158309	10158634	gene:MD02G1124800
Chr02	10164270	10164395	gene:MD02G1125000
Chr02	10217523	10217996	gene:MD02G1126100
Chr02	10236985	10237942	gene:MD02G1126300
Chr02	10238592	10239267	gene:MD02G1126400
Chr02	10248874	10249636	gene:MD02G1126500
Chr02	10263133	10263458	gene:MD02G1126900
Chr02	10301586	10301786	gene:MD02G1127300
Chr02	10328977	10329152	gene:MD02G1127600
Chr02	10329327	10329552	gene:MD02G1127600
Chr02	10365464	10365814	gene:MD02G1128000
Chr02	10367945	10369129	gene:MD02G1128200
Chr02	10442877	10443327	gene:MD02G1129100
Chr02	10475194	10475841	gene:MD02G1129700
Chr02	10475851	10475976	gene:MD02G1129800
Chr02	10481403	10481499	gene:MD02G1129900
Chr02	10527521	10527946	gene:MD02G1130800
Chr02	10627481	10628428	gene:MD02G1131900
Chr02	10634436	10634811	gene:MD02G1132000
Chr02	10643002	10643811	gene:MD02G1132100
Chr02	10684684	10684884	gene:MD02G1132200
Chr02	10717179	10717874	gene:MD02G1132600
Chr02	10750572	10751197	gene:MD02G1132900
Chr02	10771913	10772488	gene:MD02G1133100
Chr02	10786985	10787535	gene:MD02G1133400
Chr02	10866166	10866516	gene:MD02G1134000
Chr02	10875715	10875890	gene:MD02G1134100
Chr02	10875940	10876040	gene:MD02G1134100
Chr02	10881226	10882051	gene:MD02G1134300
Chr02	10884700	10885375	gene:MD02G1134300
Chr02	10888472	10888572	gene:MD02G1134400
Chr02	10928584	10928780	gene:MD02G1134600
Chr02	110775	111103	gene:MD02G1001700
Chr02	11287487	11287712	gene:MD02G1135700
Chr02	11289851	11290051	gene:MD02G1135800
Chr02	11292098	11292470	gene:MD02G1135800
Chr02	11295074	11295160	gene:MD02G1135900
Chr02	11377295	11377495	gene:MD02G1136400
Chr02	11414083	11414492	gene:MD02G1136700
Chr02	11414493	11414643	gene:MD02G1136800
Chr02	11461522	11461997	gene:MD02G1137100
Chr02	11468454	11468829	gene:MD02G1137200
Chr02	11478150	11478492	gene:MD02G1137300
Chr02	11480580	11481162	gene:MD02G1137400
Chr02	11506245	11506595	gene:MD02G1137700
Chr02	11561046	11561321	gene:MD02G1137900
Chr02	11568411	11568461	gene:MD02G1138000
Chr02	11570169	11570998	gene:MD02G1138000
Chr02	11571977	11573038	gene:MD02G1138100
Chr02	11589022	11589447	gene:MD02G1138500
Chr02	11592471	11592770	gene:MD02G1138600
Chr02	11592799	11592949	gene:MD02G1138700
Chr02	11638935	11639260	gene:MD02G1139400
Chr02	11686112	11686412	gene:MD02G1140100
Chr02	11686512	11686737	gene:MD02G1140100
Chr02	11728699	11729245	gene:MD02G1141000
Chr02	11733672	11733901	gene:MD02G1141000
Chr02	11822695	11822870	gene:MD02G1142300
Chr02	11929436	11929586	gene:MD02G1143500
Chr02	11941651	11942026	gene:MD02G1143900
Chr02	11957232	11957932	gene:MD02G1144100
Chr02	11961701	11962608	gene:MD02G1144200
Chr02	11967814	11968737	gene:MD02G1144300
Chr02	11980408	11981069	gene:MD02G1144700
Chr02	11983301	11983401	gene:MD02G1144900
Chr02	12017115	12017390	gene:MD02G1145400
Chr02	12021136	12021461	gene:MD02G1145600
Chr02	12023150	12023300	gene:MD02G1145600
Chr02	12051062	12051237	gene:MD02G1145900
Chr02	12054052	12054452	gene:MD02G1145900
Chr02	12084534	12084634	gene:MD02G1146300
Chr02	12113767	12114034	gene:MD02G1146600
Chr02	12154259	12154582	gene:MD02G1146900
Chr02	12154716	12155411	gene:MD02G1147000
Chr02	12167894	12168319	gene:MD02G1147300
Chr02	12181428	12182218	gene:MD02G1148000
Chr02	12183264	12183564	gene:MD02G1148100
Chr02	12186144	12186219	gene:MD02G1148100
Chr02	12194628	12194678	gene:MD02G1148200
Chr02	12194703	12195028	gene:MD02G1148200
Chr02	12197028	12197178	gene:MD02G1148200
Chr02	1221415	1222142	gene:MD02G1016100
Chr02	12247490	12248410	gene:MD02G1148900
Chr02	12321961	12322486	gene:MD02G1149700
Chr02	12322911	12323909	gene:MD02G1149700
Chr02	12353825	12354175	gene:MD02G1150300
Chr02	12362559	12365227	gene:MD02G1150500
Chr02	12478213	12478363	gene:MD02G1151200
Chr02	12479050	12479400	gene:MD02G1151300
Chr02	12482800	12483411	gene:MD02G1151300
Chr02	12486312	12487054	gene:MD02G1151400
Chr02	12522935	12523210	gene:MD02G1151700
Chr02	12534564	12534910	gene:MD02G1151900
Chr02	12535383	12536208	gene:MD02G1152000
Chr02	1257211	1257611	gene:MD02G1016700
Chr02	1262257	1262332	gene:MD02G1016900
Chr02	12624960	12625589	gene:MD02G1152600
Chr02	12641321	12650673	gene:MD02G1152800
Chr02	1264636	1265336	gene:MD02G1016900
Chr02	12743715	12744015	gene:MD02G1153500
Chr02	12783669	12784069	gene:MD02G1154100
Chr02	12784207	12784710	gene:MD02G1154200
Chr02	12786160	12787146	gene:MD02G1154200
Chr02	12796259	12796609	gene:MD02G1154300
Chr02	12811939	12812647	gene:MD02G1154500
Chr02	12820597	12820911	gene:MD02G1154800
Chr02	12852923	12853048	gene:MD02G1155000
Chr02	12868087	12868337	gene:MD02G1155200
Chr02	12910027	12911489	gene:MD02G1155700
Chr02	13025962	13026537	gene:MD02G1156700
Chr02	13084279	13084479	gene:MD02G1156800
Chr02	13084504	13084943	gene:MD02G1156800
Chr02	13084968	13085143	gene:MD02G1156800
Chr02	13090990	13091765	gene:MD02G1156800
Chr02	13101565	13102015	gene:MD02G1156900
Chr02	13109966	13110478	gene:MD02G1157000
Chr02	13145549	13145949	gene:MD02G1157100
Chr02	13186101	13186451	gene:MD02G1157700
Chr02	13189818	13190068	gene:MD02G1157800
Chr02	13208852	13209402	gene:MD02G1158400
Chr02	13212967	13213291	gene:MD02G1158500
Chr02	13213672	13213797	gene:MD02G1158600
Chr02	13215452	13215727	gene:MD02G1158600
Chr02	1328706	1329231	gene:MD02G1017800
Chr02	13355951	13356094	gene:MD02G1159200
Chr02	13357268	13357644	gene:MD02G1159200
Chr02	13361711	13362186	gene:MD02G1159300
Chr02	13402874	13403474	gene:MD02G1159600
Chr02	1345347	1345872	gene:MD02G1018200
Chr02	13482467	13482517	gene:MD02G1160800
Chr02	1351517	1351842	gene:MD02G1018300
Chr02	13533991	13534380	gene:MD02G1161300
Chr02	1353729	1353954	gene:MD02G1018300
Chr02	1354272	1354984	gene:MD02G1018400
Chr02	13585414	13585889	gene:MD02G1161700
Chr02	1360951	1361376	gene:MD02G1018500
Chr02	1369327	1369951	gene:MD02G1018600
Chr02	1370725	1372288	gene:MD02G1018700
Chr02	1372663	1372913	gene:MD02G1018700
Chr02	13801744	13801987	gene:MD02G1162900
Chr02	1388667	1389042	gene:MD02G1019100
Chr02	13921091	13922687	gene:MD02G1163200
Chr02	14086859	14087025	gene:MD02G1164800
Chr02	14117519	14117928	gene:MD02G1165300
Chr02	14151214	14151489	gene:MD02G1165400
Chr02	14155508	14155598	gene:MD02G1165400
Chr02	14182320	14182408	gene:MD02G1165500
Chr02	14266243	14266818	gene:MD02G1166500
Chr02	14304701	14304776	gene:MD02G1166700
Chr02	14304876	14304995	gene:MD02G1166700
Chr02	14347774	14348124	gene:MD02G1167000
Chr02	1439715	1440128	gene:MD02G1020100
Chr02	1440684	1440784	gene:MD02G1020200
Chr02	14438043	14438487	gene:MD02G1168200
Chr02	14450991	14451311	gene:MD02G1168300
Chr02	1445145	1445670	gene:MD02G1020300
Chr02	14452160	14452485	gene:MD02G1168400
Chr02	14454156	14454206	gene:MD02G1168400
Chr02	14454762	14455856	gene:MD02G1168400
Chr02	14487220	14487270	gene:MD02G1169000
Chr02	1450445	1450770	gene:MD02G1020400
Chr02	14544786	14545569	gene:MD02G1169200
Chr02	1460779	1461029	gene:MD02G1020500
Chr02	1461174	1461549	gene:MD02G1020600
Chr02	14633458	14633758	gene:MD02G1169500
Chr02	14672198	14673013	gene:MD02G1169700
Chr02	14686442	14687017	gene:MD02G1169900
Chr02	1473970	1474020	gene:MD02G1020700
Chr02	1474855	1475080	gene:MD02G1020800
Chr02	14751980	14752774	gene:MD02G1170500
Chr02	14761800	14762075	gene:MD02G1170800
Chr02	14841300	14841350	gene:MD02G1171200
Chr02	14841725	14842125	gene:MD02G1171200
Chr02	14848902	14849389	gene:MD02G1171200
Chr02	14855497	14856264	gene:MD02G1171500
Chr02	1489680	1489855	gene:MD02G1020900
Chr02	14913457	14913932	gene:MD02G1171800
Chr02	14913957	14914082	gene:MD02G1171800
Chr02	14955781	14956240	gene:MD02G1172000
Chr02	14957870	14958328	gene:MD02G1172100
Chr02	1499865	1500542	gene:MD02G1021200
Chr02	1501950	1502368	gene:MD02G1021400
Chr02	1502615	1503116	gene:MD02G1021500
Chr02	15041054	15042037	gene:MD02G1172400
Chr02	15077311	15077836	gene:MD02G1172600
Chr02	1514343	1514868	gene:MD02G1021600
Chr02	1518582	1526041	gene:MD02G1021700
Chr02	15297644	15298060	gene:MD02G1173900
Chr02	15330526	15330976	gene:MD02G1174500
Chr02	15336071	15336146	gene:MD02G1174500
Chr02	15372820	15373313	gene:MD02G1174700
Chr02	15373596	15374757	gene:MD02G1174800
Chr02	15382061	15382386	gene:MD02G1174900
Chr02	15455840	15456725	gene:MD02G1175800
Chr02	154734	154959	gene:MD02G1001800
Chr02	1548397	1548972	gene:MD02G1022200
Chr02	15500827	15501352	gene:MD02G1176000
Chr02	15559245	15559595	gene:MD02G1176300
Chr02	15562397	15562672	gene:MD02G1176300
Chr02	15603626	15603776	gene:MD02G1176500
Chr02	15637844	15637944	gene:MD02G1177200
Chr02	15640412	15640944	gene:MD02G1177200
Chr02	1568283	1568708	gene:MD02G1022300
Chr02	15694994	15695304	gene:MD02G1177600
Chr02	15712945	15713295	gene:MD02G1177700
Chr02	15725434	15725884	gene:MD02G1177900
Chr02	15725896	15726146	gene:MD02G1178000
Chr02	15749073	15749692	gene:MD02G1178200
Chr02	15753221	15753546	gene:MD02G1178300
Chr02	15833521	15833871	gene:MD02G1178800
Chr02	15873238	15873638	gene:MD02G1179100
Chr02	15879263	15879763	gene:MD02G1179100
Chr02	15881721	15882121	gene:MD02G1179200
Chr02	1594085	1594708	gene:MD02G1022800
Chr02	15986787	15988076	gene:MD02G1179800
Chr02	15991682	15992145	gene:MD02G1179800
Chr02	1603742	1604242	gene:MD02G1022900
Chr02	1608029	1608150	gene:MD02G1023000
Chr02	1608306	1608756	gene:MD02G1023100
Chr02	16172117	16172542	gene:MD02G1180400
Chr02	16195397	16195816	gene:MD02G1180500
Chr02	16201238	16201651	gene:MD02G1180600
Chr02	16212211	16212844	gene:MD02G1180700
Chr02	16254721	16254771	gene:MD02G1181000
Chr02	16284774	16285652	gene:MD02G1181200
Chr02	1632832	1633182	gene:MD02G1023300
Chr02	16340701	16341001	gene:MD02G1181600
Chr02	16381277	16381427	gene:MD02G1181900
Chr02	16423234	16423709	gene:MD02G1182100
Chr02	16429329	16429879	gene:MD02G1182300
Chr02	16430270	16431027	gene:MD02G1182400
Chr02	16434491	16434566	gene:MD02G1182400
Chr02	16469580	16469876	gene:MD02G1182500
Chr02	16573480	16574889	gene:MD02G1183300
Chr02	16586563	16586638	gene:MD02G1183300
Chr02	16658504	16658804	gene:MD02G1183500
Chr02	16681134	16681409	gene:MD02G1183800
Chr02	16703728	16704178	gene:MD02G1184400
Chr02	16807044	16807644	gene:MD02G1185100
Chr02	16809134	16809259	gene:MD02G1185200
Chr02	16855603	16855928	gene:MD02G1185600
Chr02	16882442	16882986	gene:MD02G1185800
Chr02	16901039	16904268	gene:MD02G1186000
Chr02	16929675	16929800	gene:MD02G1186200
Chr02	16980708	16981276	gene:MD02G1186600
Chr02	17007086	17007403	gene:MD02G1186800
Chr02	17007404	17008170	gene:MD02G1186900
Chr02	17022171	17023744	gene:MD02G1187000
Chr02	17023745	17023920	gene:MD02G1187100
Chr02	17063199	17064079	gene:MD02G1187200
Chr02	17168567	17168867	gene:MD02G1187800
Chr02	17253782	17253907	gene:MD02G1188800
Chr02	17255451	17255888	gene:MD02G1188800
Chr02	17270650	17273193	gene:MD02G1189100
Chr02	17447556	17447881	gene:MD02G1189600
Chr02	17451072	17451712	gene:MD02G1189600
Chr02	1753224	1753549	gene:MD02G1023800
Chr02	17535151	17535800	gene:MD02G1190200
Chr02	17543749	17543874	gene:MD02G1190300
Chr02	17543899	17543974	gene:MD02G1190300
Chr02	17547202	17547577	gene:MD02G1190300
Chr02	17602582	17602907	gene:MD02G1190600
Chr02	17606188	17606588	gene:MD02G1190600
Chr02	17618331	17619258	gene:MD02G1190800
Chr02	17753957	17754332	gene:MD02G1191100
Chr02	17810088	17810538	gene:MD02G1191300
Chr02	17840605	17841894	gene:MD02G1191400
Chr02	17842998	17843298	gene:MD02G1191400
Chr02	17843398	17843448	gene:MD02G1191400
Chr02	1819442	1819492	gene:MD02G1024500
Chr02	18229986	18230311	gene:MD02G1192700
Chr02	18264598	18264798	gene:MD02G1192800
Chr02	18373462	18373984	gene:MD02G1193300
Chr02	18432153	18432568	gene:MD02G1193700
Chr02	18432968	18433293	gene:MD02G1193700
Chr02	18435381	18436556	gene:MD02G1193800
Chr02	18438822	18440502	gene:MD02G1193900
Chr02	1853015	1854438	gene:MD02G1025000
Chr02	18566121	18566704	gene:MD02G1194500
Chr02	18664848	18665373	gene:MD02G1194900
Chr02	18670402	18671084	gene:MD02G1195000
Chr02	18681896	18682160	gene:MD02G1195200
Chr02	18682470	18682770	gene:MD02G1195300
Chr02	18719253	18719643	gene:MD02G1195400
Chr02	18723580	18724005	gene:MD02G1195500
Chr02	18724520	18725394	gene:MD02G1195600
Chr02	1875418	1875543	gene:MD02G1025200
Chr02	18766898	18767399	gene:MD02G1195800
Chr02	18768862	18770578	gene:MD02G1195900
Chr02	18846763	18847138	gene:MD02G1196200
Chr02	18849436	18850187	gene:MD02G1196300
Chr02	19022767	19023092	gene:MD02G1197200
Chr02	19025472	19025884	gene:MD02G1197200
Chr02	19065400	19066075	gene:MD02G1197300
Chr02	19100242	19100977	gene:MD02G1197400
Chr02	19140045	19140622	gene:MD02G1197700
Chr02	19166921	19167371	gene:MD02G1197800
Chr02	19294013	19294388	gene:MD02G1198100
Chr02	19297894	19298294	gene:MD02G1198200
Chr02	19301083	19301999	gene:MD02G1198200
Chr02	19302574	19302624	gene:MD02G1198200
Chr02	19302749	19302899	gene:MD02G1198200
Chr02	19481401	19481576	gene:MD02G1198400
Chr02	19495816	19495991	gene:MD02G1198500
Chr02	19519550	19520600	gene:MD02G1198800
Chr02	19649231	19649971	gene:MD02G1199600
Chr02	19651009	19651160	gene:MD02G1199700
Chr02	19651185	19652421	gene:MD02G1199700
Chr02	19652731	19653006	gene:MD02G1199800
Chr02	19685112	19685871	gene:MD02G1199900
Chr02	19714723	19714923	gene:MD02G1200300
Chr02	19817096	19817993	gene:MD02G1200800
Chr02	19893971	19894654	gene:MD02G1201200
Chr02	19897371	19897921	gene:MD02G1201300
Chr02	19909332	19909679	gene:MD02G1201400
Chr02	19921308	19921608	gene:MD02G1201600
Chr02	19957134	19957606	gene:MD02G1201700
Chr02	20019073	20019448	gene:MD02G1202100
Chr02	2012733	2012933	gene:MD02G1026500
Chr02	20214190	20214532	gene:MD02G1203100
Chr02	20345995	20346605	gene:MD02G1203600
Chr02	20369042	20370473	gene:MD02G1203900
Chr02	20383801	20384380	gene:MD02G1204000
Chr02	20384392	20384615	gene:MD02G1204100
Chr02	20402692	20402792	gene:MD02G1204500
Chr02	20437528	20438536	gene:MD02G1204700
Chr02	2049040	2049315	gene:MD02G1026900
Chr02	20523721	20524134	gene:MD02G1205100
Chr02	20533842	20534267	gene:MD02G1205300
Chr02	20554882	20556211	gene:MD02G1205500
Chr02	2068781	2069317	gene:MD02G1027300
Chr02	20757053	20758082	gene:MD02G1206000
Chr02	20787735	20788110	gene:MD02G1206300
Chr02	208206	208545	gene:MD02G1002400
Chr02	2085270	2085695	gene:MD02G1027400
Chr02	20871125	20871550	gene:MD02G1206900
Chr02	20922233	20922308	gene:MD02G1207200
Chr02	20925873	20926210	gene:MD02G1207200
Chr02	20938831	20939006	gene:MD02G1207300
Chr02	20942229	20942379	gene:MD02G1207300
Chr02	20942380	20944365	gene:MD02G1207400
Chr02	20956701	20956751	gene:MD02G1207700
Chr02	20958448	20958698	gene:MD02G1207700
Chr02	21025764	21026200	gene:MD02G1207800
Chr02	21065084	21065384	gene:MD02G1208000
Chr02	21065484	21066255	gene:MD02G1208000
Chr02	21264430	21264745	gene:MD02G1208200
Chr02	2140166	2140509	gene:MD02G1027700
Chr02	2141074	2141727	gene:MD02G1027800
Chr02	2144508	2144694	gene:MD02G1027800
Chr02	21492340	21493210	gene:MD02G1209600
Chr02	2151390	2151490	gene:MD02G1028000
Chr02	2151546	2151971	gene:MD02G1028100
Chr02	2166053	2166353	gene:MD02G1028200
Chr02	21759141	21760256	gene:MD02G1210100
Chr02	217805	218305	gene:MD02G1002700
Chr02	21933581	21934706	gene:MD02G1210400
Chr02	21934718	21936700	gene:MD02G1210500
Chr02	22183233	22183433	gene:MD02G1210900
Chr02	22186166	22186666	gene:MD02G1210900
Chr02	22190104	22190629	gene:MD02G1211000
Chr02	225216	225641	gene:MD02G1002800
Chr02	22554710	22555135	gene:MD02G1211500
Chr02	2263307	2264319	gene:MD02G1029300
Chr02	22643279	22644497	gene:MD02G1211700
Chr02	22758863	22759088	gene:MD02G1212400
Chr02	22759338	22759538	gene:MD02G1212400
Chr02	22763255	22763680	gene:MD02G1212400
Chr02	22781040	22781140	gene:MD02G1212600
Chr02	2282485	2282750	gene:MD02G1029500
Chr02	2282775	2283625	gene:MD02G1029600
Chr02	22891308	22891722	gene:MD02G1212800
Chr02	2301771	2302230	gene:MD02G1029700
Chr02	2306974	2307374	gene:MD02G1029800
Chr02	2311257	2311573	gene:MD02G1029800
Chr02	232021	232521	gene:MD02G1002900
Chr02	23303950	23312206	gene:MD02G1213500
Chr02	2332908	2333299	gene:MD02G1030100
Chr02	23603995	23604170	gene:MD02G1213700
Chr02	23607702	23607752	gene:MD02G1213700
Chr02	2378340	2379193	gene:MD02G1030400
Chr02	2382532	2383007	gene:MD02G1030500
Chr02	23828585	23829088	gene:MD02G1214300
Chr02	23876123	23876623	gene:MD02G1215300
Chr02	2403993	2404393	gene:MD02G1030800
Chr02	241703	242418	gene:MD02G1003200
Chr02	244477	244802	gene:MD02G1003300
Chr02	2449144	2449319	gene:MD02G1031100
Chr02	2457971	2458021	gene:MD02G1031400
Chr02	2458046	2458096	gene:MD02G1031400
Chr02	2460265	2460770	gene:MD02G1031400
Chr02	2463271	2463696	gene:MD02G1031600
Chr02	24698987	24699112	gene:MD02G1216100
Chr02	24760164	24760639	gene:MD02G1216500
Chr02	24768375	24768475	gene:MD02G1216700
Chr02	24769021	24770592	gene:MD02G1216700
Chr02	2477895	2478270	gene:MD02G1031800
Chr02	24837	25687	gene:MD02G1000800
Chr02	24880051	24880761	gene:MD02G1217000
Chr02	24884005	24885036	gene:MD02G1217000
Chr02	2519340	2519440	gene:MD02G1032200
Chr02	25294804	25295354	gene:MD02G1217700
Chr02	25300838	25310329	gene:MD02G1217800
Chr02	25346278	25347789	gene:MD02G1218100
Chr02	25354808	25355801	gene:MD02G1218200
Chr02	25355826	25355876	gene:MD02G1218200
Chr02	25355901	25356079	gene:MD02G1218200
Chr02	25356104	25356411	gene:MD02G1218200
Chr02	25397942	25398317	gene:MD02G1218400
Chr02	2552296	2552855	gene:MD02G1032500
Chr02	25552976	25553201	gene:MD02G1219900
Chr02	25553601	25554408	gene:MD02G1219900
Chr02	25556936	25557211	gene:MD02G1220000
Chr02	25560353	25560596	gene:MD02G1220200
Chr02	25560597	25561607	gene:MD02G1220300
Chr02	2568902	2568977	gene:MD02G1032700
Chr02	2569011	2569336	gene:MD02G1032800
Chr02	25697524	25698409	gene:MD02G1221100
Chr02	2574877	2575397	gene:MD02G1032900
Chr02	25811412	25811906	gene:MD02G1221400
Chr02	25841675	25842025	gene:MD02G1221500
Chr02	25844548	25844893	gene:MD02G1221500
Chr02	258495	259120	gene:MD02G1003500
Chr02	25873539	25873639	gene:MD02G1221900
Chr02	25873664	25873739	gene:MD02G1221900
Chr02	25876679	25877448	gene:MD02G1221900
Chr02	25889171	25889471	gene:MD02G1222000
Chr02	25892431	25892506	gene:MD02G1222000
Chr02	259136	259916	gene:MD02G1003600
Chr02	25987734	25987984	gene:MD02G1222400
Chr02	26006513	26006913	gene:MD02G1222900
Chr02	26009425	26009750	gene:MD02G1222900
Chr02	26019326	26019601	gene:MD02G1223000
Chr02	26026144	26026708	gene:MD02G1223100
Chr02	26077105	26078102	gene:MD02G1223400
Chr02	2611235	2611663	gene:MD02G1033700
Chr02	2616491	2617578	gene:MD02G1033800
Chr02	2617598	2618946	gene:MD02G1033900
Chr02	2623427	2623812	gene:MD02G1034000
Chr02	262362	262762	gene:MD02G1003700
Chr02	2635528	2635828	gene:MD02G1034400
Chr02	26384122	26384522	gene:MD02G1224900
Chr02	26409242	26409617	gene:MD02G1225300
Chr02	26409667	26411523	gene:MD02G1225300
Chr02	26416039	26416530	gene:MD02G1225400
Chr02	2644184	2644534	gene:MD02G1034500
Chr02	264893	265058	gene:MD02G1003700
Chr02	26502922	26503272	gene:MD02G1225800
Chr02	26503499	26503824	gene:MD02G1225900
Chr02	26543486	26543771	gene:MD02G1226100
Chr02	2656741	2657066	gene:MD02G1034700
Chr02	26633373	26633598	gene:MD02G1226400
Chr02	26646661	26647614	gene:MD02G1226500
Chr02	26677475	26678121	gene:MD02G1226600
Chr02	26678784	26679607	gene:MD02G1226700
Chr02	26725291	26725616	gene:MD02G1226800
Chr02	2681237	2681790	gene:MD02G1035100
Chr02	26929660	26929885	gene:MD02G1227400
Chr02	26971475	26971525	gene:MD02G1227600
Chr02	27033844	27034435	gene:MD02G1228500
Chr02	2706499	2706874	gene:MD02G1035600
Chr02	27071890	27072315	gene:MD02G1228600
Chr02	27078901	27080292	gene:MD02G1228700
Chr02	27236021	27236516	gene:MD02G1229100
Chr02	27341432	27342034	gene:MD02G1229500
Chr02	27428745	27429955	gene:MD02G1229900
Chr02	27588219	27588991	gene:MD02G1230100
Chr02	27649617	27650352	gene:MD02G1230600
Chr02	27658358	27658683	gene:MD02G1230700
Chr02	27659058	27659469	gene:MD02G1230700
Chr02	27692498	27692798	gene:MD02G1231000
Chr02	2773839	2774049	gene:MD02G1036600
Chr02	27766757	27767207	gene:MD02G1231800
Chr02	27767676	27768198	gene:MD02G1231900
Chr02	27788022	27788247	gene:MD02G1232000
Chr02	27788698	27788873	gene:MD02G1232100
Chr02	27858056	27858153	gene:MD02G1232400
Chr02	2786270	2786680	gene:MD02G1036700
Chr02	27873739	27874189	gene:MD02G1232500
Chr02	27899221	27899784	gene:MD02G1232700
Chr02	27899840	27901488	gene:MD02G1232800
Chr02	2791450	2791825	gene:MD02G1036800
Chr02	2791882	2792348	gene:MD02G1036900
Chr02	27962051	27962201	gene:MD02G1233300
Chr02	27987715	27988065	gene:MD02G1233500
Chr02	2803027	2803527	gene:MD02G1037100
Chr02	2812916	2813091	gene:MD02G1037200
Chr02	2814906	2814981	gene:MD02G1037200
Chr02	281985	283282	gene:MD02G1003900
Chr02	28216196	28216696	gene:MD02G1235900
Chr02	28223829	28223929	gene:MD02G1235900
Chr02	28244715	28245040	gene:MD02G1236200
Chr02	283419	283844	gene:MD02G1004000
Chr02	2841251	2841864	gene:MD02G1037500
Chr02	28489435	28489760	gene:MD02G1237400
Chr02	28628596	28628821	gene:MD02G1238300
Chr02	28628840	28631127	gene:MD02G1238400
Chr02	28666203	28666628	gene:MD02G1238900
Chr02	28668962	28669337	gene:MD02G1238900
Chr02	28674154	28674754	gene:MD02G1239100
Chr02	28683832	28684056	gene:MD02G1239100
Chr02	287014	287189	gene:MD02G1004000
Chr02	2878905	2879643	gene:MD02G1038000
Chr02	28884580	28884680	gene:MD02G1240300
Chr02	2896597	2896797	gene:MD02G1038100
Chr02	28975829	28976491	gene:MD02G1241000
Chr02	29015022	29015472	gene:MD02G1241400
Chr02	29016484	29018341	gene:MD02G1241500
Chr02	290248	290885	gene:MD02G1004200
Chr02	29032754	29032879	gene:MD02G1241600
Chr02	29033029	29033328	gene:MD02G1241600
Chr02	29166148	29166469	gene:MD02G1241800
Chr02	29261412	29261887	gene:MD02G1242400
Chr02	29278806	29279256	gene:MD02G1242500
Chr02	29311816	29312032	gene:MD02G1242900
Chr02	29349491	29349766	gene:MD02G1243100
Chr02	29354554	29355130	gene:MD02G1243100
Chr02	29365487	29365662	gene:MD02G1243600
Chr02	29381807	29382157	gene:MD02G1243900
Chr02	29387626	29387826	gene:MD02G1243900
Chr02	29398765	29398890	gene:MD02G1244000
Chr02	29419106	29421429	gene:MD02G1244100
Chr02	29438840	29445400	gene:MD02G1244400
Chr02	29446409	29447034	gene:MD02G1244500
Chr02	29449342	29449842	gene:MD02G1244500
Chr02	29450494	29450744	gene:MD02G1244600
Chr02	29450969	29451444	gene:MD02G1244600
Chr02	29466388	29466438	gene:MD02G1244700
Chr02	29475794	29476119	gene:MD02G1244800
Chr02	29509344	29509419	gene:MD02G1245100
Chr02	29509844	29510369	gene:MD02G1245100
Chr02	29662908	29663258	gene:MD02G1246300
Chr02	29683731	29685387	gene:MD02G1246500
Chr02	297678	298178	gene:MD02G1004400
Chr02	29807628	29808028	gene:MD02G1247900
Chr02	29823832	29823957	gene:MD02G1248000
Chr02	29835650	29835800	gene:MD02G1248000
Chr02	29896631	29896752	gene:MD02G1248200
Chr02	29933238	29933953	gene:MD02G1248400
Chr02	29969495	29970600	gene:MD02G1248900
Chr02	30018588	30018963	gene:MD02G1249500
Chr02	30019238	30019288	gene:MD02G1249500
Chr02	30019313	30019613	gene:MD02G1249500
Chr02	30037776	30037851	gene:MD02G1249700
Chr02	30248709	30249866	gene:MD02G1250900
Chr02	30312641	30313420	gene:MD02G1251500
Chr02	30330717	30331092	gene:MD02G1251800
Chr02	30331242	30331517	gene:MD02G1251800
Chr02	30349375	30349544	gene:MD02G1251900
Chr02	30424347	30425240	gene:MD02G1252500
Chr02	30425440	30425740	gene:MD02G1252500
Chr02	30509142	30509261	gene:MD02G1253500
Chr02	30510122	30510172	gene:MD02G1253600
[truncated: 17,903 more rows]
