# Supplementary material for: Profiling of N6-Methyladenosine (m6A) Modification Landscape in Response to Drought Stress in Apple (Malus prunifolia (Willd.) Borkh)
Source: Plants (Basel). 2021 Dec 30;11(1):103. doi: 10.3390/plants11010103 (PMC8747461; doi:10.3390/plants11010103)
Supplement: Supplementary file 1 [file plants-11-00103-s001.zip › Supplementary Table S4, Differential m6A peaks in drought- compared to control-treated M. prunifolia.xlsx]

## Sheet: droMp_versus_ckMp
Table S4. Differential m6A peaks in M. prunifolia after drought treatment.
chr	chromStart	chromEnd	geneID	DiffModLog2FC	padj	Homolog to TAIR	TAIR annotation
Chr15	52040530	52040705	gene:MD15G1419000	5.91361	0.0217022	AT4G22970.2	ESP | homolog of separase | chr4:12033703-12043572 REVERSE LENGTH=2177
Chr07	26667897	26667997	gene:MD07G1185700	4.32747	0.00176396	#N/A	#N/A
Chr11	3617794	3617869	gene:MD11G1042100	4.03354	0.0305166	AT5G56130.1	TEX1, AtTEX1, THO3 | Transducin/WD40 repeat-like superfamily protein | chr5:22722755-22725065 REVERSE LENGTH=315
Chr09	6096641	6096891	gene:MD09G1085300	3.54135	0.00868808	AT5G38690.1	| Zinc-finger domain of monoamine-oxidase A repressor R1 protein | chr5:15479424-15482992 REVERSE LENGTH=572
Chr12	30321029	30321104	gene:MD12G1227700	3.53718	0.00796013	AT2G38740.1	| Haloacid dehalogenase-like hydrolase (HAD) superfamily protein | chr2:16194639-16195995 REVERSE LENGTH=244
Chr03	5848220	5848395	gene:MD03G1071900	3.29459	0.00896303	AT2G29890.1	VLN1, ATVLN1 | villin-like 1 | chr2:12744597-12749474 FORWARD LENGTH=909
Chr08	1961526	1961676	gene:MD08G1026800	3.26895	0.00169143	#N/A	#N/A
Chr12	3486954	3487129	gene:MD12G1031900	3.19472	0.0475644	AT3G11570.1	TBL8 | TRICHOME BIREFRINGENCE-LIKE 8 | chr3:3645540-3647328 REVERSE LENGTH=427
Chr14	1115357	1116461	gene:MD14G1011800	3.09799	0.0458177	#N/A	#N/A
Chr13	3549795	3549870	gene:MD13G1050000	3.03639	6.44221e-07	#N/A	#N/A
Chr02	33842190	33842240	gene:MD02G1282400	3.0128	0.0209392	AT3G12600.1	atnudt16, NUDT16 | nudix hydrolase homolog 16 | chr3:4004809-4005995 FORWARD LENGTH=180
Chr03	5773424	5773549	gene:MD03G1070700	2.94831	0.00309314	AT5G58730.1	| pfkB-like carbohydrate kinase family protein | chr5:23723627-23725324 REVERSE LENGTH=353
Chr10	40613877	40613977	gene:MD10G1325800	2.83611	0.0293375	AT4G22120.6	| ERD (early-responsive to dehydration stress) family protein | chr4:11715976-11719144 REVERSE LENGTH=771
Chr03	35837331	35837506	gene:MD03G1275900	2.81569	0.0405992	AT1G16920.1	RAB11, ATRABA1B, RABA1b | RAB GTPase homolog A1B | chr1:5787489-5789147 REVERSE LENGTH=216
Chr05	45441179	45441443	gene:MD05G1329600	2.81277	0.0173684	AT4G21390.1	B120 | S-locus lectin protein kinase family protein | chr4:11394458-11397474 REVERSE LENGTH=849
Chr10	31708439	31708714	gene:MD10G1219600	2.78914	0.00181618	AT2G26790.1	| Pentatricopeptide repeat (PPR) superfamily protein | chr2:11425270-11427669 REVERSE LENGTH=799
Chr06	19525099	19525299	gene:MD06G1079300	2.75421	7.39428e-06	AT1G63430.1	| Leucine-rich repeat protein kinase family protein | chr1:23522896-23526451 FORWARD LENGTH=664
Chr15	54155893	54155993	gene:MD15G1441800	2.74406	8.84124e-08	AT5G64040.1	PSAN | photosystem I reaction center subunit PSI-N, chloroplast, putative / PSI-N, putative (PSAN) | chr5:25628724-25629409 REVERSE LENGTH=171
Chr02	12194803	12195203	gene:MD02G1148200	2.71848	0.024972	#N/A	#N/A
Chr11	41043620	41043695	gene:MD11G1290800	2.71417	0.0038813	AT4G02920.1	| unknown protein; BEST Arabidopsis thaliana protein match is: unknown protein (TAIR:AT1G03340.1); Has 41 Blast hits to 41 proteins in 12 species: Archae - 0; Bacteria - 0; Metazoa - 0; Fungi - 0; Plants - 41; Viruses - 0; Other Eukaryotes - 0 (source: NCBI BLink). | chr4:1292816-1294670 FORWARD LENGTH=418
Chr12	9687149	9687374	gene:MD12G1079400	2.69035	0.0391468	AT2G41700.1	ABCA1, AtABCA1 | ATP-binding cassette A1 | chr2:17383239-17396110 REVERSE LENGTH=1882
Chr02	33841915	33842165	gene:MD02G1282400	2.68635	0.0458177	AT3G12600.1	atnudt16, NUDT16 | nudix hydrolase homolog 16 | chr3:4004809-4005995 FORWARD LENGTH=180
Chr02	36889835	36890335	gene:MD02G1313300	2.67359	1.08909e-05	AT3G60740.1	TTN1, EMB133, TFC D, CHO | ARM repeat superfamily protein | chr3:22447385-22453325 REVERSE LENGTH=1254
Chr15	44046962	44047212	gene:MD15G1363500	2.64913	4.46432e-37	AT1G36160.2	ACC1 | acetyl-CoA carboxylase 1 | chr1:13534196-13543773 FORWARD LENGTH=2254
Chr00	1166224	1166449	gene:MD00G1009300	2.60455	0.019364	AT4G18810.1	| NAD(P)-binding Rossmann-fold superfamily protein | chr4:10322622-10325735 REVERSE LENGTH=596
Chr00	44156687	44157051	gene:MD00G1185700	2.57292	4.17442e-11	AT1G17080.1	| Ribosomal protein L18ae family | chr1:5840458-5841536 REVERSE LENGTH=154
Chr11	26407981	26408481	gene:MD11G1187700	2.55088	0.000252988	AT3G20060.1	UBC19 | ubiquitin-conjugating enzyme19 | chr3:7002927-7004283 REVERSE LENGTH=181
Chr09	33976171	33976421	gene:MD09G1265400	2.54559	0.00328671	AT5G16560.1	KAN, KAN1 | Homeodomain-like superfamily protein | chr5:5407365-5411092 REVERSE LENGTH=403
Chr09	2752679	2752929	gene:MD09G1042500	2.51783	1.71192e-06	AT3G28455.1	CLE25 | CLAVATA3/ESR-RELATED 25 | chr3:10670220-10670931 REVERSE LENGTH=81
Chr01	22852444	22852760	gene:MD01G1113800	2.44448	4.87342e-05	AT1G49180.2	| protein kinase family protein | chr1:18184814-18187444 REVERSE LENGTH=376
Chr07	2889054	2889379	gene:MD07G1035300	2.42895	0.0317029	AT2G38760.1	ANNAT3, ANN3 | annexin 3 | chr2:16201086-16202490 FORWARD LENGTH=321
Chr15	13834723	13834898	gene:MD15G1176700	2.41822	9.77023e-14	AT1G04700.1	| PB1 domain-containing protein tyrosine kinase | chr1:1316919-1320653 FORWARD LENGTH=1042
Chr12	30664589	30665547	gene:MD12G1231900	2.38986	9.35968e-05	AT1G08830.2	CSD1 | copper/zinc superoxide dismutase 1 | chr1:2827700-2829053 FORWARD LENGTH=152
Chr11	33178576	33178626	gene:MD11G1228000	2.37584	0.000890728	AT5G54670.1	ATK3, KATC | kinesin 3 | chr5:22209912-22213843 FORWARD LENGTH=754
Chr11	35358093	35358318	gene:MD11G1243400	2.36014	0.00928646	#N/A	#N/A
Chr04	31866553	31866778	gene:MD04G1241500	2.34117	4.34383e-07	AT1G33390.1	ATFAS4, FAS4 | RNA helicase family protein | chr1:12099738-12104108 REVERSE LENGTH=1237
Chr04	19462316	19462466	gene:MD04G1110000	2.33191	3.27807e-08	AT3G53490.1	| unknown protein; FUNCTIONS IN: molecular_function unknown; INVOLVED IN: biological_process unknown; LOCATED IN: endomembrane system; BEST Arabidopsis thaliana protein match is: unknown protein (TAIR:AT5G02720.1); Has 70 Blast hits to 70 proteins in 13 species: Archae - 0; Bacteria - 0; Metazoa - 0; Fungi - 0; Plants - 70; Viruses - 0; Other Eukaryotes - 0 (source: NCBI BLink). | chr3:19832666-1…
Chr15	19780350	19780650	gene:MD15G1240200	2.29099	1.18222e-25	AT1G56130.1	| Leucine-rich repeat transmembrane protein kinase | chr1:20994931-21000887 REVERSE LENGTH=1032
Chr04	11421778	11422078	gene:MD04G1082300	2.2567	8.84395e-06	AT1G62710.1	BETA-VPE, BETAVPE | beta vacuolar processing enzyme | chr1:23224070-23226857 REVERSE LENGTH=486
Chr12	4314256	4314423	gene:MD12G1039900	2.24085	0.00356461	#N/A	#N/A
Chr10	25477677	25478052	gene:MD10G1163900	2.23478	2.77182e-05	AT4G13630.2	| Protein of unknown function, DUF593 | chr4:7934093-7936029 REVERSE LENGTH=569
Chr17	32946767	32947197	gene:MD17G1269500	2.22884	0.000116202	#N/A	#N/A
Chr10	39998469	39998569	gene:MD10G1316500	2.21943	0.0264884	AT1G14130.1	| 2-oxoglutarate (2OG) and Fe(II)-dependent oxygenase superfamily protein | chr1:4836041-4837040 REVERSE LENGTH=308
Chr13	14885968	14886343	gene:MD13G1178700	2.20332	0.0150673	AT3G06270.1	| Protein phosphatase 2C family protein | chr3:1896763-1897887 FORWARD LENGTH=348
Chr06	4762905	4762955	gene:MD06G1037400	2.20274	0.000782416	AT4G25960.1	PGP2 | P-glycoprotein 2 | chr4:13177438-13183425 FORWARD LENGTH=1273
Chr03	34562921	34563296	gene:MD03G1258500	2.19613	0.00517336	AT3G63340.1	| Protein phosphatase 2C family protein | chr3:23392181-23397999 REVERSE LENGTH=1041
Chr05	31235637	31235737	gene:MD05G1183800	2.19234	9.56384e-05	#N/A	#N/A
Chr10	29402758	29402908	gene:MD10G1195600	2.19175	1.12142e-07	AT1G19800.1	TGD1 | trigalactosyldiacylglycerol 1 | chr1:6846812-6847954 FORWARD LENGTH=350
Chr04	27864780	27865142	gene:MD04G1188100	2.18754	6.46513e-06	#N/A	#N/A
Chr10	11210376	11210501	gene:MD10G1078800	2.18231	4.19954e-108	AT1G11755.1	LEW1 | Undecaprenyl pyrophosphate synthetase family protein | chr1:3969987-3971488 REVERSE LENGTH=254
Chr13	19795339	19795514	gene:MD13G1212200	2.15832	9.63868e-07	AT3G23200.1	| Uncharacterised protein family (UPF0497) | chr3:8281659-8282603 FORWARD LENGTH=152
Chr02	10263408	10263458	gene:MD02G1126900	2.13905	0.0125943	AT1G75900.1	| GDSL-like Lipase/Acylhydrolase superfamily protein | chr1:28499179-28500943 FORWARD LENGTH=364
Chr10	35324252	35324452	gene:MD10G1259100	2.13725	2.26855e-05	AT1G65030.1	| Transducin/WD40 repeat-like superfamily protein | chr1:24156798-24158511 FORWARD LENGTH=345
Chr03	27435696	27435771	gene:MD03G1200900	2.13257	0.0107724	AT3G56650.1	| Mog1/PsbP/DUF1795-like photosystem II reaction center PsbP family protein | chr3:20984807-20985913 FORWARD LENGTH=262
Chr13	4106231	4106406	gene:MD13G1058800	2.12249	0.00168768	AT1G69070.1	| FUNCTIONS IN: molecular_function unknown; INVOLVED IN: biological_process unknown; LOCATED IN: cellular_component unknown; EXPRESSED IN: 23 plant structures; EXPRESSED DURING: 13 growth stages; CONTAINS InterPro DOMAIN/s: Nop14-like protein (InterPro:IPR007276); Has 69842 Blast hits to 35213 proteins in 1572 species: Archae - 363; Bacteria - 20593; Metazoa - 20851; Fungi - 8010; Plants - 2912; …
Chr05	32294039	32294114	gene:MD05G1195500	2.11292	3.12057e-05	AT3G54690.1	| Sugar isomerase (SIS) family protein | chr3:20246586-20247810 FORWARD LENGTH=350
Chr03	18839797	18839847	gene:MD03G1158600	2.11272	0.00317981	AT5G22070.1	| Core-2/I-branching beta-1,6-N-acetylglucosaminyltransferase family protein | chr5:7308255-7309343 FORWARD LENGTH=362
Chr05	36632885	36632985	gene:MD05G1233600	2.10463	1.26783e-05	AT1G55790.1	| Domain of unknown function (DUF2431) | chr1:20852685-20856069 REVERSE LENGTH=515
Chr11	41537742	41537842	gene:MD11G1298800	2.08659	0.00214401	AT3G05030.1	NHX2, ATNHX2 | sodium hydrogen exchanger 2 | chr3:1393456-1396784 REVERSE LENGTH=546
Chr09	13573885	13574060	gene:MD09G1166100	2.08573	0.00360573	AT3G20240.1	| Mitochondrial substrate carrier family protein | chr3:7057192-7058716 FORWARD LENGTH=348
Chr04	24666083	24666233	gene:MD04G1158900	2.07928	0.00547951	AT2G30000.1	| PHF5-like protein | chr2:12804042-12804374 REVERSE LENGTH=110
Chr11	33178476	33178551	gene:MD11G1228000	2.06559	0.00608289	AT5G54670.1	ATK3, KATC | kinesin 3 | chr5:22209912-22213843 FORWARD LENGTH=754
Chr07	9360285	9360722	gene:MD07G1090000	2.06339	0.00770219	#N/A	#N/A
Chr06	33564190	33564240	gene:MD06G1202400	2.05993	0.000500007	AT1G74250.1	| DNAJ heat shock N-terminal domain-containing protein | chr1:27920328-27922414 FORWARD LENGTH=630
Chr07	32061363	32061513	gene:MD07G1253100	2.05599	0.000470036	AT2G45010.1	| PLAC8 family protein | chr2:18568045-18569615 FORWARD LENGTH=244
Chr03	18839672	18839747	gene:MD03G1158600	2.05562	6.92134e-08	AT5G22070.1	| Core-2/I-branching beta-1,6-N-acetylglucosaminyltransferase family protein | chr5:7308255-7309343 FORWARD LENGTH=362
Chr10	32764128	32764303	gene:MD10G1230800	2.05509	0.0279175	AT3G12800.1	SDRB, DECR | short-chain dehydrogenase-reductase B | chr3:4063463-4064757 REVERSE LENGTH=298
Chr04	244872	245097	gene:MD04G1001900	2.0536	0.00713872	AT3G13060.2	ECT5 | evolutionarily conserved C-terminal region 5 | chr3:4180625-4183632 FORWARD LENGTH=634
Chr14	25392215	25392640	gene:MD14G1160100	2.0449	6.70167e-18	AT5G60160.1	| Zn-dependent exopeptidases superfamily protein | chr5:24223887-24226783 REVERSE LENGTH=477
Chr10	40355635	40356140	gene:MD10G1321800	2.03528	0.000398036	AT1G11720.1	ATSS3, SS3 | starch synthase 3 | chr1:3952460-3956840 FORWARD LENGTH=1042
Chr09	687527	687602	gene:MD09G1010100	2.02643	0.0153749	AT5G14140.1	| zinc ion binding;nucleic acid binding;zinc ion binding | chr5:4561539-4563513 FORWARD LENGTH=264
Chr06	3959065	3959681	gene:MD06G1033000	2.02198	3.68262e-33	AT4G17840.1	| FUNCTIONS IN: molecular_function unknown; INVOLVED IN: biological_process unknown; LOCATED IN: chloroplast, membrane; EXPRESSED IN: 23 plant structures; EXPRESSED DURING: 13 growth stages; CONTAINS InterPro DOMAIN/s: Abortive infection protein (InterPro:IPR003675); BEST Arabidopsis thaliana protein match is: unknown protein (TAIR:AT2G35260.1); Has 30201 Blast hits to 17322 proteins in 780 speci…
Chr10	24047774	24047924	gene:MD10G1153100	2.02014	1.81481e-09	AT3G25400.1	| CONTAINS InterPro DOMAIN/s: NTP Pyrophosphohydrolase MazG-related, RS21-C6 (InterPro:IPR011394), EAR (InterPro:IPR009039), NTP pyrophosphohydrolase MazG, putative catalytic core (InterPro:IPR004518); Has 1123 Blast hits to 1121 proteins in 452 species: Archae - 22; Bacteria - 753; Metazoa - 81; Fungi - 3; Plants - 83; Viruses - 0; Other Eukaryotes - 181 (source: NCBI BLink). | chr3:9213236-9214…
Chr09	2646710	2646860	gene:MD09G1041100	2.01419	0.0272584	AT5G14970.1	| unknown protein; BEST Arabidopsis thaliana protein match is: unknown protein (TAIR:AT2G14910.1); Has 579 Blast hits to 397 proteins in 95 species: Archae - 0; Bacteria - 294; Metazoa - 0; Fungi - 0; Plants - 86; Viruses - 0; Other Eukaryotes - 199 (source: NCBI BLink). | chr5:4847368-4848760 FORWARD LENGTH=355
Chr03	11817450	11817500	gene:MD03G1125200	2.01205	1.61069e-06	AT5G03340.1	| ATPase, AAA-type, CDC48 protein | chr5:810091-813133 REVERSE LENGTH=810
Chr10	36182205	36182530	gene:MD10G1269300	2.00272	2.09598e-06	AT3G14770.1	SWEET2, AtSWEET2 | Nodulin MtN3 family protein | chr3:4957787-4959202 REVERSE LENGTH=236
Chr15	6748592	6748767	gene:MD15G1096700	1.98517	0.00169072	AT5G25757.1	| RNA polymerase I-associated factor PAF67 | chr5:8965515-8967460 REVERSE LENGTH=514
Chr10	29710251	29710351	gene:MD10G1199200	1.97239	0.0131328	#N/A	#N/A
Chr09	34036552	34036852	gene:MD09G1265700	1.96215	0.0154004	AT4G09670.1	| Oxidoreductase family protein | chr4:6107382-6109049 REVERSE LENGTH=362
Chr07	5087759	5087984	gene:MD07G1055100	1.95622	0.00217702	AT5G46680.1	| Pentatricopeptide repeat (PPR-like) superfamily protein | chr5:18941118-18942524 FORWARD LENGTH=468
Chr10	40189289	40189439	gene:MD10G1320100	1.95044	0.00117951	AT2G33610.1	ATSWI3B, CHB2, SWI3B | switch subunit 3 | chr2:14229023-14231149 FORWARD LENGTH=469
Chr07	22182071	22182271	gene:MD07G1152100	1.94872	2.61292e-06	AT3G61830.1	ARF18 | auxin response factor 18 | chr3:22888171-22891179 FORWARD LENGTH=602
Chr16	18475872	18475997	gene:MD16G1203400	1.94812	0.0204966	AT1G29820.2	| Magnesium transporter CorA-like family protein | chr1:10438219-10440625 FORWARD LENGTH=540
Chr04	31543530	31543805	gene:MD04G1236700	1.94591	0.0472145	AT2G32765.1	SUM5, SUMO5, ATSUMO5 | small ubiquitinrelated modifier 5 | chr2:13894968-13895399 FORWARD LENGTH=108
Chr05	2581450	2581725	gene:MD05G1013400	1.94392	0.00141702	AT1G77120.1	ADH1, ADH, ATADH, ATADH1 | alcohol dehydrogenase 1 | chr1:28975509-28977216 FORWARD LENGTH=379
Chr15	36348359	36348784	gene:MD15G1330100	1.94275	1.86152e-08	AT5G35360.1	CAC2 | acetyl Co-enzyme a carboxylase biotin carboxylase subunit | chr5:13584300-13588268 FORWARD LENGTH=537
Chr13	5495914	5496064	gene:MD13G1078000	1.93661	8.03565e-12	AT1G14410.1	ATWHY1, PTAC1, WHY1 | ssDNA-binding transcriptional regulator | chr1:4929352-4930810 REVERSE LENGTH=263
Chr13	26054510	26054710	gene:MD13G1247200	1.92471	1.34298e-05	AT4G30190.1	AHA2, PMA2, HA2 | H(+)-ATPase 2 | chr4:14770820-14775920 REVERSE LENGTH=948
Chr15	20431960	20432310	gene:MD15G1246200	1.92215	3.90627e-213	AT3G51240.1	F3H, TT6, F3'H | flavanone 3-hydroxylase | chr3:19025409-19026658 FORWARD LENGTH=358
Chr06	21598166	21598266	gene:MD06G1088600	1.92002	0.00023791	AT3G05170.1	| Phosphoglycerate mutase family protein | chr3:1466738-1468219 FORWARD LENGTH=316
Chr01	29403806	29403956	gene:MD01G1195700	1.91399	2.1177e-08	AT1G12580.1	PEPKR1 | phosphoenolpyruvate carboxylase-related kinase 1 | chr1:4283635-4285675 FORWARD LENGTH=522
Chr04	18474934	18475179	gene:MD04G1099800	1.91389	0.00137249	AT3G09760.1	| RING/U-box superfamily protein | chr3:2992975-2995451 REVERSE LENGTH=491
Chr05	17182357	17182457	gene:MD05G1082200	1.91316	0.000169479	AT4G34020.1	| Class I glutamine amidotransferase-like superfamily protein | chr4:16298553-16300897 REVERSE LENGTH=472
Chr11	8097715	8097882	gene:MD11G1097600	1.90203	0.000221	AT5G59480.1	| Haloacid dehalogenase-like hydrolase (HAD) superfamily protein | chr5:23979619-23981156 REVERSE LENGTH=282
Chr15	7617343	7617786	gene:MD15G1109200	1.89201	1.22603e-05	AT2G24490.2	RPA2, ATRPA2, ROR1, ATRPA32A, RPA32A | replicon protein A2 | chr2:10398651-10400416 REVERSE LENGTH=279
Chr11	7001039	7001089	gene:MD11G1082300	1.88626	2.62394e-07	#N/A	#N/A
Chr15	22706470	22706820	gene:MD15G1265200	1.88469	0.00538128	AT4G36660.1	| Protein of unknown function (DUF1195) | chr4:17285953-17287281 REVERSE LENGTH=179
Chr15	5857117	5857217	gene:MD15G1084800	1.86504	0.00812259	AT4G10130.1	| DNAJ heat shock N-terminal domain-containing protein | chr4:6320959-6321483 REVERSE LENGTH=174
Chr15	50017212	50017462	gene:MD15G1399200	1.86072	0.022138	AT1G80680.1	SAR3, MOS3, PRE, NUP96 | SUPPRESSOR OF AUXIN RESISTANCE 3 | chr1:30324219-30328489 FORWARD LENGTH=1046
Chr01	15593834	15594184	gene:MD01G1051700	1.84943	0.00538011	AT2G28470.2	BGAL8 | beta-galactosidase 8 | chr2:12169047-12173146 REVERSE LENGTH=846
Chr02	16172167	16172542	gene:MD02G1180400	1.8484	2.62769e-51	AT2G23150.1	NRAMP3, ATNRAMP3 | natural resistance-associated macrophage protein 3 | chr2:9856422-9858565 REVERSE LENGTH=509
Chr10	32645090	32645390	gene:MD10G1229500	1.84519	3.10564e-06	AT2G35035.1	URED | urease accessory protein D | chr2:14763387-14765045 REVERSE LENGTH=294
Chr06	390929	391079	gene:MD06G1003400	1.83867	1.17535e-07	#N/A	#N/A
Chr15	47200811	47201211	gene:MD15G1383100	1.83776	4.74127e-19	AT4G24580.1	REN1 | Rho GTPase activation protein (RhoGAP) with PH domain | chr4:12687879-12694248 REVERSE LENGTH=933
Chr14	28807080	28807330	gene:MD14G1198000	1.83521	3.56801e-08	AT3G47640.3	PYE | basic helix-loop-helix (bHLH) DNA-binding superfamily protein | chr3:17568035-17569101 FORWARD LENGTH=240
Chr00	3918806	3919031	gene:MD00G1023500	1.83259	0.0430643	AT5G45160.1	| Root hair defective 3 GTP-binding protein (RHD3) | chr5:18264991-18270035 FORWARD LENGTH=834
Chr05	41824643	41824743	gene:MD05G1284400	1.82942	0.0020421	AT5G46240.1	KAT1 | potassium channel in Arabidopsis thaliana 1 | chr5:18743652-18746561 REVERSE LENGTH=677
Chr08	8394859	8394909	gene:MD08G1100000	1.82861	7.88073e-05	#N/A	#N/A
Chr05	24472090	24472215	gene:MD05G1122100	1.8277	1.17963e-88	AT1G68010.1	HPR, ATHPR1 | hydroxypyruvate reductase | chr1:25493418-25495720 FORWARD LENGTH=386
Chr13	10720822	10721072	gene:MD13G1139200	1.81855	2.01327e-05	AT3G17450.1	| hAT dimerisation domain-containing protein | chr3:5972793-5975684 REVERSE LENGTH=877
Chr09	31629885	31630330	gene:MD09G1246900	1.81506	8.97942e-07	AT2G20680.1	MAN2, AtMAN2 | Glycosyl hydrolase superfamily protein | chr2:8921024-8923066 FORWARD LENGTH=433
Chr15	11118645	11118795	gene:MD15G1150700	1.81482	0.000390205	AT5G57880.1	MPS1, ATPRD2, PRD2 | multipolar spindle 1 | chr5:23443977-23446439 FORWARD LENGTH=385
Chr09	20836793	20836918	gene:MD09G1212400	1.81049	0.00830626	AT1G52320.2	| unknown protein; FUNCTIONS IN: molecular_function unknown; INVOLVED IN: N-terminal protein myristoylation; LOCATED IN: plasma membrane; EXPRESSED IN: 23 plant structures; EXPRESSED DURING: 14 growth stages; CONTAINS InterPro DOMAIN/s: Protein of unknown function DUF630 (InterPro:IPR006868), Protein of unknown function DUF632 (InterPro:IPR006867); BEST Arabidopsis thaliana protein match is: Prot…
Chr02	11480902	11481127	gene:MD02G1137400	1.80536	2.73882e-21	#N/A	#N/A
Chr10	34670053	34670103	gene:MD10G1254200	1.80529	0.0290067	AT2G34680.1	AIR9 | Outer arm dynein light chain 1 protein | chr2:14616947-14628300 REVERSE LENGTH=1708
Chr02	3632274	3632491	gene:MD02G1044800	1.7952	0.00232254	AT1G45688.1	| unknown protein; FUNCTIONS IN: molecular_function unknown; INVOLVED IN: biological_process unknown; LOCATED IN: plasma membrane; EXPRESSED IN: 22 plant structures; EXPRESSED DURING: 13 growth stages; BEST Arabidopsis thaliana protein match is: unknown protein (TAIR:AT5G42860.1); Has 258 Blast hits to 242 proteins in 39 species: Archae - 0; Bacteria - 11; Metazoa - 10; Fungi - 14; Plants - 198; …
Chr13	14462343	14463847	gene:MD13G1175200	1.79027	0.0187512	#N/A	#N/A
Chr08	8394784	8394834	gene:MD08G1100000	1.78434	0.00053283	#N/A	#N/A
Chr12	31294037	31294237	gene:MD12G1240900	1.77562	2.91255e-36	AT5G28840.2	GME | GDP-D-mannose 3',5'-epimerase | chr5:10862472-10864024 REVERSE LENGTH=377
Chr14	30909236	30909411	gene:MD14G1228100	1.77273	3.763e-10	AT3G18290.1	EMB2454, BTS | zinc finger protein-related | chr3:6274308-6280174 FORWARD LENGTH=1254
Chr15	18655214	18655489	gene:MD15G1228700	1.76107	0.0054496	AT2G17480.1	MLO8, ATMLO8 | Seven transmembrane MLO family protein | chr2:7590559-7593768 REVERSE LENGTH=593
Chr05	44388887	44389212	gene:MD05G1313200	1.76042	0.00598106	AT4G21610.1	LOL2 | lsd one like 2 | chr4:11489069-11490300 FORWARD LENGTH=155
Chr00	33430317	33430517	gene:MD00G1152700	1.75631	0.00423881	AT1G74320.1	| Protein kinase superfamily protein | chr1:27941192-27942903 FORWARD LENGTH=350
Chr07	6995061	6995777	gene:MD07G1073600	1.75427	0.0301421	AT5G58330.2	| lactate/malate dehydrogenase family protein | chr5:23580010-23582287 REVERSE LENGTH=442
Chr08	25925701	25926026	gene:MD08G1200300	1.75232	0.000195637	AT4G24480.1	| Protein kinase superfamily protein | chr4:12650410-12654755 FORWARD LENGTH=956
Chr11	31341860	31342524	gene:MD11G1214700	1.74618	0.00230078	AT3G20475.1	ATMSH5, MSH5 | MUTS-homologue 5 | chr3:7143546-7150811 FORWARD LENGTH=807
Chr13	15172896	15172946	gene:MD13G1181800	1.74466	9.19637e-06	AT3G23600.1	| alpha/beta-Hydrolases superfamily protein | chr3:8473833-8475655 FORWARD LENGTH=239
Chr12	32425073	32425198	gene:MD12G1256700	1.73668	9.19416e-07	AT2G30390.1	FC2, FC-II, ATFC-II | ferrochelatase 2 | chr2:12951242-12953985 REVERSE LENGTH=512
Chr08	3509669	3509944	gene:MD08G1046300	1.73468	0.000202865	AT3G43920.2	DCL3, ATDCL3 | dicer-like 3 | chr3:15753548-15760830 FORWARD LENGTH=1580
Chr04	28812765	28813232	gene:MD04G1201900	1.73319	5.94506e-09	AT5G27660.1	| Trypsin family protein with PDZ domain | chr5:9789835-9792235 REVERSE LENGTH=428
Chr16	20528266	20529160	gene:MD16G1213600	1.73092	0.0391185	#N/A	#N/A
Chr10	28909336	28909461	gene:MD10G1192900	1.73059	5.31683e-08	AT3G23050.1	IAA7, AXR2 | indole-3-acetic acid 7 | chr3:8194768-8196716 FORWARD LENGTH=243
Chr17	24297861	24297961	gene:MD17G1201100	1.72918	0.0159104	AT1G52780.1	| Protein of unknown function (DUF2921) | chr1:19658846-19662025 FORWARD LENGTH=1059
Chr09	5772690	5772765	gene:MD09G1082100	1.72657	4.3434e-10	AT5G14700.1	| NAD(P)-binding Rossmann-fold superfamily protein | chr5:4740502-4743327 REVERSE LENGTH=368
Chr12	15275801	15275976	gene:MD12G1097200	1.72456	0.0018532	AT3G10030.1	| aspartate/glutamate/uridylate kinase family protein | chr3:3092277-3094831 REVERSE LENGTH=542
Chr12	31133784	31134261	gene:MD12G1237800	1.72347	0.0324685	AT3G04820.1	| Pseudouridine synthase family protein | chr3:1321453-1325949 REVERSE LENGTH=715
Chr08	25022937	25023162	gene:MD08G1194700	1.72216	0.000107521	AT3G55010.2	ATPURM, PUR5 | phosphoribosylformylglycinamidine cyclo-ligase, chloroplast / phosphoribosyl-aminoimidazole synthetase / AIR synthase (PUR5) | chr3:20386818-20388549 FORWARD LENGTH=389
Chr11	3184222	3184669	gene:MD11G1036800	1.7171	3.82436e-27	AT4G17190.1	FPS2 | farnesyl diphosphate synthase 2 | chr4:9648743-9650865 REVERSE LENGTH=342
Chr16	14517405	14517680	gene:MD16G1172500	1.71225	0.00343312	AT3G21430.2	ATALY3, ALY3 | DNA binding | chr3:7544800-7552841 REVERSE LENGTH=1132
Chr16	496121	496371	gene:MD16G1006400	1.70976	1.04091e-194	AT1G68660.1	| Ribosomal protein L12/ ATP-dependent Clp protease adaptor protein ClpS family protein | chr1:25778058-25779083 REVERSE LENGTH=159
Chr17	33871902	33872152	gene:MD17G1278900	1.70855	0.00161967	AT1G08640.1	CJD1 | Chloroplast J-like domain 1 | chr1:2748714-2751209 REVERSE LENGTH=294
Chr12	32075582	32075919	gene:MD12G1250600	1.70801	9.25559e-06	AT5G38890.1	| Nucleic acid-binding, OB-fold-like protein | chr5:15569507-15570898 FORWARD LENGTH=191
Chr03	33155093	33155877	gene:MD03G1244800	1.70631	1.3296e-09	AT1G78680.1	ATGGH2, GGH2 | gamma-glutamyl hydrolase 2 | chr1:29593933-29596037 FORWARD LENGTH=347
Chr15	20442205	20443280	gene:MD15G1246300	1.69905	1.34159e-28	AT2G17975.1	| zinc finger (Ran-binding) family protein | chr2:7822238-7823970 REVERSE LENGTH=268
Chr07	23905056	23905591	gene:MD07G1164400	1.69029	5.25592e-13	AT4G01560.1	MEE49 | Ribosomal RNA processing Brix domain protein | chr4:677266-679164 REVERSE LENGTH=343
Chr10	33509378	33509800	gene:MD10G1238700	1.68038	0.0027509	AT1G31320.1	LBD4 | LOB domain-containing protein 4 | chr1:11213107-11214032 FORWARD LENGTH=172
Chr17	12450707	12450882	gene:MD17G1138700	1.67638	0.00180239	AT2G42940.1	| Predicted AT-hook DNA-binding family protein | chr2:17862497-17863270 REVERSE LENGTH=257
Chr09	18541092	18541391	gene:MD09G1201100	1.67375	9.49653e-19	AT2G19770.1	PRF5 | profilin 5 | chr2:8519885-8521119 REVERSE LENGTH=134
Chr12	529100	529400	gene:MD12G1003600	1.66447	0.000791517	AT5G18170.1	GDH1 | glutamate dehydrogenase 1 | chr5:6006172-6008248 FORWARD LENGTH=411
Chr01	31621420	31621620	gene:MD01G1225300	1.662	0.0330722	AT5G24350.1	| CONTAINS InterPro DOMAIN/s: Secretory pathway Sec39 (InterPro:IPR013244); Has 1807 Blast hits to 1807 proteins in 277 species: Archae - 0; Bacteria - 0; Metazoa - 736; Fungi - 347; Plants - 385; Viruses - 0; Other Eukaryotes - 339 (source: NCBI BLink). | chr5:8301537-8310746 FORWARD LENGTH=2376
Chr08	30450691	30451116	gene:MD08G1237100	1.6553	0.00578853	AT1G29940.1	NRPA2 | nuclear RNA polymerase A2 | chr1:10479322-10486670 REVERSE LENGTH=1178
Chr07	4072031	4072281	gene:MD07G1047400	1.65505	0.020129	AT5G07900.1	| Mitochondrial transcription termination factor family protein | chr5:2520188-2521405 FORWARD LENGTH=405
Chr08	24981208	24981558	gene:MD08G1194300	1.65498	0.00357687	AT3G55010.2	ATPURM, PUR5 | phosphoribosylformylglycinamidine cyclo-ligase, chloroplast / phosphoribosyl-aminoimidazole synthetase / AIR synthase (PUR5) | chr3:20386818-20388549 FORWARD LENGTH=389
Chr01	16216311	16216661	gene:MD01G1057500	1.65207	7.74241e-06	AT1G01730.1	| unknown protein; FUNCTIONS IN: molecular_function unknown; INVOLVED IN: biological_process unknown; LOCATED IN: chloroplast; EXPRESSED IN: 23 plant structures; EXPRESSED DURING: 13 growth stages; Has 42 Blast hits to 42 proteins in 17 species: Archae - 0; Bacteria - 2; Metazoa - 5; Fungi - 1; Plants - 34; Viruses - 0; Other Eukaryotes - 0 (source: NCBI BLink). | chr1:271002-271872 FORWARD LENGT…
Chr05	41472687	41472787	gene:MD05G1280700	1.65154	0.0433478	AT1G65030.1	| Transducin/WD40 repeat-like superfamily protein | chr1:24156798-24158511 FORWARD LENGTH=345
Chr11	11174674	11174799	gene:MD11G1121200	1.64767	8.17824e-06	AT2G28550.3	RAP2.7 | related to AP2.7 | chr2:12226168-12228251 REVERSE LENGTH=464
Chr05	32218354	32218529	gene:MD05G1194700	1.64541	0.0317934	AT1G03900.1	ATNAP4, NAP4 | non-intrinsic ABC protein 4 | chr1:991252-992852 FORWARD LENGTH=272
Chr11	3724132	3724516	gene:MD11G1043500	1.64535	5.41118e-07	AT3G14470.1	| NB-ARC domain-containing disease resistance protein | chr3:4857940-4861104 FORWARD LENGTH=1054
Chr00	16671748	16671973	gene:MD00G1083800	1.64172	1.93603e-05	AT2G17120.1	LYM2 | lysm domain GPI-anchored protein 2 precursor | chr2:7459156-7460648 FORWARD LENGTH=350
Chr06	36602389	36602789	gene:MD06G1235000	1.63769	7.6466e-13	AT2G01970.1	| Endomembrane protein 70 protein family | chr2:452197-454819 REVERSE LENGTH=592
Chr07	9182296	9182769	gene:MD07G1087900	1.63766	1.42385e-07	AT1G80770.1	PDE318 | P-loop containing nucleoside triphosphate hydrolases superfamily protein | chr1:30355266-30357786 FORWARD LENGTH=451
Chr01	11830597	11830647	gene:MD01G1035000	1.63722	0.0134073	AT1G78290.3	| Protein kinase superfamily protein | chr1:29457457-29458909 REVERSE LENGTH=343
Chr15	12326213	12326538	gene:MD15G1163400	1.63233	0.000430862	AT1G75400.1	| RING/U-box superfamily protein | chr1:28297609-28299464 FORWARD LENGTH=455
Chr11	13350852	13351377	gene:MD11G1143300	1.63014	1.1242e-17	AT2G28760.3	UXS6 | UDP-XYL synthase 6 | chr2:12336469-12338642 REVERSE LENGTH=343
Chr01	15808011	15808286	gene:MD01G1053100	1.62943	7.87615e-05	AT3G61220.1	| NAD(P)-binding Rossmann-fold superfamily protein | chr3:22663025-22664316 FORWARD LENGTH=296
Chr17	15207073	15207323	gene:MD17G1157700	1.62861	3.89373e-06	AT3G13000.1	| Protein of unknown function, DUF547 | chr3:4158214-4160818 REVERSE LENGTH=553
Chr04	8330810	8331110	gene:MD04G1063100	1.62846	0.000950723	AT4G17310.1	| unknown protein; LOCATED IN: chloroplast; EXPRESSED IN: 9 plant structures; EXPRESSED DURING: LP.04 four leaves visible, 4 anthesis, petal differentiation and expansion stage; BEST Arabidopsis thaliana protein match is: unknown protein (TAIR:AT5G47455.7); Has 164 Blast hits to 164 proteins in 12 species: Archae - 0; Bacteria - 0; Metazoa - 0; Fungi - 0; Plants - 164; Viruses - 0; Other Eukaryot…
Chr16	33962610	33962821	gene:MD16G1266400	1.62538	0.000543971	AT5G17050.1	UGT78D2 | UDP-glucosyl transferase 78D2 | chr5:5607828-5609392 REVERSE LENGTH=460
Chr13	10626955	10627419	gene:MD13G1138100	1.62498	3.04063e-29	AT1G62290.2	| Saposin-like aspartyl protease family protein | chr1:23010107-23012681 REVERSE LENGTH=513
Chr07	27057374	27057574	gene:MD07G1190200	1.62326	0.00925331	AT3G55270.1	MKP1, ATMKP1 | mitogen-activated protein kinase phosphatase 1 | chr3:20496775-20499408 FORWARD LENGTH=784
Chr13	8138982	8139157	gene:MD13G1112000	1.61972	0.0081263	AT1G24360.1	| NAD(P)-binding Rossmann-fold superfamily protein | chr1:8640820-8643283 FORWARD LENGTH=319
Chr10	8650630	8650874	gene:MD10G1063500	1.6191	3.42315e-07	AT4G38960.1	| B-box type zinc finger family protein | chr4:18161576-18163045 FORWARD LENGTH=183
Chr11	12035885	12036085	gene:MD11G1132400	1.61812	0.0128994	AT5G60450.1	ARF4 | auxin response factor 4 | chr5:24308558-24312187 REVERSE LENGTH=788
Chr02	19294038	19294388	gene:MD02G1198100	1.6162	4.44911e-05	AT5G48600.2	SMC3 | structural maintenance of chromosome 3 | chr5:19701908-19709091 FORWARD LENGTH=1244
Chr03	16647027	16647427	gene:MD03G1149600	1.61587	4.28514e-11	AT1G08370.1	DCP1, ATDCP1 | decapping 1 | chr1:2638355-2640367 FORWARD LENGTH=367
Chr16	8619872	8620147	gene:MD16G1120300	1.61519	3.21866e-05	AT5G43270.1	SPL2 | squamosa promoter binding protein-like 2 | chr5:17360527-17362143 REVERSE LENGTH=419
Chr11	7579725	7580050	gene:MD11G1090800	1.61458	0.015548	AT5G59050.1	| unknown protein; BEST Arabidopsis thaliana protein match is: unknown protein (TAIR:AT3G54000.1); Has 35333 Blast hits to 34131 proteins in 2444 species: Archae - 798; Bacteria - 22429; Metazoa - 974; Fungi - 991; Plants - 531; Viruses - 0; Other Eukaryotes - 9610 (source: NCBI BLink). | chr5:23839494-23842519 REVERSE LENGTH=312
Chr07	31870047	31870322	gene:MD07G1249900	1.61152	1.34789e-05	AT4G29330.1	DER1 | DERLIN-1 | chr4:14444937-14446952 FORWARD LENGTH=266
Chr17	2256411	2256786	gene:MD17G1031200	1.61051	0.0110222	AT5G14580.1	| polyribonucleotide nucleotidyltransferase, putative | chr5:4697612-4703013 REVERSE LENGTH=991
Chr09	8573353	8573624	gene:MD09G1112900	1.61013	4.28553e-05	AT5G55140.1	| ribosomal protein L30 family protein | chr5:22381370-22381787 FORWARD LENGTH=109
Chr16	24488427	24488677	gene:MD16G1235700	1.60844	0.0483128	#N/A	#N/A
Chr15	30288592	30288667	gene:MD15G1306400	1.60612	0.00823613	AT5G65640.1	bHLH093 | beta HLH protein 93 | chr5:26237137-26238904 FORWARD LENGTH=351
Chr16	4346888	4347163	gene:MD16G1060700	1.60402	0.0109776	AT4G15010.2	| Mitochondrial substrate carrier family protein | chr4:8573125-8574864 REVERSE LENGTH=378
Chr03	28132030	28132155	gene:MD03G1205200	1.60242	8.08189e-05	AT4G27020.1	| unknown protein; FUNCTIONS IN: molecular_function unknown; LOCATED IN: vacuole; BEST Arabidopsis thaliana protein match is: unknown protein (TAIR:AT5G54870.1); Has 1807 Blast hits to 1807 proteins in 277 species: Archae - 0; Bacteria - 0; Metazoa - 736; Fungi - 347; Plants - 385; Viruses - 0; Other Eukaryotes - 339 (source: NCBI BLink). | chr4:13568604-13571381 REVERSE LENGTH=523
Chr13	36717977	36718227	gene:MD13G1272700	1.60097	0.0259942	#N/A	#N/A
Chr10	7141566	7141941	gene:MD10G1053300	1.60069	2.95078e-06	AT5G09450.1	| Tetratricopeptide repeat (TPR)-like superfamily protein | chr5:2941864-2943324 FORWARD LENGTH=409
Chr05	9980058	9980453	gene:MD05G1056900	1.59804	1.51714e-13	AT2G21340.1	| MATE efflux family protein | chr2:9132629-9136236 FORWARD LENGTH=559
Chr13	8224598	8224973	gene:MD13G1113200	1.59802	0.000506253	AT1G24340.1	EMB260, EMB2421 | FAD/NAD(P)-binding oxidoreductase family protein | chr1:8635416-8638866 FORWARD LENGTH=709
Chr11	33620321	33620496	gene:MD11G1231200	1.59756	0.0207354	AT4G27290.1	| S-locus lectin protein kinase family protein | chr4:13666281-13669202 FORWARD LENGTH=783
Chr11	6840896	6841221	gene:MD11G1080000	1.59662	0.0483736	#N/A	#N/A
Chr13	8156535	8156803	gene:MD13G1112200	1.59647	6.25407e-05	AT1G27850.1	| unknown protein; FUNCTIONS IN: molecular_function unknown; INVOLVED IN: biological_process unknown; LOCATED IN: plasma membrane; EXPRESSED IN: 22 plant structures; EXPRESSED DURING: 13 growth stages; BEST Arabidopsis thaliana protein match is: unknown protein (TAIR:AT2G40070.1); Has 9215 Blast hits to 5316 proteins in 473 species: Archae - 6; Bacteria - 773; Metazoa - 3392; Fungi - 1710; Plants…
Chr16	8336032	8336661	gene:MD16G1117400	1.59386	0.00337336	AT1G67490.1	GCS1, KNF | glucosidase 1 | chr1:25280633-25286581 REVERSE LENGTH=852
Chr05	28157563	28157838	gene:MD05G1150900	1.59058	5.04428e-05	AT1G69550.1	| disease resistance protein (TIR-NBS-LRR class) | chr1:26148836-26153374 REVERSE LENGTH=1400
Chr08	9940107	9940257	gene:MD08G1112500	1.59008	2.01379e-19	AT5G11650.1	| alpha/beta-Hydrolases superfamily protein | chr5:3745069-3746816 FORWARD LENGTH=390
Chr01	16870106	16870231	gene:MD01G1064800	1.5897	0.000772584	AT4G00370.1	ANTR2, PHT4;4 | Major facilitator superfamily protein | chr4:163153-166111 REVERSE LENGTH=541
Chr12	32843381	32843781	gene:MD12G1261700	1.58844	0.0108769	AT1G65470.1	FAS1, NFB2 | chromatin assembly factor-1 (FASCIATA1) (FAS1) | chr1:24319906-24323879 REVERSE LENGTH=815
Chr11	36246433	36246633	gene:MD11G1250300	1.58446	0.0171573	AT5G62270.1	| BEST Arabidopsis thaliana protein match is: mucin-related (TAIR:AT2G02880.1); Has 35333 Blast hits to 34131 proteins in 2444 species: Archae - 798; Bacteria - 22429; Metazoa - 974; Fungi - 991; Plants - 531; Viruses - 0; Other Eukaryotes - 9610 (source: NCBI BLink). | chr5:25012227-25014007 FORWARD LENGTH=383
Chr06	29179041	29179141	gene:MD06G1149200	1.5842	0.0414979	AT5G50330.1	| Protein kinase superfamily protein | chr5:20485406-20488563 REVERSE LENGTH=479
Chr08	1900895	1901170	gene:MD08G1026200	1.58167	0.00612949	AT5G45190.1	| Cyclin family protein | chr5:18277808-18280733 REVERSE LENGTH=579
Chr16	18193036	18193336	gene:MD16G1201200	1.57852	3.76726e-07	AT5G43810.2	ZLL | Stabilizer of iron transporter SufD / Polynucleotidyl transferase | chr5:17611939-17616562 FORWARD LENGTH=988
Chr10	37619255	37619380	gene:MD10G1286700	1.57772	0.00125209	AT1G28540.1	| unknown protein; Has 25 Blast hits to 25 proteins in 10 species: Archae - 0; Bacteria - 0; Metazoa - 0; Fungi - 0; Plants - 25; Viruses - 0; Other Eukaryotes - 0 (source: NCBI BLink). | chr1:10035696-10036007 FORWARD LENGTH=103
Chr02	2803077	2803552	gene:MD02G1037100	1.57683	0.000900682	AT1G04870.2	PRMT10, ATPRMT10 | protein arginine methyltransferase 10 | chr1:1373485-1375598 REVERSE LENGTH=383
Chr02	13109966	13110428	gene:MD02G1157000	1.57369	1.00876e-08	AT2G23740.2	| nucleic acid binding;sequence-specific DNA binding transcription factors;zinc ion binding | chr2:10098213-10103229 FORWARD LENGTH=1382
Chr13	5453247	5453438	gene:MD13G1077200	1.5709	1.44199e-09	AT1G14390.1	| Leucine-rich repeat protein kinase family protein | chr1:4924277-4926794 FORWARD LENGTH=747
Chr07	24773944	24774294	gene:MD07G1171400	1.5694	1.37127e-06	AT3G10360.1	APUM4, PUM4 | pumilio 4 | chr3:3211276-3215144 REVERSE LENGTH=1003
Chr13	26508667	26509037	gene:MD13G1249500	1.5675	7.75996e-06	AT2G18910.1	| hydroxyproline-rich glycoprotein family protein | chr2:8193016-8194131 REVERSE LENGTH=131
Chr07	21864526	21864601	gene:MD07G1150000	1.56656	0.0113077	AT2G46500.2	ATPI4K GAMMA 4, UBDK GAMMA 4, PI4K GAMMA 4 | phosphoinositide 4-kinase gamma 4 | chr2:19086741-19088534 REVERSE LENGTH=566
Chr17	11277805	11278155	gene:MD17G1128400	1.56606	0.0122673	AT3G22220.2	| hAT transposon superfamily | chr3:7839808-7842358 REVERSE LENGTH=761
Chr14	2879607	2880069	gene:MD14G1032200	1.56367	0.00906164	AT3G11570.1	TBL8 | TRICHOME BIREFRINGENCE-LIKE 8 | chr3:3645540-3647328 REVERSE LENGTH=427
Chr13	6673257	6673407	gene:MD13G1095000	1.56218	3.30927e-11	AT1G10657.2	| Plant protein 1589 of unknown function | chr1:3530652-3531522 FORWARD LENGTH=101
Chr11	12689512	12690832	gene:MD11G1137500	1.56088	2.18014e-07	AT1G08030.1	TPST | tyrosylprotein sulfotransferase | chr1:2489575-2492741 REVERSE LENGTH=500
Chr03	2689755	2690114	gene:MD03G1033600	1.55902	1.57476e-06	AT1G15780.1	| unknown protein; BEST Arabidopsis thaliana protein match is: unknown protein (TAIR:AT2G10440.1); Has 103701 Blast hits to 43153 proteins in 1828 species: Archae - 30; Bacteria - 7385; Metazoa - 38639; Fungi - 11531; Plants - 7727; Viruses - 307; Other Eukaryotes - 38082 (source: NCBI BLink). | chr1:5430446-5435921 REVERSE LENGTH=1335
Chr04	1570966	1571416	gene:MD04G1013700	1.55884	0.000766541	AT2G31740.1	| S-adenosyl-L-methionine-dependent methyltransferases superfamily protein | chr2:13491053-13495009 REVERSE LENGTH=760
Chr08	7989310	7989435	gene:MD08G1095500	1.55877	0.000269372	AT5G47820.2	FRA1 | P-loop containing nucleoside triphosphate hydrolases superfamily protein | chr5:19366505-19372229 FORWARD LENGTH=1035
Chr07	6672416	6672641	gene:MD07G1070600	1.5561	0.0285386	AT2G34520.1	RPS14 | mitochondrial ribosomal protein S14 | chr2:14548218-14548712 REVERSE LENGTH=164
Chr15	9749829	9750292	gene:MD15G1134200	1.55579	0.00423512	#N/A	#N/A
Chr17	17498915	17499115	gene:MD17G1170900	1.5557	0.0479009	#N/A	#N/A
Chr02	20926098	20926210	gene:MD02G1207200	1.5552	9.15842e-17	AT2G45290.1	| Transketolase | chr2:18672737-18675589 FORWARD LENGTH=741
Chr04	18915568	18915718	gene:MD04G1102400	1.55491	0.00962367	AT5G03120.1	| unknown protein; FUNCTIONS IN: molecular_function unknown; INVOLVED IN: biological_process unknown; LOCATED IN: endomembrane system; EXPRESSED IN: 21 plant structures; EXPRESSED DURING: 13 growth stages; Has 14 Blast hits to 14 proteins in 4 species: Archae - 0; Bacteria - 0; Metazoa - 0; Fungi - 0; Plants - 14; Viruses - 0; Other Eukaryotes - 0 (source: NCBI BLink). | chr5:734062-734683 FORWAR…
Chr05	23162685	23162885	gene:MD05G1113100	1.55361	6.36105e-07	AT4G33670.1	| NAD(P)-linked oxidoreductase superfamily protein | chr4:16169670-16171446 REVERSE LENGTH=319
Chr15	18083279	18083673	gene:MD15G1222800	1.55118	0.00781383	AT1G19230.1	| Riboflavin synthase-like superfamily protein | chr1:6644189-6649149 FORWARD LENGTH=926
Chr10	1550474	1550844	gene:MD10G1011000	1.5506	2.64013e-05	AT1G21450.1	SCL1 | SCARECROW-like 1 | chr1:7509721-7511502 FORWARD LENGTH=593
Chr05	47747574	47747949	gene:MD05G1362300	1.54846	0.0183147	AT5G47730.1	| Sec14p-like phosphatidylinositol transfer family protein | chr5:19334592-19336618 REVERSE LENGTH=341
Chr03	5081861	5082071	gene:MD03G1062900	1.54752	3.81497e-05	AT5G58560.1	| Phosphatidate cytidylyltransferase family protein | chr5:23670513-23672570 FORWARD LENGTH=307
Chr04	8830517	8830841	gene:MD04G1066100	1.54726	0.047773	AT4G11720.1	HAP2, GCS1 | hapless 2 | chr4:7063291-7066784 FORWARD LENGTH=705
Chr17	4797177	4797277	gene:MD17G1058900	1.54616	0.00117301	AT1G13820.1	| alpha/beta-Hydrolases superfamily protein | chr1:4735622-4737617 FORWARD LENGTH=339
Chr16	29361358	29361458	gene:MD16G1255400	1.546	2.74439e-05	AT2G18950.1	HPT1, TPT1, ATHPT, VTE2 | homogentisate phytyltransferase 1 | chr2:8207491-8210047 FORWARD LENGTH=393
Chr07	26299267	26299492	gene:MD07G1182600	1.54487	0.0227139	AT4G10090.1	ELP6 | elongator protein 6 | chr4:6305455-6307286 FORWARD LENGTH=262
Chr10	26339606	26339956	gene:MD10G1170700	1.54311	1.31182e-20	AT3G23990.1	HSP60, HSP60-3B | heat shock protein 60 | chr3:8669013-8672278 FORWARD LENGTH=577
Chr00	26922418	26922518	gene:MD00G1126800	1.54187	0.0185252	AT5G08520.1	| Duplicated homeodomain-like superfamily protein | chr5:2755470-2757741 REVERSE LENGTH=298
Chr14	24678787	24679007	gene:MD14G1152700	1.5406	0.0186083	AT5G63540.1	ATRMI1, BLAP75, RMI1 | Domain of unknown function (DUF1767) | chr5:25441033-25444373 REVERSE LENGTH=644
Chr07	33801358	33801408	gene:MD07G1271200	1.54008	0.00100996	AT3G49000.1	| RNA polymerase III subunit RPC82 family protein | chr3:18162903-18165846 FORWARD LENGTH=523
Chr00	1165422	1166074	gene:MD00G1009300	1.53779	0.000369655	AT4G18810.1	| NAD(P)-binding Rossmann-fold superfamily protein | chr4:10322622-10325735 REVERSE LENGTH=596
Chr04	8094448	8094698	gene:MD04G1061400	1.53559	0.025144	AT5G47360.1	| Tetratricopeptide repeat (TPR)-like superfamily protein | chr5:19214445-19215878 REVERSE LENGTH=477
Chr12	1515194	1515530	gene:MD12G1014800	1.53551	0.0104729	AT3G03610.1	| ELMO/CED-12 family protein | chr3:869479-871687 FORWARD LENGTH=323
Chr11	41565233	41565545	gene:MD11G1299000	1.53244	1.15273e-17	AT3G62980.1	TIR1 | F-box/RNI-like superfamily protein | chr3:23273479-23276181 REVERSE LENGTH=594
Chr08	16415247	16416068	gene:MD08G1152600	1.53227	1.60179e-05	AT2G25280.1	| CONTAINS InterPro DOMAIN/s: UPF0103/Mediator of ErbB2-driven cell motility (Memo), related (InterPro:IPR002737); Has 1074 Blast hits to 1072 proteins in 474 species: Archae - 213; Bacteria - 366; Metazoa - 159; Fungi - 135; Plants - 54; Viruses - 0; Other Eukaryotes - 147 (source: NCBI BLink). | chr2:10762639-10764631 REVERSE LENGTH=291
Chr14	2336346	2336721	gene:MD14G1025200	1.53093	0.00102605	AT4G14103.2	| F-box/RNI-like superfamily protein | chr4:8126948-8128590 FORWARD LENGTH=443
Chr08	4144076	4144326	gene:MD08G1053000	1.53059	5.48569e-06	AT5G25050.1	| Major facilitator superfamily protein | chr5:8632022-8633828 FORWARD LENGTH=499
Chr14	31666558	31666758	gene:MD14G1236700	1.52881	0.038056	AT1G48570.1	| zinc finger (Ran-binding) family protein | chr1:17955455-17957661 REVERSE LENGTH=455
Chr08	8027628	8028103	gene:MD08G1095700	1.52315	1.25825e-77	AT3G57870.1	AHUS5, EMB1637, SCE1, SCE1A, ATSCE1 | sumo conjugation enzyme 1 | chr3:21428831-21430110 REVERSE LENGTH=160
Chr16	5372212	5372637	gene:MD16G1076300	1.52244	1.19513e-43	AT2G02800.2	APK2B | protein kinase 2B | chr2:796889-799250 REVERSE LENGTH=426
Chr09	19661610	19661853	gene:MD09G1205800	1.52151	6.24369e-05	AT3G16310.1	| mitotic phosphoprotein N' end (MPPN) family protein | chr3:5526593-5528106 REVERSE LENGTH=329
Chr03	35139500	35139775	gene:MD03G1266300	1.51896	5.00029e-15	AT4G09820.1	TT8, BHLH42 | basic helix-loop-helix (bHLH) DNA-binding superfamily protein | chr4:6182067-6186261 FORWARD LENGTH=518
Chr17	27090192	27090567	gene:MD17G1222500	1.51732	0.0455073	AT1G80830.1	NRAMP1, PMIT1, ATNRAMP1 | natural resistance-associated macrophage protein 1 | chr1:30373066-30375644 REVERSE LENGTH=532
Chr12	17708019	17711290	gene:MD12G1111600	1.51349	1.00901e-16	AT5G19750.1	| Peroxisomal membrane 22 kDa (Mpv17/PMP22) family protein | chr5:6677124-6679127 FORWARD LENGTH=288
Chr03	31589706	31590282	gene:MD03G1230700	1.51008	5.98905e-09	AT3G15260.2	| Protein phosphatase 2C family protein | chr3:5138842-5140242 FORWARD LENGTH=289
Chr15	16073829	16073945	gene:MD15G1202000	1.50861	6.06258e-06	AT1G51760.1	IAR3, JR3 | peptidase M20/M25/M40 family protein | chr1:19199562-19201424 FORWARD LENGTH=440
Chr11	706959	707309	gene:MD11G1008200	1.50767	2.71696e-22	AT4G25650.1	ACD1-LIKE, PTC52, TIC55-IV | ACD1-like | chr4:13081021-13083153 REVERSE LENGTH=536
Chr09	11746378	11746728	gene:MD09G1149500	1.50544	1.32861e-22	AT1G06550.1	| ATP-dependent caseinolytic (Clp) protease/crotonase family protein | chr1:2003834-2006564 REVERSE LENGTH=387
Chr15	11118820	11118870	gene:MD15G1150700	1.50487	0.0277939	AT5G57880.1	MPS1, ATPRD2, PRD2 | multipolar spindle 1 | chr5:23443977-23446439 FORWARD LENGTH=385
Chr05	46265617	46265917	gene:MD05G1342200	1.50468	0.00122881	AT4G04890.1	PDF2 | protodermal factor 2 | chr4:2476970-2480090 REVERSE LENGTH=743
Chr07	18697849	18698049	gene:MD07G1130800	1.50366	4.4112e-22	AT1G01470.1	LEA14, LSR3 | Late embryogenesis abundant protein | chr1:172295-172826 REVERSE LENGTH=151
Chr06	1028932	1029057	gene:MD06G1009000	1.5024	1.02482e-91	AT4G35090.1	CAT2 | catalase 2 | chr4:16700937-16703215 REVERSE LENGTH=492
Chr06	19433120	19433320	gene:MD06G1078800	1.50077	0.00457782	AT3G14260.1	| Protein of unknown function (DUF567) | chr3:4747986-4748779 REVERSE LENGTH=230
Chr09	18914773	18914948	gene:MD09G1202700	1.50032	2.47313e-07	AT4G12540.1	| unknown protein; Has 29 Blast hits to 26 proteins in 11 species: Archae - 2; Bacteria - 0; Metazoa - 0; Fungi - 0; Plants - 27; Viruses - 0; Other Eukaryotes - 0 (source: NCBI BLink). | chr4:7429876-7431602 REVERSE LENGTH=461
Chr11	38096433	38097023	gene:MD11G1265800	1.50012	0.0018532	AT1G53400.1	| Ubiquitin domain-containing protein | chr1:19925009-19926400 FORWARD LENGTH=114
Chr06	6687667	6687867	gene:MD06G1049200	1.49935	1.48272e-12	AT2G35660.1	CTF2A | FAD/NAD(P)-binding oxidoreductase family protein | chr2:14988499-14990320 FORWARD LENGTH=439
Chr08	4088953	4089178	gene:MD08G1051900	1.49927	6.5467e-09	AT2G24830.1	| zinc finger (CCCH-type) family protein / D111/G-patch domain-containing protein | chr2:10576993-10579154 REVERSE LENGTH=497
Chr01	27508855	27509080	gene:MD01G1173400	1.49779	0.0135456	AT1G26540.1	| Agenet domain-containing protein | chr1:9167783-9170795 REVERSE LENGTH=695
Chr14	20751949	20752124	gene:MD14G1129700	1.49726	0.00719308	AT4G10955.2	| alpha/beta-Hydrolases superfamily protein | chr4:6713778-6715372 REVERSE LENGTH=350
Chr03	9745579	9745803	gene:MD03G1112000	1.49333	0.00877885	AT5G38580.1	| FBD-like domain family protein | chr5:15451164-15451842 REVERSE LENGTH=168
Chr13	7737954	7738179	gene:MD13G1108000	1.49255	0.0446121	AT1G67720.1	| Leucine-rich repeat protein kinase family protein | chr1:25386494-25390856 FORWARD LENGTH=929
Chr09	11417177	11417352	gene:MD09G1146300	1.48889	1.29601e-257	AT1G06680.1	PSBP-1, OEE2, PSII-P, OE23 | photosystem II subunit P-1 | chr1:2047940-2049186 FORWARD LENGTH=263
Chr10	24800712	24801162	gene:MD10G1158300	1.48862	2.32717e-11	AT5G48630.1	| Cyclin family protein | chr5:19721663-19723200 REVERSE LENGTH=253
Chr11	12261562	12261887	gene:MD11G1133800	1.48856	1.74922e-94	AT5G60540.1	EMB2407, ATPDX2, PDX2 | pyridoxine biosynthesis 2 | chr5:24336874-24338647 REVERSE LENGTH=255
Chr12	10036772	10037248	gene:MD12G1082500	1.4858	0.000844344	AT2G41530.1	ATSFGH, SFGH | S-formylglutathione hydrolase | chr2:17323656-17325430 REVERSE LENGTH=284
Chr14	18520197	18520547	gene:MD14G1114400	1.48336	0.0188381	#N/A	#N/A
Chr07	3921652	3922027	gene:MD07G1046100	1.48267	0.0228691	AT3G12270.1	ATPRMT3, PRMT3 | protein arginine methyltransferase 3 | chr3:3910642-3913122 FORWARD LENGTH=601
Chr12	13051982	13052332	gene:MD12G1095300	1.48237	0.00277549	AT2G41130.1	| basic helix-loop-helix (bHLH) DNA-binding superfamily protein | chr2:17143360-17144686 FORWARD LENGTH=253
Chr15	3577343	3577593	gene:MD15G1052100	1.48228	0.00754649	AT5G12080.3	MSL10, ATMSL10 | mechanosensitive channel of small conductance-like 10 | chr5:3898182-3900923 REVERSE LENGTH=734
Chr16	7775949	7776437	gene:MD16G1110500	1.47716	0.00137267	AT3G26040.1	| HXXXD-type acyl-transferase family protein | chr3:9519741-9521069 FORWARD LENGTH=442
Chr11	10871340	10871565	gene:MD11G1119100	1.47692	0.0435608	#N/A	#N/A
Chr09	25952845	25952995	gene:MD09G1222500	1.47675	9.00677e-05	#N/A	#N/A
Chr15	23789208	23789583	gene:MD15G1272400	1.47619	1.77337e-06	AT3G50810.1	| Uncharacterised protein family (UPF0497) | chr3:18889002-18889868 REVERSE LENGTH=154
Chr16	2222541	2222803	gene:MD16G1031200	1.47582	0.000450516	AT2G01275.2	| RING/FYVE/PHD zinc finger superfamily protein | chr2:142610-143809 REVERSE LENGTH=259
Chr12	22218730	22219055	gene:MD12G1143000	1.47526	4.15155e-06	AT5G02250.1	EMB2730, RNR1, ATMTRNASEII | Ribonuclease II/R family protein | chr5:454902-459063 FORWARD LENGTH=803
Chr16	38270061	38270261	gene:MD16G1280900	1.47493	2.47313e-07	AT1G74340.1	| dolichol phosphate-mannose biosynthesis regulatory protein-related | chr1:27948288-27948654 REVERSE LENGTH=80
Chr11	21806760	21806923	gene:MD11G1179700	1.47339	6.72555e-13	AT3G43720.1	| Bifunctional inhibitor/lipid-transfer protein/seed storage 2S albumin superfamily protein | chr3:15615549-15617099 REVERSE LENGTH=193
Chr13	4240082	4240696	gene:MD13G1060400	1.4714	0.0209817	AT1G69220.1	SIK1 | Protein kinase superfamily protein | chr1:26020298-26026119 REVERSE LENGTH=836
Chr06	21632455	21632630	gene:MD06G1088700	1.4674	5.04478e-13	AT5G41410.1	BEL1 | POX (plant homeobox) family protein | chr5:16580424-16583770 FORWARD LENGTH=611
Chr05	36368799	36368849	gene:MD05G1230200	1.46737	3.97225e-06	AT4G13930.1	SHM4 | serine hydroxymethyltransferase 4 | chr4:8048013-8050021 REVERSE LENGTH=471
Chr16	376606	376881	gene:MD16G1004900	1.46656	0.000118068	AT5G08540.1	| unknown protein; FUNCTIONS IN: molecular_function unknown; INVOLVED IN: biological_process unknown; LOCATED IN: chloroplast thylakoid membrane, chloroplast, chloroplast envelope; EXPRESSED IN: 24 plant structures; EXPRESSED DURING: 13 growth stages; Has 30201 Blast hits to 17322 proteins in 780 species: Archae - 12; Bacteria - 1396; Metazoa - 17338; Fungi - 3422; Plants - 5037; Viruses - 0; Oth…
Chr06	21421040	21421090	gene:MD06G1087500	1.46567	0.00138661	AT2G41540.3	GPDHC1 | 6-phosphogluconate dehydrogenase family protein | chr2:17326801-17328654 FORWARD LENGTH=462
Chr00	17788760	17789160	gene:MD00G1087300	1.465	0.00159406	AT2G43970.1	| RNA-binding protein | chr2:18205535-18208031 REVERSE LENGTH=545
Chr00	35668156	35668281	gene:MD00G1160300	1.46484	0.0176858	AT3G47780.1	ATATH6, ATH6 | ABC2 homolog 6 | chr3:17624500-17628972 FORWARD LENGTH=935
Chr06	18654696	18655071	gene:MD06G1074700	1.46439	0.000107521	#N/A	#N/A
Chr04	28066760	28066922	gene:MD04G1190800	1.46287	0.0248504	AT5G02270.1	ATNAP9, NAP9 | non-intrinsic ABC protein 9 | chr5:467269-469041 REVERSE LENGTH=328
Chr03	123501	123926	gene:MD03G1001500	1.46246	0.0298846	AT1G55535.2	| unknown protein; FUNCTIONS IN: molecular_function unknown; INVOLVED IN: biological_process unknown; LOCATED IN: cellular_component unknown; EXPRESSED IN: cultured cell; BEST Arabidopsis thaliana protein match is: unknown protein (TAIR:AT3G13420.1); Has 35333 Blast hits to 34131 proteins in 2444 species: Archae - 798; Bacteria - 22429; Metazoa - 974; Fungi - 991; Plants - 531; Viruses - 0; Other…
Chr14	30247353	30247453	gene:MD14G1220500	1.4605	8.84585e-07	AT1G74070.1	| Cyclophilin-like peptidyl-prolyl cis-trans isomerase family protein | chr1:27851749-27852861 REVERSE LENGTH=317
Chr03	27435821	27435871	gene:MD03G1200900	1.45995	0.00772403	AT3G56650.1	| Mog1/PsbP/DUF1795-like photosystem II reaction center PsbP family protein | chr3:20984807-20985913 FORWARD LENGTH=262
Chr13	22491548	22492048	gene:MD13G1229400	1.4584	6.50026e-08	AT4G13590.1	| Uncharacterized protein family (UPF0016) | chr4:7901369-7903792 REVERSE LENGTH=359
Chr15	23633605	23633855	gene:MD15G1271300	1.45737	0.00833059	#N/A	#N/A
Chr13	18372370	18372655	gene:MD13G1204000	1.45721	0.000543556	AT5G43745.1	| Protein of unknown function (DUF1012) | chr5:17569435-17574954 REVERSE LENGTH=817
Chr10	14668493	14668868	gene:MD10G1094100	1.4569	1.08324e-06	AT2G15680.1	| Calcium-binding EF-hand family protein | chr2:6831024-6831587 FORWARD LENGTH=187
Chr10	27503178	27503328	gene:MD10G1182000	1.45607	0.0158961	#N/A	#N/A
Chr10	32378349	32378399	gene:MD10G1226900	1.45389	0.0344464	AT5G44730.1	| Haloacid dehalogenase-like hydrolase (HAD) superfamily protein | chr5:18045588-18046519 REVERSE LENGTH=255
Chr05	44498329	44498479	gene:MD05G1315800	1.45055	0.0377091	#N/A	#N/A
Chr08	9405979	9406379	gene:MD08G1107200	1.44967	0.026447	AT5G36210.1	| alpha/beta-Hydrolases superfamily protein | chr5:14248202-14253272 REVERSE LENGTH=730
Chr06	34990559	34991381	gene:MD06G1217900	1.44959	7.03218e-34	AT3G18290.1	EMB2454, BTS | zinc finger protein-related | chr3:6274308-6280174 FORWARD LENGTH=1254
Chr06	26333035	26333185	gene:MD06G1122100	1.44882	0.000161987	AT1G32900.1	| UDP-Glycosyltransferase superfamily protein | chr1:11920582-11923506 REVERSE LENGTH=610
Chr16	10941999	10942374	gene:MD16G1142200	1.44762	5.98359e-10	AT5G15790.2	| RING/U-box superfamily protein | chr5:5149800-5150964 FORWARD LENGTH=232
Chr16	1930222	1930623	gene:MD16G1027300	1.44647	4.6248e-06	AT1G30110.2	NUDX25 | nudix hydrolase homolog 25 | chr1:10582700-10583821 FORWARD LENGTH=175
Chr11	12873814	12874139	gene:MD11G1139100	1.4454	2.51655e-09	AT2G28260.1	ATCNGC15, CNGC15 | cyclic nucleotide-gated channel 15 | chr2:12049989-12052453 FORWARD LENGTH=678
Chr11	3080631	3080756	gene:MD11G1034900	1.44414	0.0320671	#N/A	#N/A
Chr08	19022965	19023083	gene:MD08G1162100	1.44405	0.0337042	AT1G18770.1	| RING/U-box superfamily protein | chr1:6473370-6474048 REVERSE LENGTH=106
Chr16	2449324	2449574	gene:MD16G1034100	1.44284	0.00261578	AT1G15170.1	| MATE efflux family protein | chr1:5220690-5222756 FORWARD LENGTH=481
Chr09	17204333	17204783	gene:MD09G1192900	1.44247	0.000165562	AT3G13860.1	HSP60-3A | heat shock protein 60-3A | chr3:4561704-4565133 REVERSE LENGTH=572
Chr16	11839813	11839913	gene:MD16G1150300	1.44228	0.0346467	AT3G17120.2	| unknown protein; BEST Arabidopsis thaliana protein match is: unknown protein (TAIR:AT1G02380.1); Has 35333 Blast hits to 34131 proteins in 2444 species: Archae - 798; Bacteria - 22429; Metazoa - 974; Fungi - 991; Plants - 531; Viruses - 0; Other Eukaryotes - 9610 (source: NCBI BLink). | chr3:5842410-5843246 FORWARD LENGTH=219
Chr00	34418184	34418459	gene:MD00G1156200	1.44066	0.000720738	AT3G29320.1	| Glycosyl transferase, family 35 | chr3:11252871-11257587 FORWARD LENGTH=962
Chr15	26430748	26430948	gene:MD15G1287400	1.43744	0.0219049	AT5G67230.1	IRX14-L, I14H | Nucleotide-diphospho-sugar transferases superfamily protein | chr5:26822506-26824181 FORWARD LENGTH=492
Chr10	41523355	41524031	gene:MD10G1339600	1.43569	3.81891e-09	AT5G47720.4	| Thiolase family protein | chr5:19331762-19334145 FORWARD LENGTH=415
Chr16	495822	495997	gene:MD16G1006300	1.42848	0.0018886	AT1G10870.1	AGD4 | ARF-GAP domain 4 | chr1:3616905-3623612 REVERSE LENGTH=775
Chr13	21294558	21294708	gene:MD13G1219900	1.42768	1.64154e-08	AT5G35620.1	LSP1, EIF(ISO)4E, LSP, EIF4E2, eIFiso4E | Eukaryotic initiation factor 4E protein | chr5:13824946-13826331 REVERSE LENGTH=198
Chr15	11485558	11485933	gene:MD15G1154800	1.42765	0	AT2G24270.3	ALDH11A3 | aldehyde dehydrogenase 11A3 | chr2:10327325-10329601 REVERSE LENGTH=496
Chr13	5723943	5723993	gene:MD13G1081500	1.42738	0.0219542	AT1G10350.1	| DNAJ heat shock family protein | chr1:3393595-3394860 REVERSE LENGTH=349
Chr08	537292	537367	gene:MD08G1006600	1.42658	0.00180086	AT3G03190.1	ATGSTF11, ATGSTF6, GSTF11 | glutathione S-transferase F11 | chr3:735071-735877 FORWARD LENGTH=214
Chr02	13189818	13189868	gene:MD02G1157800	1.42626	1.17708e-10	AT3G50820.1	PSBO2, PSBO-2, OEC33 | photosystem II subunit O-2 | chr3:18891008-18892311 REVERSE LENGTH=331
Chr08	11950750	11951050	gene:MD08G1127600	1.42508	0.0286182	AT4G31540.1	ATEXO70G1, EXO70G1 | exocyst subunit exo70 family protein G1 | chr4:15284739-15286802 REVERSE LENGTH=687
Chr03	6385892	6386117	gene:MD03G1079000	1.42413	2.74686e-15	AT1G07380.1	| Neutral/alkaline non-lysosomal ceramidase | chr1:2264829-2268306 REVERSE LENGTH=779
Chr13	7691068	7691218	gene:MD13G1107500	1.4226	0.043124	AT3G26090.1	RGS1, ATRGS1 | G-protein coupled receptors;GTPase activators | chr3:9532883-9535410 FORWARD LENGTH=459
Chr14	3249418	3249618	gene:MD14G1036100	1.42049	0.031078	AT2G36010.1	E2F3, ATE2FA | E2F transcription factor 3 | chr2:15119688-15122893 FORWARD LENGTH=483
Chr09	8092770	8093166	gene:MD09G1109300	1.42029	1.20525e-06	AT1G05170.1	| Galactosyltransferase family protein | chr1:1491460-1493931 REVERSE LENGTH=404
Chr06	31297806	31298131	gene:MD06G1173100	1.4185	4.01503e-11	AT3G62270.1	| HCO3- transporter family | chr3:23042528-23045633 REVERSE LENGTH=703
Chr08	21797769	21797919	gene:MD08G1178000	1.41817	1.78622e-09	AT1G36160.2	ACC1 | acetyl-CoA carboxylase 1 | chr1:13534196-13543773 FORWARD LENGTH=2254
Chr09	14398625	14398925	gene:MD09G1170800	1.41653	0.0025965	AT4G12750.1	| Homeodomain-like transcriptional regulator | chr4:7498009-7503920 REVERSE LENGTH=1131
Chr16	2813295	2814080	gene:MD16G1039700	1.41407	1.83706e-05	AT1G25375.1	| Metallo-hydrolase/oxidoreductase superfamily protein | chr1:8900279-8903220 REVERSE LENGTH=524
Chr16	22772673	22773048	gene:MD16G1225600	1.41299	8.91499e-05	AT2G33360.1	| Protein of unknown function (DUF3527) | chr2:14140901-14142870 FORWARD LENGTH=603
Chr15	16410215	16410265	gene:MD15G1206700	1.41147	1.08072e-05	AT4G26150.1	CGA1, GATA22, GNL | cytokinin-responsive gata factor 1 | chr4:13253210-13254659 FORWARD LENGTH=352
Chr10	33548498	33548923	gene:MD10G1239900	1.41141	0.0177971	#N/A	#N/A
Chr15	10381959	10382284	gene:MD15G1140600	1.40891	0.00260263	AT5G23610.1	| BEST Arabidopsis thaliana protein match is: SWITCH1 (TAIR:AT5G51330.1); Has 170 Blast hits to 162 proteins in 36 species: Archae - 3; Bacteria - 6; Metazoa - 6; Fungi - 4; Plants - 117; Viruses - 0; Other Eukaryotes - 34 (source: NCBI BLink). | chr5:7957641-7959968 REVERSE LENGTH=499
Chr00	33090892	33091342	gene:MD00G1149900	1.4073	0.000182151	AT2G18410.1	| FUNCTIONS IN: molecular_function unknown; INVOLVED IN: biological_process unknown; LOCATED IN: cellular_component unknown; EXPRESSED IN: 22 plant structures; EXPRESSED DURING: 13 growth stages; CONTAINS InterPro DOMAIN/s: Histone acetylation protein 2 (InterPro:IPR019519); Has 35333 Blast hits to 34131 proteins in 2444 species: Archae - 798; Bacteria - 22429; Metazoa - 974; Fungi - 991; Plants …
Chr06	32426104	32426329	gene:MD06G1186400	1.40654	8.66074e-11	AT5G62670.1	AHA11, HA11 | H(+)-ATPase 11 | chr5:25159495-25164957 FORWARD LENGTH=956
Chr16	7510421	7510671	gene:MD16G1107100	1.40502	1.62123e-15	AT1G67730.1	YBR159, KCR1, ATKCR1 | beta-ketoacyl reductase 1 | chr1:25391676-25393365 FORWARD LENGTH=318
Chr15	36942899	36942984	gene:MD15G1332900	1.40392	1.49493e-13	AT2G21940.4	SK1, ATSK1 | shikimate kinase 1 | chr2:9351106-9352881 FORWARD LENGTH=304
Chr02	6760400	6760750	gene:MD02G1086200	1.40383	8.21617e-05	AT1G72830.1	HAP2C, ATHAP2C, NF-YA3 | nuclear factor Y, subunit A3 | chr1:27405699-27407088 REVERSE LENGTH=340
Chr03	7517665	7517990	gene:MD03G1090800	1.40239	0.00350806	#N/A	#N/A
Chr12	30866600	30867000	gene:MD12G1232900	1.40134	0.000168143	AT3G05040.1	HST, HST1 | ARM repeat superfamily protein | chr3:1401479-1408095 REVERSE LENGTH=1202
Chr12	19186036	19186111	gene:MD12G1119700	1.40113	0.00812268	AT3G09770.1	| RING/U-box superfamily protein | chr3:2996402-2997835 REVERSE LENGTH=388
Chr10	23125097	23125297	gene:MD10G1144800	1.39767	0.000684058	AT4G38160.1	pde191 | Mitochondrial transcription termination factor family protein | chr4:17902412-17903413 FORWARD LENGTH=333
Chr04	25504061	25504411	gene:MD04G1164200	1.3964	0.000547332	AT5G01580.1	OSH1 | gamma interferon responsive lysosomal thiol (GILT) reductase family protein | chr5:222760-223852 REVERSE LENGTH=233
Chr02	12154259	12154582	gene:MD02G1146900	1.39048	0.0346669	AT1G63810.1	| CONTAINS InterPro DOMAIN/s: Nrap protein (InterPro:IPR005554); Has 396 Blast hits to 382 proteins in 182 species: Archae - 3; Bacteria - 2; Metazoa - 142; Fungi - 146; Plants - 43; Viruses - 0; Other Eukaryotes - 60 (source: NCBI BLink). | chr1:23669690-23675542 REVERSE LENGTH=1053
Chr02	1328781	1329231	gene:MD02G1017800	1.38977	8.70922e-13	AT1G80530.1	| Major facilitator superfamily protein | chr1:30278224-30280247 REVERSE LENGTH=561
Chr09	5152180	5152374	gene:MD09G1074100	1.38915	2.11899e-06	AT5G60910.2	AGL8, FUL | AGAMOUS-like 8 | chr5:24502736-24504934 REVERSE LENGTH=180
Chr07	19627171	19627242	gene:MD07G1134100	1.38866	0.0259535	AT4G00335.2	RHB1A | RING-H2 finger B1A | chr4:146866-147962 FORWARD LENGTH=190
Chr15	15588838	15589188	gene:MD15G1196300	1.38685	0.0198551	AT4G15450.1	| Senescence/dehydration-associated protein-related | chr4:8839437-8841162 FORWARD LENGTH=381
Chr03	2106156	2106706	gene:MD03G1025700	1.38642	0.00204067	#N/A	#N/A
Chr05	38548170	38548570	gene:MD05G1254900	1.38608	0.0327649	AT5G44785.2	OSB3 | organellar single-stranded DNA binding protein 3 | chr5:18070877-18073010 REVERSE LENGTH=442
Chr07	23860143	23860543	gene:MD07G1163700	1.38509	9.61204e-05	AT4G01550.1	anac069, NAC069 | NAC domain containing protein 69 | chr4:674025-676225 REVERSE LENGTH=457
Chr12	27232403	27232703	gene:MD12G1190000	1.38506	0.00159939	AT5G04930.1	ALA1 | aminophospholipid ATPase 1 | chr5:1445509-1449568 FORWARD LENGTH=1158
Chr15	54073000	54073494	gene:MD15G1440900	1.3847	0.000364695	AT4G18530.1	| Protein of unknown function (DUF707) | chr4:10217749-10220285 FORWARD LENGTH=389
Chr01	17414492	17414942	gene:MD01G1070000	1.38421	3.83211e-13	AT1G01520.1	| Homeodomain-like superfamily protein | chr1:190596-192139 FORWARD LENGTH=287
Chr02	4962947	4963397	gene:MD02G1062000	1.38246	7.84304e-27	AT1G08510.1	FATB | fatty acyl-ACP thioesterases B | chr1:2691546-2693409 REVERSE LENGTH=412
Chr11	22420566	22420991	gene:MD11G1182100	1.38097	9.15477e-87	AT2G27040.2	AGO4 | Argonaute family protein | chr2:11536795-11541503 REVERSE LENGTH=924
Chr02	35230827	35231141	gene:MD02G1296800	1.3787	0.00308915	AT3G08550.1	ELD1, ABI8, KOB1 | elongation defective 1 protein / ELD1 protein | chr3:2596513-2599515 FORWARD LENGTH=533
Chr03	27838596	27838646	gene:MD03G1203700	1.3778	0.005085	AT3G20290.2	ATEHD1, EHD1 | EPS15 homology domain 1 | chr3:7075057-7078655 REVERSE LENGTH=545
Chr14	2155070	2155395	gene:MD14G1023900	1.3776	2.80089e-09	AT3G52660.2	| RNA-binding (RRM/RBD/RNP motifs) family protein | chr3:19522598-19524735 FORWARD LENGTH=471
Chr02	31139679	31139929	gene:MD02G1258000	1.37491	0.000174565	AT4G32605.1	| Mitochondrial glycoprotein family protein | chr4:15726429-15727864 REVERSE LENGTH=227
Chr12	942232	942507	gene:MD12G1008900	1.37419	0.00979727	AT5G10920.1	| L-Aspartase-like family protein | chr5:3441805-3443892 FORWARD LENGTH=517
Chr10	16702712	16702971	gene:MD10G1102600	1.37398	2.1582e-06	AT3G52860.1	| unknown protein; Has 86 Blast hits to 86 proteins in 36 species: Archae - 0; Bacteria - 2; Metazoa - 41; Fungi - 13; Plants - 26; Viruses - 0; Other Eukaryotes - 4 (source: NCBI BLink). | chr3:19591998-19592741 REVERSE LENGTH=156
Chr03	22793876	22794122	gene:MD03G1168400	1.37359	0.00199202	AT1G34470.1	| Protein of unknown function (DUF803) | chr1:12604574-12606758 FORWARD LENGTH=368
Chr14	30053442	30053876	gene:MD14G1217000	1.37256	2.23581e-12	AT5G15740.1	| O-fucosyltransferase family protein | chr5:5134788-5136956 REVERSE LENGTH=508
Chr08	5561815	5562240	gene:MD08G1070400	1.37192	1.29012e-05	AT2G26350.1	PEX10, ATPEX10 | peroxin 10 | chr2:11217767-11220415 REVERSE LENGTH=381
Chr16	24175663	24175788	gene:MD16G1234800	1.37076	0.0190528	AT3G24050.1	GATA1 | GATA transcription factor 1 | chr3:8686060-8687462 FORWARD LENGTH=274
Chr12	26752562	26752762	gene:MD12G1186000	1.37	5.01173e-06	AT3G51630.2	WNK5 | with no lysine (K) kinase 5 | chr3:19149487-19151924 FORWARD LENGTH=549
Chr09	21192526	21200454	gene:MD09G1215000	1.36974	0.0356408	#N/A	#N/A
Chr11	7952889	7952989	gene:MD11G1095300	1.36967	1.74299e-15	AT2G39730.1	RCA | rubisco activase | chr2:16570951-16573345 REVERSE LENGTH=474
Chr13	28302529	28302604	gene:MD13G1256500	1.36772	0.00128895	AT1G08760.1	| Plant protein of unknown function (DUF936) | chr1:2805478-2808409 FORWARD LENGTH=748
Chr02	13186101	13186201	gene:MD02G1157700	1.36704	0.0331263	AT3G50810.1	| Uncharacterised protein family (UPF0497) | chr3:18889002-18889868 REVERSE LENGTH=154
Chr13	8541829	8542150	gene:MD13G1116700	1.36599	6.82195e-06	AT1G67490.1	GCS1, KNF | glucosidase 1 | chr1:25280633-25286581 REVERSE LENGTH=852
Chr08	29028517	29028957	gene:MD08G1225100	1.36502	0.000470814	AT1G11400.3	PYM | partner of Y14-MAGO | chr1:3838777-3839978 FORWARD LENGTH=204
Chr11	34504718	34504988	gene:MD11G1237300	1.36405	6.81017e-08	AT5G54290.1	CcdA | cytochrome c biogenesis protein family | chr5:22051097-22053923 FORWARD LENGTH=354
Chr00	45547981	45548381	gene:MD00G1189600	1.3634	0.000874703	AT3G03920.1	| H/ACA ribonucleoprotein complex, subunit Gar1/Naf1 protein | chr3:1009123-1010379 REVERSE LENGTH=202
Chr03	4174976	4175401	gene:MD03G1052300	1.3615	6.06775e-07	AT1G06900.1	| Insulinase (Peptidase family M16) family protein | chr1:2115155-2120635 REVERSE LENGTH=1024
Chr08	12699137	12699587	gene:MD08G1133800	1.35964	9.81308e-18	AT4G31080.1	| Protein of unknown function (DUF2296) | chr4:15121186-15123072 FORWARD LENGTH=409
Chr17	23472381	23472631	gene:MD17G1195700	1.35873	3.70879e-12	AT3G16000.1	MFP1 | MAR binding filament-like protein 1 | chr3:5431041-5433613 REVERSE LENGTH=726
Chr02	35451603	35451928	gene:MD02G1299300	1.35819	0.0259529	AT5G43210.1	| Excinuclease ABC, C subunit, N-terminal | chr5:17347567-17348379 FORWARD LENGTH=170
Chr17	329291	329466	gene:MD17G1003800	1.35736	0.00692725	AT3G02065.3	| P-loop containing nucleoside triphosphate hydrolases superfamily protein | chr3:359136-360734 FORWARD LENGTH=505
Chr15	10430711	10430786	gene:MD15G1141400	1.35522	0.00210088	AT2G04039.1	| unknown protein; FUNCTIONS IN: molecular_function unknown; LOCATED IN: chloroplast; EXPRESSED IN: 21 plant structures; EXPRESSED DURING: 13 growth stages; CONTAINS InterPro DOMAIN/s: Protein of unknown function DUF2996 (InterPro:IPR021374); Has 159 Blast hits to 159 proteins in 52 species: Archae - 0; Bacteria - 76; Metazoa - 0; Fungi - 0; Plants - 38; Viruses - 0; Other Eukaryotes - 45 (source…
Chr14	15994853	15995253	gene:MD14G1103600	1.35472	0.0231808	AT3G52905.1	| Polynucleotidyl transferase, ribonuclease H-like superfamily protein | chr3:19614142-19615471 REVERSE LENGTH=170
Chr01	24410910	24411260	gene:MD01G1134500	1.35421	0.00892713	AT3G12530.1	PSF2 | PSF2 | chr3:3972604-3973864 REVERSE LENGTH=210
Chr14	10216292	10216907	gene:MD14G1084300	1.35401	8.4353e-05	AT5G60990.1	| DEA(D/H)-box RNA helicase family protein | chr5:24546601-24549148 REVERSE LENGTH=456
Chr03	25336540	25336815	gene:MD03G1185800	1.35271	0.000217586	#N/A	#N/A
Chr15	25782519	25782619	gene:MD15G1284500	1.35129	0.0102243	AT5G67030.1	ABA1, LOS6, NPQ2, ATABA1, ZEP, IBS3, ATZEP | zeaxanthin epoxidase (ZEP) (ABA1) | chr5:26753745-26757090 REVERSE LENGTH=667
Chr07	36439418	36439468	gene:MD07G1309000	1.34728	1.24319e-11	AT1G65060.1	4CL3 | 4-coumarate:CoA ligase 3 | chr1:24167385-24171457 REVERSE LENGTH=561
Chr12	30037115	30037165	gene:MD12G1223900	1.34607	0.00434255	AT1G54790.3	| GDSL-like Lipase/Acylhydrolase superfamily protein | chr1:20441124-20442634 REVERSE LENGTH=383
Chr10	31518474	31518713	gene:MD10G1216700	1.34531	0.00100298	AT1G79430.2	APL, WDY | Homeodomain-like superfamily protein | chr1:29877521-29879135 REVERSE LENGTH=358
Chr03	29393130	29393405	gene:MD03G1214400	1.34521	0.00652189	AT5G54590.2	CRLK1 | Protein kinase superfamily protein | chr5:22180480-22182698 FORWARD LENGTH=440
Chr15	10858592	10859117	gene:MD15G1145900	1.34477	9.0228e-12	AT2G31810.1	| ACT domain-containing small subunit of acetolactate synthase protein | chr2:13524271-13528246 FORWARD LENGTH=491
Chr11	18044114	18044528	gene:MD11G1168500	1.34411	3.19624e-05	AT1G08370.1	DCP1, ATDCP1 | decapping 1 | chr1:2638355-2640367 FORWARD LENGTH=367
Chr05	23316227	23316452	gene:MD05G1114400	1.34404	1.3442e-62	AT4G38810.2	| Calcium-binding EF-hand family protein | chr4:18115607-18118860 REVERSE LENGTH=375
Chr06	30859843	30862241	gene:MD06G1168600	1.34349	2.38748e-05	#N/A	#N/A
Chr10	7204864	7204989	gene:MD10G1053600	1.34326	0.0447866	#N/A	#N/A
Chr11	34590553	34590653	gene:MD11G1238000	1.34308	2.92549e-05	AT2G20820.1	| unknown protein; Has 44 Blast hits to 44 proteins in 13 species: Archae - 0; Bacteria - 0; Metazoa - 0; Fungi - 0; Plants - 44; Viruses - 0; Other Eukaryotes - 0 (source: NCBI BLink). | chr2:8964450-8965166 FORWARD LENGTH=93
Chr13	22059171	22059596	gene:MD13G1225600	1.34242	0.00179089	#N/A	#N/A
Chr03	5087441	5087761	gene:MD03G1063100	1.34109	0.000190499	AT5G58575.1	| CONTAINS InterPro DOMAIN/s: Sgf11, transcriptional regulation (InterPro:IPR013246); Has 30201 Blast hits to 17322 proteins in 780 species: Archae - 12; Bacteria - 1396; Metazoa - 17338; Fungi - 3422; Plants - 5037; Viruses - 0; Other Eukaryotes - 2996 (source: NCBI BLink). | chr5:23674399-23675224 FORWARD LENGTH=181
Chr17	33437899	33440631	gene:MD17G1272500	1.33994	1.02247e-05	AT3G14430.1	| unknown protein; FUNCTIONS IN: molecular_function unknown; INVOLVED IN: response to oxidative stress; LOCATED IN: mitochondrion; EXPRESSED IN: 23 plant structures; EXPRESSED DURING: 13 growth stages; Has 16 Blast hits to 16 proteins in 7 species: Archae - 0; Bacteria - 0; Metazoa - 0; Fungi - 0; Plants - 16; Viruses - 0; Other Eukaryotes - 0 (source: NCBI BLink). | chr3:4824399-4824732 REVERSE …
Chr07	5862268	5862443	gene:MD07G1062300	1.33941	0.0048865	AT5G22060.1	ATJ2, J2 | DNAJ homologue 2 | chr5:7303798-7305668 REVERSE LENGTH=419
Chr10	40767617	40768017	gene:MD10G1328500	1.33895	0.00069395	AT2G32950.1	COP1, ATCOP1, DET340, FUS1, EMB168 | Transducin/WD40 repeat-like superfamily protein | chr2:13978000-13983282 FORWARD LENGTH=675
Chr15	51116029	51116229	gene:MD15G1411800	1.33877	1.58671e-10	AT5G64080.2	| Bifunctional inhibitor/lipid-transfer protein/seed storage 2S albumin superfamily protein | chr5:25645475-25646638 REVERSE LENGTH=178
Chr15	14954858	14955133	gene:MD15G1189600	1.33701	4.37835e-07	AT5G19460.1	atnudt20, NUDT20 | nudix hydrolase homolog 20 | chr5:6563112-6565178 FORWARD LENGTH=374
Chr08	19732006	19732394	gene:MD08G1166500	1.33675	0.00633865	#N/A	#N/A
Chr17	1220881	1221532	gene:MD17G1014800	1.33612	4.02129e-10	AT5G14220.1	HEMG2, MEE61, PPO2 | Flavin containing amine oxidoreductase family | chr5:4583506-4587369 REVERSE LENGTH=508
Chr08	30384847	30385347	gene:MD08G1236000	1.33499	1.06976e-48	AT4G22200.1	AKT2/3, AKT3, AKT2, KT2/3 | potassium transport 2/3 | chr4:11746666-11750091 REVERSE LENGTH=802
Chr14	18184645	18185045	gene:MD14G1112600	1.33262	3.87266e-08	AT5G41580.1	| RING/U-box superfamily protein | chr5:16626563-16630659 REVERSE LENGTH=760
Chr06	35922704	35923179	gene:MD06G1229600	1.33189	1.26822e-10	AT4G09460.1	AtMYB6, MYB6 | myb domain protein 6 | chr4:5993019-5994038 FORWARD LENGTH=236
Chr05	2690289	2690624	gene:MD05G1014400	1.3309	1.58539e-08	AT1G04380.1	| 2-oxoglutarate (2OG) and Fe(II)-dependent oxygenase superfamily protein | chr1:1177142-1178384 REVERSE LENGTH=345
Chr04	23322135	23322410	gene:MD04G1144200	1.33083	0.00968803	AT2G37975.1	| Yos1-like protein | chr2:15891900-15892136 REVERSE LENGTH=78
Chr00	3914044	3917095	gene:MD00G1023400	1.33048	0.024012	#N/A	#N/A
Chr02	4855218	4855689	gene:MD02G1060500	1.33048	6.83989e-07	AT5G19690.1	STT3A | staurosporin and temperature sensitive 3-like A | chr5:6652649-6658214 FORWARD LENGTH=779
Chr13	472963	473207	gene:MD13G1007500	1.32972	0.000155713	AT5G36120.1	CCB3, YLMG3, atylmg3 | cofactor assembly, complex C (B6F) | chr5:14198679-14199203 REVERSE LENGTH=174
Chr00	981103	981478	gene:MD00G1006900	1.32761	0.000535182	AT1G29750.2	RKF1 | receptor-like kinase in flowers 1 | chr1:10414071-10420469 REVERSE LENGTH=1021
Chr01	5938817	5939109	gene:MD01G1010100	1.32671	0.00071071	AT2G21790.1	R1, RNR1, CLS8, ATRNR1 | ribonucleotide reductase 1 | chr2:9293529-9297580 FORWARD LENGTH=816
Chr09	6889913	6890263	gene:MD09G1094900	1.32606	0.000370631	AT4G03230.1	| S-locus lectin protein kinase family protein | chr4:1419278-1422828 REVERSE LENGTH=1010
Chr08	13184178	13184748	gene:MD08G1137500	1.32534	0.00144614	AT4G32570.1	TIFY8 | TIFY domain protein 8 | chr4:15716433-15718702 REVERSE LENGTH=361
Chr01	1810893	1810993	gene:MD01G1005400	1.32531	0.000455766	#N/A	#N/A
Chr07	17709602	17709965	gene:MD07G1125700	1.32335	1.12953e-07	AT1G12600.1	| UDP-N-acetylglucosamine (UAA) transporter family | chr1:4286414-4288859 REVERSE LENGTH=349
Chr05	41920726	41921051	gene:MD05G1285800	1.32184	0.000251819	#N/A	#N/A
Chr11	14141037	14141262	gene:MD11G1149400	1.32117	5.29665e-24	AT2G27970.1	CKS2 | CDK-subunit 2 | chr2:11912460-11913112 REVERSE LENGTH=83
Chr11	10893952	10894052	gene:MD11G1119700	1.32102	0.02331	AT3G45780.2	PHOT1, NPH1, JK224, RPT1 | phototropin 1 | chr3:16818557-16823960 FORWARD LENGTH=996
Chr10	16891793	16892218	gene:MD10G1103800	1.32063	0.0401251	#N/A	#N/A
Chr14	21354912	21355337	gene:MD14G1134800	1.32005	0.0121696	AT1G64600.1	| methyltransferases;copper ion binding | chr1:23995996-23998625 FORWARD LENGTH=537
Chr15	1467670	1468045	gene:MD15G1024800	1.31752	0.0472388	#N/A	#N/A
Chr03	13403862	13404212	gene:MD03G1134200	1.31696	3.83062e-08	AT5G42820.1	ATU2AF35B, U2AF35B | Zinc finger C-x8-C-x5-C-x3-H type family protein | chr5:17170445-17171296 REVERSE LENGTH=283
Chr12	19756595	19756930	gene:MD12G1123200	1.3168	0.00995607	AT3G09720.1	| P-loop containing nucleoside triphosphate hydrolases superfamily protein | chr3:2980483-2983268 REVERSE LENGTH=541
Chr00	6824624	6824699	gene:MD00G1040000	1.31664	2.55881e-72	AT4G38970.1	FBA2 | fructose-bisphosphate aldolase 2 | chr4:18163714-18165659 REVERSE LENGTH=398
Chr14	31732048	31732348	gene:MD14G1238100	1.31475	1.31677e-08	AT3G17860.1	JAZ3, JAI3, TIFY6B | jasmonate-zim-domain protein 3 | chr3:6119968-6122691 FORWARD LENGTH=352
Chr11	702993	703393	gene:MD11G1008100	1.3146	7.0903e-33	AT4G25650.1	ACD1-LIKE, PTC52, TIC55-IV | ACD1-like | chr4:13081021-13083153 REVERSE LENGTH=536
Chr01	24358831	24359331	gene:MD01G1133900	1.31207	3.16777e-06	AT2G39630.1	| Nucleotide-diphospho-sugar transferases superfamily protein | chr2:16522008-16524561 REVERSE LENGTH=336
Chr09	15078769	15079510	gene:MD09G1176300	1.31142	8.49686e-05	AT1G17350.1	| NADH:ubiquinone oxidoreductase intermediate-associated protein 30 | chr1:5942391-5944272 FORWARD LENGTH=227
Chr12	22463058	22463458	gene:MD12G1145400	1.31108	8.00178e-10	AT5G02130.1	NDP1 | Tetratricopeptide repeat (TPR)-like superfamily protein | chr5:419747-421958 REVERSE LENGTH=420
Chr07	36103678	36103778	gene:MD07G1303100	1.30969	0.0263138	AT1G04635.1	EMB1687 | ribonuclease P family protein / Rpp14 family protein | chr1:1291350-1291805 FORWARD LENGTH=151
Chr08	12635639	12635914	gene:MD08G1133100	1.308	0.000171886	AT3G49601.1	| FUNCTIONS IN: molecular_function unknown; INVOLVED IN: biological_process unknown; LOCATED IN: cellular_component unknown; CONTAINS InterPro DOMAIN/s: mRNA splicing factor, Cwf21 (InterPro:IPR013170); Has 30201 Blast hits to 17322 proteins in 780 species: Archae - 12; Bacteria - 1396; Metazoa - 17338; Fungi - 3422; Plants - 5037; Viruses - 0; Other Eukaryotes - 2996 (source: NCBI BLink). | chr3…
Chr06	3428883	3429083	gene:MD06G1028800	1.30507	1.91361e-11	AT5G50460.1	| secE/sec61-gamma protein transport protein | chr5:20552168-20552509 REVERSE LENGTH=69
Chr11	15369567	15369908	gene:MD11G1158100	1.30489	0.0160233	AT2G27775.1	| FUNCTIONS IN: molecular_function unknown; INVOLVED IN: biological_process unknown; LOCATED IN: chloroplast; EXPRESSED IN: 22 plant structures; EXPRESSED DURING: 13 growth stages; BEST Arabidopsis thaliana protein match is: Tetratricopeptide repeat (TPR)-like superfamily protein (TAIR:AT2G27800.1); Has 21 Blast hits to 21 proteins in 5 species: Archae - 0; Bacteria - 0; Metazoa - 0; Fungi - 0; P…
Chr11	7033176	7033684	gene:MD11G1082900	1.3038	0.00205418	AT5G58970.1	ATUCP2, UCP2 | uncoupling protein 2 | chr5:23808642-23811018 REVERSE LENGTH=305
Chr11	3999443	3999637	gene:MD11G1045900	1.30266	0.00733617	AT3G13350.1	| HMG (high mobility group) box protein with ARID/BRIGHT DNA-binding domain | chr3:4335721-4337804 REVERSE LENGTH=319
Chr12	4570417	4571446	gene:MD12G1041200	1.30173	8.10135e-06	AT3G05680.1	EMB2016 | embryo defective 2016 | chr3:1660802-1672015 REVERSE LENGTH=2138
Chr10	21194129	21194254	gene:MD10G1131700	1.30144	0.00375013	AT4G38430.1	ATROPGEF1, ROPGEF1 | rho guanyl-nucleotide exchange factor 1 | chr4:17986643-17988659 FORWARD LENGTH=548
Chr09	6712169	6712417	gene:MD09G1091500	1.30065	0.00945157	AT4G03390.1	SRF3 | STRUBBELIG-receptor family 3 | chr4:1490912-1494553 REVERSE LENGTH=776
Chr16	30161841	30163533	gene:MD16G1257500	1.30062	0.0096226	AT5G57410.1	| Afadin/alpha-actinin-binding protein | chr5:23265102-23267641 REVERSE LENGTH=373
Chr01	23773498	23773598	gene:MD01G1125200	1.30035	0.00376108	AT3G46440.2	UXS5 | UDP-XYL synthase 5 | chr3:17089268-17091611 REVERSE LENGTH=341
Chr09	13752029	13752254	gene:MD09G1167700	1.29952	3.87364e-09	AT1G78950.1	| Terpenoid cyclases family protein | chr1:29684558-29688673 REVERSE LENGTH=759
Chr04	10686062	10686212	gene:MD04G1078000	1.29668	0.0147135	AT4G22758.1	| unknown protein; LOCATED IN: chloroplast; BEST Arabidopsis thaliana protein match is: unknown protein (TAIR:AT2G27830.1). | chr4:11958477-11959904 FORWARD LENGTH=255
Chr16	4306474	4306699	gene:MD16G1059900	1.29644	0.000350289	AT1G26355.1	SP1L1 | SPIRAL1-like1 | chr1:9117950-9118611 REVERSE LENGTH=113
Chr14	21884314	21885109	gene:MD14G1136300	1.2962	1.12439e-07	AT1G26665.1	| Mediator complex, subunit Med10 | chr1:9214510-9215426 FORWARD LENGTH=189
Chr14	6830934	6831234	gene:MD14G1064800	1.29193	0.000179987	AT4G10400.2	| F-box/RNI-like/FBD-like domains-containing protein | chr4:6446335-6447715 REVERSE LENGTH=409
Chr08	23640322	23640647	gene:MD08G1188000	1.29115	0.0117209	AT1G22460.1	| O-fucosyltransferase family protein | chr1:7927530-7930351 REVERSE LENGTH=565
Chr04	10300559	10300959	gene:MD04G1076400	1.29038	2.73591e-09	AT1G12450.1	| SNARE associated Golgi protein family | chr1:4244496-4245808 FORWARD LENGTH=303
Chr02	8611158	8611583	gene:MD02G1106300	1.28991	1.89775e-05	AT5G65930.2	ZWI, PKCBP, KCBP | kinesin-like calmodulin-binding protein (ZWICHEL) | chr5:26370369-26376394 REVERSE LENGTH=1260
Chr09	11343098	11343373	gene:MD09G1145700	1.2893	2.83731e-11	AT3G59040.1	| Tetratricopeptide repeat (TPR)-like superfamily protein | chr3:21821495-21824233 REVERSE LENGTH=583
Chr14	20575958	20576108	gene:MD14G1128800	1.2861	0.0359109	AT5G53110.1	| RING/U-box superfamily protein | chr5:21529022-21533008 FORWARD LENGTH=382
Chr13	8837396	8837855	gene:MD13G1120300	1.28245	0.0154542	AT5G43270.1	SPL2 | squamosa promoter binding protein-like 2 | chr5:17360527-17362143 REVERSE LENGTH=419
Chr14	2084664	2085039	gene:MD14G1023300	1.28239	0.0166986	AT2G36230.1	APG10, HISN3 | Aldolase-type TIM barrel family protein | chr2:15193878-15195509 REVERSE LENGTH=304
Chr16	26243671	26243961	gene:MD16G1242500	1.28225	0.0144893	AT1G67940.1	ATNAP3, AtSTAR1, NAP3 | non-intrinsic ABC protein 3 | chr1:25477805-25478667 FORWARD LENGTH=263
Chr00	4439286	4439636	gene:MD00G1025500	1.28129	1.03222e-12	AT1G65440.2	GTB1 | global transcription factor group B1 | chr1:24306908-24314327 REVERSE LENGTH=1642
Chr13	11911155	11911580	gene:MD13G1152100	1.28089	8.45811e-12	AT3G17090.1	| Protein phosphatase 2C family protein | chr3:5826984-5829327 FORWARD LENGTH=384
Chr05	8114269	8114851	gene:MD05G1047700	1.28085	3.35774e-05	AT4G33625.1	| FUNCTIONS IN: molecular_function unknown; INVOLVED IN: biological_process unknown; LOCATED IN: plasma membrane, vacuole; EXPRESSED IN: cultured cell; CONTAINS InterPro DOMAIN/s: Golgi apparatus membrane protein TVP15 (InterPro:IPR013714); Has 59 Blast hits to 59 proteins in 18 species: Archae - 0; Bacteria - 0; Metazoa - 0; Fungi - 0; Plants - 50; Viruses - 0; Other Eukaryotes - 9 (source: NCBI…
Chr17	33587419	33587835	gene:MD17G1274400	1.27859	0.0415936	AT3G45940.1	| Glycosyl hydrolases family 31 protein | chr3:16886226-16889171 REVERSE LENGTH=868
Chr08	5312292	5312567	gene:MD08G1066400	1.2783	0.000916313	AT4G33090.1	APM1, ATAPM1 | aminopeptidase M1 | chr4:15965915-15970418 REVERSE LENGTH=879
Chr10	14021813	14022288	gene:MD10G1092200	1.2781	3.1925e-16	AT3G19170.1	ATPREP1, ATZNMP, PREP1 | presequence protease 1 | chr3:6625578-6631874 REVERSE LENGTH=1080
Chr06	28171949	28172562	gene:MD06G1136700	1.27741	0.00308857	AT5G51140.1	| Pseudouridine synthase family protein | chr5:20784277-20786793 REVERSE LENGTH=395
Chr17	13697833	13698950	gene:MD17G1149600	1.27687	6.37708e-19	#N/A	#N/A
Chr06	34443790	34444115	gene:MD06G1211800	1.27548	4.59852e-09	AT3G18520.1	HDA15, ATHDA15 | histone deacetylase 15 | chr3:6361605-6365367 FORWARD LENGTH=552
Chr03	11832878	11833137	gene:MD03G1125300	1.27542	0.0177278	AT5G05200.1	| Protein kinase superfamily protein | chr5:1544206-1547082 REVERSE LENGTH=540
Chr12	16982639	16983039	gene:MD12G1107700	1.27516	4.56888e-14	AT5G22920.1	| CHY-type/CTCHY-type/RING-type Zinc finger protein | chr5:7665143-7667031 FORWARD LENGTH=291
Chr06	1614775	1615091	gene:MD06G1012600	1.2751	0.000113968	AT5G45300.1	BMY2, BAM8 | beta-amylase 2 | chr5:18353636-18356696 FORWARD LENGTH=689
Chr07	5330472	5330772	gene:MD07G1057500	1.27475	0.000886927	AT5G09310.1	| CONTAINS InterPro DOMAIN/s: Gamma-secretase aspartyl protease complex, presenilin enhancer-2 subunit (InterPro:IPR019379); Has 168 Blast hits to 168 proteins in 71 species: Archae - 0; Bacteria - 0; Metazoa - 126; Fungi - 0; Plants - 36; Viruses - 0; Other Eukaryotes - 6 (source: NCBI BLink). | chr5:2887403-2888501 REVERSE LENGTH=146
Chr16	34373605	34373780	gene:MD16G1267700	1.27396	0.00318786	#N/A	#N/A
Chr02	6834359	6834684	gene:MD02G1087400	1.27381	3.02195e-05	AT1G17455.2	ELF4-L4 | ELF4-like 4 | chr1:5997932-5998276 FORWARD LENGTH=114
Chr06	33855714	33855814	gene:MD06G1203900	1.27367	2.84094e-07	AT3G08900.1	RGP3, RGP | reversibly glycosylated polypeptide 3 | chr3:2708347-2709714 REVERSE LENGTH=362
Chr15	39800563	39800788	gene:MD15G1343200	1.27323	5.99461e-17	AT5G09820.2	| Plastid-lipid associated protein PAP / fibrillin family protein | chr5:3056090-3057380 REVERSE LENGTH=273
Chr15	7322257	7322582	gene:MD15G1104000	1.27294	0.00572694	AT5G36930.1	| Disease resistance protein (TIR-NBS-LRR class) family | chr5:14567771-14571907 REVERSE LENGTH=1188
Chr14	25993242	25993642	gene:MD14G1166700	1.27146	0.000195054	AT4G25130.1	PMSR4 | peptide met sulfoxide reductase 4 | chr4:12898802-12899998 REVERSE LENGTH=258
Chr17	2920840	2920990	gene:MD17G1039800	1.27084	0.00153945	AT5G14930.2	SAG101 | senescence-associated gene 101 | chr5:4828754-4830769 FORWARD LENGTH=537
Chr10	40592639	40593013	gene:MD10G1325400	1.2701	3.01333e-12	AT1G11930.2	| Predicted pyridoxal phosphate-dependent enzyme, YBL036C type | chr1:4028783-4030298 FORWARD LENGTH=255
Chr12	864079	864504	gene:MD12G1008000	1.26898	0.000684413	AT5G17930.1	| MIF4G domain-containing protein / MA3 domain-containing protein | chr5:5940131-5943952 REVERSE LENGTH=784
Chr08	1465136	1465475	gene:MD08G1020200	1.26852	0.0179931	#N/A	#N/A
Chr05	27068705	27069005	gene:MD05G1139900	1.26775	3.29856e-06	AT2G17270.1	PHT3;3 | phosphate transporter 3;3 | chr2:7510456-7512118 FORWARD LENGTH=309
Chr10	40131931	40132531	gene:MD10G1319000	1.26714	0.00347657	AT4G21980.1	APG8A, ATG8A | Ubiquitin-like superfamily protein | chr4:11655913-11656809 FORWARD LENGTH=122
Chr10	19756364	19756864	gene:MD10G1120800	1.26698	3.17947e-07	AT3G16620.1	ATTOC120, TOC120 | translocon outer complex protein 120 | chr3:5658469-5661738 REVERSE LENGTH=1089
Chr05	3843145	3843745	gene:MD05G1022800	1.2664	0.011597	AT5G17680.1	| disease resistance protein (TIR-NBS-LRR class), putative | chr5:5822999-5827153 FORWARD LENGTH=1294
Chr05	46887068	46887812	gene:MD05G1352400	1.26559	0.00117851	AT2G20060.1	| Ribosomal protein L4/L1 family | chr2:8659384-8661227 FORWARD LENGTH=300
Chr03	22990432	22991195	gene:MD03G1169700	1.26379	4.49717e-13	AT2G13540.1	ENS, ABH1, CBP80, ATCBP80 | ARM repeat superfamily protein | chr2:5637053-5642813 FORWARD LENGTH=848
Chr17	6615250	6615500	gene:MD17G1080100	1.26373	3.15558e-15	AT4G03410.1	| Peroxisomal membrane 22 kDa (Mpv17/PMP22) family protein | chr4:1501907-1503486 FORWARD LENGTH=317
Chr00	818653	819213	gene:MD00G1005800	1.26344	0.000288476	AT3G01015.1	| TPX2 (targeting protein for Xklp2) protein family | chr3:1798-4017 REVERSE LENGTH=488
Chr14	28358198	28358745	gene:MD14G1192600	1.26286	4.99925e-35	AT5G62670.1	AHA11, HA11 | H(+)-ATPase 11 | chr5:25159495-25164957 FORWARD LENGTH=956
Chr15	3658584	3658845	gene:MD15G1053400	1.26183	0.0262548	AT5G51160.1	| Ankyrin repeat family protein | chr5:20792280-20793681 FORWARD LENGTH=442
Chr14	4273664	4273839	gene:MD14G1045000	1.26152	0.0108046	AT5G06560.1	| Protein of unknown function, DUF593 | chr5:2003678-2005543 REVERSE LENGTH=518
Chr16	11104570	11104920	gene:MD16G1144300	1.26104	0.0403646	#N/A	#N/A
Chr02	8554390	8554765	gene:MD02G1105600	1.25986	7.86986e-13	AT3G43300.1	ATMIN7, BEN1 | HOPM interactor 7 | chr3:15234235-15245034 REVERSE LENGTH=1758
Chr04	31407404	31407930	gene:MD04G1234900	1.25847	3.12458e-06	AT3G04260.1	PTAC3 | plastid transcriptionally active 3 | chr3:1123231-1127515 REVERSE LENGTH=910
Chr11	26903438	26903763	gene:MD11G1190600	1.25826	0.00190347	AT5G12470.1	| Protein of unknown function (DUF3411) | chr5:4044950-4047290 REVERSE LENGTH=386
Chr15	231083	231208	gene:MD15G1003700	1.25805	0.0337101	AT1G20460.1	| unknown protein; BEST Arabidopsis thaliana protein match is: unknown protein (TAIR:AT1G76185.1); Has 37 Blast hits to 37 proteins in 11 species: Archae - 0; Bacteria - 0; Metazoa - 0; Fungi - 0; Plants - 37; Viruses - 0; Other Eukaryotes - 0 (source: NCBI BLink). | chr1:7091505-7092993 FORWARD LENGTH=106
Chr16	27954212	27954691	gene:MD16G1249800	1.25699	2.67295e-07	AT5G57230.1	| Thioredoxin superfamily protein | chr5:23190572-23191485 FORWARD LENGTH=160
Chr10	23080658	23081058	gene:MD10G1143800	1.25676	4.73145e-06	AT2G17410.2	| ARID/BRIGHT DNA-binding domain-containing protein | chr2:7559869-7563474 FORWARD LENGTH=780
Chr15	10446333	10446433	gene:MD15G1141700	1.2554	5.41852e-06	AT2G44160.1	MTHFR2 | methylenetetrahydrofolate reductase 2 | chr2:18262301-18265185 FORWARD LENGTH=594
Chr08	25869569	25870277	gene:MD08G1199600	1.25445	9.68315e-06	#N/A	#N/A
Chr04	29222141	29222566	gene:MD04G1206500	1.25424	0.00017635	AT1G54920.2	| unknown protein; FUNCTIONS IN: molecular_function unknown; INVOLVED IN: biological_process unknown; LOCATED IN: membrane; EXPRESSED IN: 23 plant structures; EXPRESSED DURING: 15 growth stages; Has 35333 Blast hits to 34131 proteins in 2444 species: Archae - 798; Bacteria - 22429; Metazoa - 974; Fungi - 991; Plants - 531; Viruses - 0; Other Eukaryotes - 9610 (source: NCBI BLink). | chr1:20470916…
Chr01	21935182	21935407	gene:MD01G1106200	1.25399	0.00162831	AT5G03300.1	ADK2 | adenosine kinase 2 | chr5:796573-798997 FORWARD LENGTH=345
Chr05	24414112	24414387	gene:MD05G1121500	1.25395	0.0329711	AT2G16770.1	bZIP23 | Basic-leucine zipper (bZIP) transcription factor family protein | chr2:7279859-7280817 FORWARD LENGTH=249
Chr09	11752439	11752539	gene:MD09G1149600	1.25385	0.0172749	AT2G30890.1	| Cytochrome b561/ferric reductase transmembrane protein family | chr2:13147774-13149663 FORWARD LENGTH=257
Chr06	24181291	24181582	gene:MD06G1103800	1.25254	1.65544e-10	AT1G61720.1	BAN | NAD(P)-binding Rossmann-fold superfamily protein | chr1:22791326-22792757 REVERSE LENGTH=340
Chr11	30653813	30654897	gene:MD11G1209700	1.25211	8.28878e-06	AT5G55200.1	| Co-chaperone GrpE family protein | chr5:22394705-22396335 FORWARD LENGTH=302
Chr10	33680610	33681035	gene:MD10G1241500	1.25106	3.55696e-17	AT1G30620.2	HSR8, MUR4, UXE1 | NAD(P)-binding Rossmann-fold superfamily protein | chr1:10855496-10857970 FORWARD LENGTH=419
Chr00	29603128	29603528	gene:MD00G1136600	1.25095	4.02273e-07	AT3G61130.1	GAUT1, LGT1 | galacturonosyltransferase 1 | chr3:22622399-22625514 FORWARD LENGTH=673
Chr09	4211423	4211598	gene:MD09G1061800	1.25019	0.00104093	AT3G01050.1	MUB1 | membrane-anchored ubiquitin-fold protein 1 precursor | chr3:13854-14675 FORWARD LENGTH=117
Chr04	677556	677904	gene:MD04G1005700	1.24973	0.00188451	AT3G24800.1	PRT1 | proteolysis 1 | chr3:9055653-9057795 FORWARD LENGTH=410
Chr01	23627144	23627729	gene:MD01G1123100	1.24965	6.80825e-07	AT5G13660.1	| unknown protein; BEST Arabidopsis thaliana protein match is: unknown protein (TAIR:AT5G59830.2); Has 135 Blast hits to 126 proteins in 13 species: Archae - 0; Bacteria - 0; Metazoa - 0; Fungi - 0; Plants - 135; Viruses - 0; Other Eukaryotes - 0 (source: NCBI BLink). | chr5:4405094-4406983 FORWARD LENGTH=536
Chr08	2098133	2098308	gene:MD08G1028800	1.24916	0.0385951	AT1G75310.1	AUL1 | auxin-like 1 protein | chr1:28261004-28266124 FORWARD LENGTH=1448
Chr16	10473128	10473503	gene:MD16G1137100	1.24837	6.80962e-10	AT3G17430.1	| Nucleotide-sugar transporter family protein | chr3:5966597-5968962 FORWARD LENGTH=375
Chr01	22146065	22146140	gene:MD01G1108500	1.24809	1.13843e-14	AT3G54820.1	PIP2D, PIP2;5 | plasma membrane intrinsic protein 2;5 | chr3:20302117-20303738 FORWARD LENGTH=286
Chr14	30663623	30663948	gene:MD14G1226000	1.24794	3.85074e-12	AT1G73885.1	| unknown protein; FUNCTIONS IN: molecular_function unknown; INVOLVED IN: biological_process unknown; LOCATED IN: chloroplast thylakoid membrane, chloroplast; Has 37 Blast hits to 37 proteins in 13 species: Archae - 0; Bacteria - 0; Metazoa - 0; Fungi - 0; Plants - 37; Viruses - 0; Other Eukaryotes - 0 (source: NCBI BLink). | chr1:27786864-27787708 FORWARD LENGTH=192
Chr08	2357336	2357811	gene:MD08G1033200	1.24742	4.14393e-05	AT1G45150.1	| unknown protein; Has 219 Blast hits to 202 proteins in 78 species: Archae - 0; Bacteria - 166; Metazoa - 0; Fungi - 0; Plants - 36; Viruses - 0; Other Eukaryotes - 17 (source: NCBI BLink). | chr1:17077615-17082330 REVERSE LENGTH=643
Chr10	37533895	37534556	gene:MD10G1285300	1.24675	0.00364045	AT2G34050.1	| INVOLVED IN: protein complex assembly; LOCATED IN: mitochondrion, chloroplast; EXPRESSED IN: 19 plant structures; EXPRESSED DURING: 9 growth stages; CONTAINS InterPro DOMAIN/s: ATP11 (InterPro:IPR010591); Has 304 Blast hits to 304 proteins in 167 species: Archae - 0; Bacteria - 0; Metazoa - 101; Fungi - 112; Plants - 39; Viruses - 0; Other Eukaryotes - 52 (source: NCBI BLink). | chr2:14382843-1…
Chr15	4434691	4434966	gene:MD15G1064000	1.24664	0.000269522	AT4G07990.1	| Chaperone DnaJ-domain superfamily protein | chr4:4825650-4828937 REVERSE LENGTH=230
Chr14	11137903	11138403	gene:MD14G1089000	1.24597	0.0191987	#N/A	#N/A
Chr04	23597458	23597808	gene:MD04G1147800	1.24545	0.0075375	AT2G38090.1	| Duplicated homeodomain-like superfamily protein | chr2:15945278-15946775 FORWARD LENGTH=298
Chr04	21954912	21955112	gene:MD04G1132800	1.24405	2.95935e-28	AT5G02120.1	OHP | one helix protein | chr5:419144-419633 FORWARD LENGTH=110
Chr09	1774030	1774515	gene:MD09G1028600	1.24318	0.00992606	AT5G14550.1	| Core-2/I-branching beta-1,6-N-acetylglucosaminyltransferase family protein | chr5:4691321-4693732 REVERSE LENGTH=377
Chr17	1402473	1402823	gene:MD17G1017900	1.24301	0.0214799	AT5G40760.1	G6PD6 | glucose-6-phosphate dehydrogenase 6 | chr5:16311284-16314556 FORWARD LENGTH=515
Chr05	32008948	32009123	gene:MD05G1191700	1.24117	0.0356999	AT4G14300.1	| RNA-binding (RRM/RBD/RNP motifs) family protein | chr4:8231179-8232785 FORWARD LENGTH=411
Chr15	1460240	1460615	gene:MD15G1024600	1.2411	0.000749292	AT1G19580.1	GAMMA CA1 | gamma carbonic anhydrase 1 | chr1:6774937-6777092 FORWARD LENGTH=275
Chr14	19144331	19144706	gene:MD14G1117300	1.2401	4.22094e-10	#N/A	#N/A
Chr14	31955525	31955825	gene:MD14G1240600	1.23896	0.000289103	AT1G73480.1	| alpha/beta-Hydrolases superfamily protein | chr1:27629266-27632486 FORWARD LENGTH=463
Chr05	33498232	33498837	gene:MD05G1205800	1.23864	1.06242e-28	AT3G04730.1	IAA16 | indoleacetic acid-induced protein 16 | chr3:1288993-1290415 REVERSE LENGTH=236
Chr15	50693333	50693583	gene:MD15G1406700	1.23826	1.08266e-06	AT1G22540.1	| Major facilitator superfamily protein | chr1:7964202-7966222 FORWARD LENGTH=557
Chr17	23707304	23707745	gene:MD17G1197800	1.23796	2.39469e-06	AT1G80420.3	ATXRCC1 | BRCT domain-containing DNA repair protein | chr1:30235444-30237163 REVERSE LENGTH=353
Chr09	3093746	3094146	gene:MD09G1047200	1.23657	4.89479e-33	AT3G01280.1	VDAC1, ATVDAC1 | voltage dependent anion channel 1 | chr3:85754-87612 FORWARD LENGTH=276
Chr03	19076924	19077324	gene:MD03G1159800	1.23616	6.47999e-09	AT1G08465.1	YAB2 | Plant-specific transcription factor YABBY family protein | chr1:2676033-2679382 FORWARD LENGTH=184
Chr11	2490733	2491008	gene:MD11G1028400	1.236	0.00759651	AT3G42630.1	| Pentatricopeptide repeat (PPR) superfamily protein | chr3:14722314-14723635 FORWARD LENGTH=415
Chr06	32356485	32356960	gene:MD06G1185800	1.2355	5.08707e-06	AT3G47890.1	| Ubiquitin carboxyl-terminal hydrolase-related protein | chr3:17667172-17673530 REVERSE LENGTH=1568
Chr13	19077047	19077272	gene:MD13G1208000	1.23403	0.0239923	AT3G23100.2	XRCC4 | homolog of human DNA ligase iv-binding protein XRCC4 | chr3:8220721-8221991 FORWARD LENGTH=264
Chr06	20068476	20068917	gene:MD06G1081900	1.23398	0.000123562	AT1G63490.1	| transcription factor jumonji (jmjC) domain-containing protein | chr1:23544938-23551946 REVERSE LENGTH=1116
Chr04	31059610	31059860	gene:MD04G1230700	1.23371	0.0226992	AT3G04480.1	| endoribonucleases | chr3:1193988-1197320 REVERSE LENGTH=718
Chr14	25884912	25885229	gene:MD14G1164800	1.23326	1.21035e-07	AT2G36850.1	ATGSL08, GSL8, GSL08, ATGSL8, CHOR | glucan synthase-like 8 | chr2:15454935-15469666 REVERSE LENGTH=1904
Chr07	18026790	18027140	gene:MD07G1127600	1.23293	0.00034674	AT4G00730.1	ANL2, AHDP | Homeobox-leucine zipper family protein / lipid-binding START domain-containing protein | chr4:299741-304103 REVERSE LENGTH=802
Chr16	19747196	19747496	gene:MD16G1209200	1.2329	0.000323428	AT3G23090.1	| TPX2 (targeting protein for Xklp2) protein family | chr3:8214533-8216983 REVERSE LENGTH=338
Chr08	1563086	1563286	gene:MD08G1021600	1.23218	4.09688e-06	AT4G16190.1	| Papain family cysteine protease | chr4:9171512-9172877 FORWARD LENGTH=373
Chr12	29718489	29718989	gene:MD12G1220300	1.23215	4.13703e-06	AT1G54920.2	| unknown protein; FUNCTIONS IN: molecular_function unknown; INVOLVED IN: biological_process unknown; LOCATED IN: membrane; EXPRESSED IN: 23 plant structures; EXPRESSED DURING: 15 growth stages; Has 35333 Blast hits to 34131 proteins in 2444 species: Archae - 798; Bacteria - 22429; Metazoa - 974; Fungi - 991; Plants - 531; Viruses - 0; Other Eukaryotes - 9610 (source: NCBI BLink). | chr1:20470916…
Chr13	3151926	3152201	gene:MD13G1045500	1.23001	0.0034395	AT1G13310.1	| Endosomal targeting BRO1-like domain-containing protein | chr1:4561217-4562929 REVERSE LENGTH=374
Chr15	50667773	50668223	gene:MD15G1406000	1.22976	5.49382e-07	AT4G09160.1	| SEC14 cytosolic factor family protein / phosphoglyceride transfer family protein | chr4:5839761-5842158 FORWARD LENGTH=668
Chr15	14063240	14063440	gene:MD15G1178700	1.22969	7.48448e-21	AT5G20140.1	| SOUL heme-binding family protein | chr5:6799047-6800892 REVERSE LENGTH=378
Chr14	1187406	1187806	gene:MD14G1013200	1.22914	1.00689e-05	AT1G52310.1	| protein kinase family protein / C-type lectin domain-containing protein | chr1:19478401-19480462 FORWARD LENGTH=552
Chr15	22568168	22568393	gene:MD15G1263900	1.22657	0.008448	AT3G50660.1	DWF4, CYP90B1, CLM, SNP2, SAV1, PSC1 | Cytochrome P450 superfamily protein | chr3:18814262-18817168 REVERSE LENGTH=513
Chr01	11928881	11929256	gene:MD01G1035100	1.22627	5.64366e-06	AT5G65280.1	GCL1 | GCR2-like 1 | chr5:26086129-26088069 REVERSE LENGTH=433
Chr15	9062647	9062894	gene:MD15G1124800	1.22577	0.0202711	AT3G49500.1	RDR6, SGS2, SDE1 | RNA-dependent RNA polymerase 6 | chr3:18349193-18353205 REVERSE LENGTH=1196
Chr04	27532020	27534189	gene:MD04G1184400	1.22368	8.58845e-08	AT5G26680.2	| 5'-3' exonuclease family protein | chr5:9311882-9315458 REVERSE LENGTH=383
Chr09	7563988	7564204	gene:MD09G1103200	1.22328	2.17728e-05	AT4G15180.1	SDG2, ATXR3 | SET domain protein 2 | chr4:8651999-8662178 FORWARD LENGTH=2335
Chr00	14837035	14837085	gene:MD00G1073400	1.2227	0.0320479	AT1G78020.1	| Protein of unknown function (DUF581) | chr1:29338787-29339491 FORWARD LENGTH=162
Chr07	17407062	17407237	gene:MD07G1124500	1.21977	0.046849	AT2G45630.2	| D-isomer specific 2-hydroxyacid dehydrogenase family protein | chr2:18796000-18797089 FORWARD LENGTH=338
Chr12	31438944	31439369	gene:MD12G1243800	1.21946	1.45074e-08	AT3G04630.1	WDL1 | WVD2-like 1 | chr3:1259231-1260652 FORWARD LENGTH=287
Chr04	9513698	9513748	gene:MD04G1069500	1.21895	0.0114636	AT1G63000.1	NRS/ER, UER1 | nucleotide-rhamnose synthase/epimerase-reductase | chr1:23342510-23343859 FORWARD LENGTH=301
Chr01	9601688	9601938	gene:MD01G1025300	1.21857	2.23717e-08	AT1G78020.1	| Protein of unknown function (DUF581) | chr1:29338787-29339491 FORWARD LENGTH=162
Chr09	2764074	2764324	gene:MD09G1042800	1.21769	4.08645e-05	AT1G59650.1	CW14 | Protein of unknown function (DUF1336) | chr1:21920099-21922670 FORWARD LENGTH=492
Chr13	14342255	14342655	gene:MD13G1174100	1.21744	0.00585602	AT2G47900.2	AtTLP3, TLP3 | tubby like protein 3 | chr2:19611196-19612766 REVERSE LENGTH=406
Chr10	4021908	4022133	gene:MD10G1030700	1.21711	0.00268337	AT1G43130.1	LCV2 | like COV 2 | chr1:16228661-16231158 REVERSE LENGTH=261
Chr09	532164	532614	gene:MD09G1007500	1.21682	2.99662e-10	AT3G26990.1	| ENTH/VHS family protein | chr3:9948426-9951557 REVERSE LENGTH=513
Chr07	36484468	36484943	gene:MD07G1309700	1.21573	7.31751e-08	AT5G16800.2	| Acyl-CoA N-acyltransferases (NAT) superfamily protein | chr5:5524509-5526295 REVERSE LENGTH=270
Chr14	31189894	31190327	gene:MD14G1231300	1.21544	1.13216e-05	AT1G17980.1	PAPS1 | poly(A) polymerase 1 | chr1:6187742-6191418 REVERSE LENGTH=713
Chr04	5256411	5256836	gene:MD04G1045100	1.21511	0.0100716	AT2G43420.1	| 3-beta hydroxysteroid dehydrogenase/isomerase family protein | chr2:18031493-18034936 REVERSE LENGTH=561
Chr10	19702085	19702385	gene:MD10G1120400	1.21501	0.00251475	AT4G34880.1	| Amidase family protein | chr4:16615549-16617424 FORWARD LENGTH=466
Chr12	23051138	23051651	gene:MD12G1150200	1.21497	1.33413e-44	AT2G37770.2	| NAD(P)-linked oxidoreductase superfamily protein | chr2:15834888-15836659 FORWARD LENGTH=315
Chr12	15741853	15742053	gene:MD12G1100900	1.21413	8.63403e-06	AT2G36630.1	| Sulfite exporter TauE/SafE family protein | chr2:15352767-15355050 REVERSE LENGTH=459
Chr01	23157052	23157177	gene:MD01G1117800	1.21275	0.00240821	AT3G55120.1	TT5, A11, CFI | Chalcone-flavanone isomerase family protein | chr3:20430248-20431415 REVERSE LENGTH=246
Chr12	25063340	25063715	gene:MD12G1169200	1.21096	0.00723198	AT3G51830.1	ATG5, SAC8 | SAC domain-containing protein 8 | chr3:19220237-19225092 FORWARD LENGTH=588
Chr02	30948617	30949017	gene:MD02G1257000	1.21074	0.0307119	#N/A	#N/A
Chr15	14788721	14789114	gene:MD15G1187200	1.21048	0.000295652	AT3G22440.1	| FRIGIDA-like protein | chr3:7959854-7961886 FORWARD LENGTH=532
Chr10	4362527	4362702	gene:MD10G1033700	1.21026	0.0387683	#N/A	#N/A
Chr07	28169236	28169286	gene:MD07G1204100	1.20885	0.0391468	AT3G55580.1	| Regulator of chromosome condensation (RCC1) family protein | chr3:20612766-20615730 FORWARD LENGTH=488
Chr01	31584550	31585182	gene:MD01G1224900	1.20865	1.42618e-07	AT1G21320.2	| nucleotide binding;nucleic acid binding | chr1:7462834-7466164 REVERSE LENGTH=253
Chr15	11053056	11053356	gene:MD15G1149600	1.2079	0.00896303	AT4G30720.1	| FAD/NAD(P)-binding oxidoreductase family protein | chr4:14972212-14975461 REVERSE LENGTH=707
Chr15	36786607	36796487	gene:MD15G1331700	1.20747	2.16704e-42	#N/A	#N/A
Chr02	621573	621973	gene:MD02G1009300	1.20702	1.44067e-177	AT2G24270.4	ALDH11A3 | aldehyde dehydrogenase 11A3 | chr2:10327109-10329601 REVERSE LENGTH=503
Chr00	18492417	18492542	gene:MD00G1089600	1.20642	0.0154542	AT5G53760.2	MLO11, ATMLO11 | Seven transmembrane MLO family protein | chr5:21823055-21826289 FORWARD LENGTH=573
Chr00	4733452	4734536	gene:MD00G1028800	1.20443	4.82404e-13	AT1G77470.1	RFC3, RFC5 | replication factor C subunit 3 | chr1:29112194-29114323 REVERSE LENGTH=369
Chr12	9924834	9939263	gene:MD12G1081300	1.20415	0.0330909	AT2G41340.1	RPB5D | RNA polymerase II fifth largest subunit, D | chr2:17229026-17230442 FORWARD LENGTH=218
Chr03	3360141	3360466	gene:MD03G1042900	1.20364	0.000130866	AT3G13350.1	| HMG (high mobility group) box protein with ARID/BRIGHT DNA-binding domain | chr3:4335721-4337804 REVERSE LENGTH=319
Chr11	40703695	40704095	gene:MD11G1287300	1.20354	0.000294322	AT3G06080.2	| Plant protein of unknown function (DUF828) | chr3:1834959-1837524 REVERSE LENGTH=469
Chr00	10716892	10717267	gene:MD00G1058700	1.20349	0.0235037	AT3G60450.1	| Phosphoglycerate mutase family protein | chr3:22340982-22342187 FORWARD LENGTH=274
Chr11	16392145	16392470	gene:MD11G1162100	1.20329	4.56537e-15	AT2G27680.1	| NAD(P)-linked oxidoreductase superfamily protein | chr2:11803981-11805965 REVERSE LENGTH=384
Chr04	29835655	29836055	gene:MD04G1215200	1.20322	6.74284e-05	AT5G26850.4	| Uncharacterized protein | chr5:9445950-9450584 FORWARD LENGTH=983
Chr08	30691233	30691333	gene:MD08G1241100	1.20305	0.0111077	AT5G12220.1	| las1-like family protein | chr5:3950218-3953014 FORWARD LENGTH=611
Chr05	25234588	25234862	gene:MD05G1128300	1.20269	0.000641896	AT2G17030.1	| F-box family protein with a domain of unknown function (DUF295) | chr2:7399108-7400650 FORWARD LENGTH=407
Chr10	35359120	35362503	gene:MD10G1259500	1.20115	0.000260165	AT4G18390.2	TCP2 | TEOSINTE BRANCHED 1, cycloidea and PCF transcription factor 2 | chr4:10163212-10164309 REVERSE LENGTH=365
Chr03	28911554	28912133	gene:MD03G1209800	1.20107	1.41556e-05	AT4G27100.2	| Ypt/Rab-GAP domain of gyp1p superfamily protein | chr4:13595845-13598620 FORWARD LENGTH=433
Chr17	1415894	1416104	gene:MD17G1018000	1.20059	0.00945157	AT5G22750.1	RAD5 | DNA/RNA helicase protein | chr5:7565374-7570871 REVERSE LENGTH=1029
Chr11	43018913	43026584	gene:MD11G1318200	1.20028	0.00163944	AT4G12760.1	| unknown protein; Has 30201 Blast hits to 17322 proteins in 780 species: Archae - 12; Bacteria - 1396; Metazoa - 17338; Fungi - 3422; Plants - 5037; Viruses - 0; Other Eukaryotes - 2996 (source: NCBI BLink). | chr4:7504876-7506091 FORWARD LENGTH=258
Chr10	33068353	33068967	gene:MD10G1234600	1.19956	0.00119829	AT2G39440.1	| CONTAINS InterPro DOMAIN/s: Ribonuclease H2, subunit C (InterPro:IPR013924); Has 30201 Blast hits to 17322 proteins in 780 species: Archae - 12; Bacteria - 1396; Metazoa - 17338; Fungi - 3422; Plants - 5037; Viruses - 0; Other Eukaryotes - 2996 (source: NCBI BLink). | chr2:16468220-16469113 REVERSE LENGTH=162
Chr10	33260455	33260730	gene:MD10G1236000	1.19933	6.43566e-10	AT4G19670.2	| RING/U-box superfamily protein | chr4:10699383-10701342 REVERSE LENGTH=532
Chr13	3810783	3811208	gene:MD13G1054400	1.19908	0.00917109	AT5G63870.1	PP7, ATPP7 | serine/threonine phosphatase 7 | chr5:25561336-25562908 REVERSE LENGTH=413
Chr05	46884052	46884377	gene:MD05G1352300	1.19892	5.49293e-08	AT4G22140.2	EBS | PHD finger family protein / bromo-adjacent homology (BAH) domain-containing protein | chr4:11728093-11730230 REVERSE LENGTH=224
Chr04	17917044	17917369	gene:MD04G1096900	1.19891	0.0116258	AT4G30080.1	ARF16 | auxin response factor 16 | chr4:14703369-14705564 REVERSE LENGTH=670
Chr01	22882597	22882897	gene:MD01G1114300	1.19861	0.031104	AT2G37250.1	ADK, ATPADK1 | adenosine kinase | chr2:15641991-15643318 FORWARD LENGTH=284
Chr14	1296466	1297087	gene:MD14G1014900	1.19822	1.75946e-06	AT5G03740.1	HD2C, HDT3 | histone deacetylase 2C | chr5:981994-983961 FORWARD LENGTH=294
Chr00	23677173	23677473	gene:MD00G1112500	1.19807	0.00844749	AT5G67400.1	RHS19 | root hair specific 19 | chr5:26894896-26896300 FORWARD LENGTH=329
Chr10	41332896	41333321	gene:MD10G1337200	1.19765	0.00715849	AT5G28530.1	FRS10 | FAR1-related sequence 10 | chr5:10525078-10527300 REVERSE LENGTH=685
Chr02	8306770	8307220	gene:MD02G1104000	1.19683	0.000418183	AT1G73430.2	| sec34-like family protein | chr1:27604096-27610829 FORWARD LENGTH=784
Chr15	54154608	54154683	gene:MD15G1441800	1.19678	8.25858e-07	AT5G64040.1	PSAN | photosystem I reaction center subunit PSI-N, chloroplast, putative / PSI-N, putative (PSAN) | chr5:25628724-25629409 REVERSE LENGTH=171
Chr01	22663992	22664392	gene:MD01G1112500	1.1948	6.61825e-06	AT3G54970.1	| D-aminoacid aminotransferase-like PLP-dependent enzymes superfamily protein | chr3:20368329-20370070 REVERSE LENGTH=353
Chr00	33109922	33110447	gene:MD00G1150000	1.19473	0.00010884	AT2G41020.1	| WW domain-containing protein | chr2:17117425-17120901 FORWARD LENGTH=463
Chr15	12023311	12023436	gene:MD15G1160700	1.19437	3.57999e-05	AT5G23740.1	RPS11-BETA | ribosomal protein S11-beta | chr5:8008251-8009330 REVERSE LENGTH=159
Chr12	25336212	25336262	gene:MD12G1173200	1.19416	0.00341052	AT4G33070.1	| Thiamine pyrophosphate dependent pyruvate decarboxylase family protein | chr4:15952519-15954676 REVERSE LENGTH=607
Chr02	20437528	20438003	gene:MD02G1204700	1.19368	8.0678e-08	AT4G00090.1	| Transducin/WD40 repeat-like superfamily protein | chr4:34234-36594 FORWARD LENGTH=430
Chr03	8127881	8128056	gene:MD03G1096100	1.19206	0.00453454	AT2G28840.1	XBAT31 | XB3 ortholog 1 in Arabidopsis thaliana | chr2:12378542-12380474 FORWARD LENGTH=456
Chr10	32937335	32937835	gene:MD10G1233400	1.19186	1.23735e-07	AT4G19880.1	| Glutathione S-transferase family protein | chr4:10784691-10786376 REVERSE LENGTH=356
Chr07	5788066	5788166	gene:MD07G1061700	1.19174	2.11103e-07	AT5G04810.1	| pentatricopeptide (PPR) repeat-containing protein | chr5:1390049-1393760 FORWARD LENGTH=952
Chr08	29006250	29006750	gene:MD08G1224800	1.19148	0.000483406	AT5G24750.1	| UDP-Glycosyltransferase superfamily protein | chr5:8490821-8494536 REVERSE LENGTH=520
Chr16	15080851	15081276	gene:MD16G1177300	1.19084	1.78604e-07	AT5G18790.1	| Ribosomal protein L33 family protein | chr5:6266324-6266500 REVERSE LENGTH=58
Chr02	4680146	4680396	gene:MD02G1058000	1.19057	0.0484692	AT4G28880.1	ckl3 | casein kinase I-like 3 | chr4:14251351-14254048 FORWARD LENGTH=415
Chr05	31444881	31445156	gene:MD05G1185600	1.19036	0.000621579	AT1G04140.1	| Transducin family protein / WD-40 repeat family protein | chr1:1075984-1080321 REVERSE LENGTH=790
Chr14	30150872	30151515	gene:MD14G1218500	1.19027	0.0120567	AT5G35520.1	MIS12, ATMIS12 | minichromosome instability 12 (mis12)-like | chr5:13701396-13702925 FORWARD LENGTH=238
Chr09	32389048	32389498	gene:MD09G1252200	1.19027	4.35208e-11	AT5G16110.1	| unknown protein; FUNCTIONS IN: molecular_function unknown; INVOLVED IN: biological_process unknown; LOCATED IN: chloroplast; EXPRESSED IN: 24 plant structures; EXPRESSED DURING: 15 growth stages; BEST Arabidopsis thaliana protein match is: unknown protein (TAIR:AT3G02555.1); Has 133 Blast hits to 133 proteins in 18 species: Archae - 0; Bacteria - 0; Metazoa - 0; Fungi - 0; Plants - 133; Viruses…
Chr07	5190278	5190478	gene:MD07G1056300	1.18941	0.00832074	#N/A	#N/A
Chr07	7851924	7852299	gene:MD07G1081000	1.18934	0.000243906	AT5G17640.1	| Protein of unknown function (DUF1005) | chr5:5811047-5812429 REVERSE LENGTH=432
Chr11	13365263	13365648	gene:MD11G1143600	1.18903	9.81308e-18	AT2G39570.1	| ACT domain-containing protein | chr2:16507963-16509741 FORWARD LENGTH=411
Chr06	19990892	19991217	gene:MD06G1081700	1.18884	0.0483597	AT1G63470.1	| AT hook motif DNA-binding family protein | chr1:23536831-23538863 REVERSE LENGTH=378
Chr17	28289944	28290998	gene:MD17G1234000	1.18857	0.00127492	AT2G31060.1	| elongation factor family protein | chr2:13213496-13217686 REVERSE LENGTH=527
Chr15	36394285	36394789	gene:MD15G1330300	1.18822	1.07363e-05	AT2G22120.2	| RING/FYVE/PHD zinc finger superfamily protein | chr2:9394026-9396979 FORWARD LENGTH=363
Chr01	21019851	21020076	gene:MD01G1095100	1.18794	0.00462507	AT1G33060.1	ANAC014, NAC014 | NAC 014 | chr1:11975518-11978493 REVERSE LENGTH=648
Chr16	2239710	2240004	gene:MD16G1031500	1.18775	0.000209525	#N/A	#N/A
Chr09	1088282	1088582	gene:MD09G1017400	1.18772	0.0130121	AT5G40740.1	| unknown protein; Has 30201 Blast hits to 17322 proteins in 780 species: Archae - 12; Bacteria - 1396; Metazoa - 17338; Fungi - 3422; Plants - 5037; Viruses - 0; Other Eukaryotes - 2996 (source: NCBI BLink). | chr5:16302229-16306371 REVERSE LENGTH=741
Chr05	31580376	31580676	gene:MD05G1187600	1.18707	1.26146e-06	AT1G04120.1	ATMRP5, MRP5, ATABCC5, ABCC5 | multidrug resistance-associated protein 5 | chr1:1064848-1070396 REVERSE LENGTH=1514
Chr08	19284830	19285515	gene:MD08G1164500	1.18698	3.89419e-06	AT1G48200.1	| unknown protein; FUNCTIONS IN: molecular_function unknown; INVOLVED IN: biological_process unknown; LOCATED IN: endomembrane system; EXPRESSED IN: 22 plant structures; EXPRESSED DURING: 13 growth stages; Has 30 Blast hits to 30 proteins in 12 species: Archae - 0; Bacteria - 0; Metazoa - 0; Fungi - 0; Plants - 30; Viruses - 0; Other Eukaryotes - 0 (source: NCBI BLink). | chr1:17797070-17797852 R…
Chr12	25485119	25485369	gene:MD12G1174600	1.18659	5.31959e-08	AT3G51780.1	ATBAG4, BAG4 | BCL-2-associated athanogene 4 | chr3:19207029-19208178 REVERSE LENGTH=269
Chr07	28192338	28192488	gene:MD07G1204300	1.18615	0.0442603	AT3G53850.1	| Uncharacterised protein family (UPF0497) | chr3:19948262-19948994 REVERSE LENGTH=154
Chr01	13523743	13523955	gene:MD01G1039500	1.18533	8.20157e-19	AT4G38060.2	| unknown protein; BEST Arabidopsis thaliana protein match is: unknown protein (TAIR:AT5G65480.1); Has 35333 Blast hits to 34131 proteins in 2444 species: Archae - 798; Bacteria - 22429; Metazoa - 974; Fungi - 991; Plants - 531; Viruses - 0; Other Eukaryotes - 9610 (source: NCBI BLink). | chr4:17873709-17874379 REVERSE LENGTH=136
Chr03	11763572	11764097	gene:MD03G1124800	1.1853	2.88602e-15	AT2G28060.1	| 5'-AMP-activated protein kinase beta-2 subunit protein | chr2:11950174-11950618 REVERSE LENGTH=114
Chr11	40341041	40341401	gene:MD11G1284900	1.1849	2.95412e-09	AT4G02790.1	| GTP-binding family protein | chr4:1247416-1249351 FORWARD LENGTH=372
Chr15	37060288	37060638	gene:MD15G1333500	1.18475	0.0266803	AT5G09995.3	| unknown protein; BEST Arabidopsis thaliana protein match is: unknown protein (TAIR:AT1G08530.1); Has 35333 Blast hits to 34131 proteins in 2444 species: Archae - 798; Bacteria - 22429; Metazoa - 974; Fungi - 991; Plants - 531; Viruses - 0; Other Eukaryotes - 9610 (source: NCBI BLink). | chr5:3125185-3126302 REVERSE LENGTH=256
Chr09	16311956	16312273	gene:MD09G1187200	1.18385	3.4636e-13	AT4G33090.1	APM1, ATAPM1 | aminopeptidase M1 | chr4:15965915-15970418 REVERSE LENGTH=879
Chr07	2479288	2479613	gene:MD07G1029700	1.18257	0.000327593	AT5G50400.1	ATPAP27, PAP27 | purple acid phosphatase 27 | chr5:20523575-20526231 REVERSE LENGTH=611
Chr14	25975398	25975722	gene:MD14G1166100	1.18062	0.000499106	AT3G48380.1	| Peptidase C78, ubiquitin fold modifier-specific peptidase 1/ 2 | chr3:17916468-17920099 FORWARD LENGTH=645
Chr01	17956024	17956124	gene:MD01G1074000	1.18013	0.0486998	AT5G41620.1	| FUNCTIONS IN: molecular_function unknown; INVOLVED IN: biological_process unknown; LOCATED IN: chloroplast, plasma membrane; EXPRESSED IN: 9 plant structures; EXPRESSED DURING: 6 growth stages; BEST Arabidopsis thaliana protein match is: intracellular protein transport protein USO1-related (TAIR:AT1G64180.1); Has 30201 Blast hits to 17322 proteins in 780 species: Archae - 12; Bacteria - 1396; M…
Chr14	30418162	30418462	gene:MD14G1222700	1.17966	3.27607e-08	AT1G73920.1	| alpha/beta-Hydrolases superfamily protein | chr1:27791194-27794698 FORWARD LENGTH=704
Chr13	8223364	8223705	gene:MD13G1113100	1.17818	0.0411294	AT1G67600.1	| Acid phosphatase/vanadium-dependent haloperoxidase-related protein | chr1:25336701-25337455 REVERSE LENGTH=163
Chr03	19681587	19681862	gene:MD03G1162500	1.17753	0.0200637	AT3G57790.1	| Pectin lyase-like superfamily protein | chr3:21405387-21407088 REVERSE LENGTH=490
Chr10	3045086	3045818	gene:MD10G1024400	1.17722	4.68337e-23	AT1G43670.1	| Inositol monophosphatase family protein | chr1:16468184-16470347 FORWARD LENGTH=341
Chr06	1987093	1987493	gene:MD06G1015800	1.17718	0.00311653	#N/A	#N/A
Chr02	640811	641050	gene:MD02G1009600	1.17711	0.0225279	AT2G32070.1	| Polynucleotidyl transferase, ribonuclease H-like superfamily protein | chr2:13640829-13641656 REVERSE LENGTH=275
Chr13	799154	799415	gene:MD13G1013000	1.17685	8.92139e-07	AT2G02080.1	AtIDD4, IDD4 | indeterminate(ID)-domain 4 | chr2:518328-521170 REVERSE LENGTH=516
Chr08	18427088	18427513	gene:MD08G1159900	1.17636	0.0388417	AT1G77270.1	| unknown protein; BEST Arabidopsis thaliana protein match is: unknown protein (TAIR:AT3G07730.1); Has 428 Blast hits to 388 proteins in 92 species: Archae - 0; Bacteria - 31; Metazoa - 189; Fungi - 10; Plants - 97; Viruses - 0; Other Eukaryotes - 101 (source: NCBI BLink). | chr1:29028342-29031068 FORWARD LENGTH=682
Chr07	21673623	21673913	gene:MD07G1148100	1.1756	0.00148508	AT3G61690.1	| nucleotidyltransferases | chr3:22828349-22833477 FORWARD LENGTH=1303
Chr04	29269116	29269416	gene:MD04G1207500	1.175	0.0150129	AT1G08970.2	HAP5C, NF-YC9 | nuclear factor Y, subunit C9 | chr1:2883144-2883839 FORWARD LENGTH=231
Chr06	5183553	5184028	gene:MD06G1040000	1.17478	0.000167036	AT5G46560.1	| CONTAINS InterPro DOMAIN/s: Inner nuclear membrane protein MAN1 (InterPro:IPR018996); Has 58 Blast hits to 58 proteins in 29 species: Archae - 0; Bacteria - 4; Metazoa - 11; Fungi - 15; Plants - 20; Viruses - 0; Other Eukaryotes - 8 (source: NCBI BLink). | chr5:18888061-18890090 FORWARD LENGTH=387
Chr17	8906833	8907194	gene:MD17G1104900	1.17456	1.45083e-05	AT3G02530.1	| TCP-1/cpn60 chaperonin family protein | chr3:528806-532457 REVERSE LENGTH=535
Chr10	20061238	20061557	gene:MD10G1123200	1.17378	0.000791523	AT4G38640.1	| Plasma-membrane choline transporter family protein | chr4:18059884-18062091 REVERSE LENGTH=556
Chr13	5904503	5904678	gene:MD13G1084200	1.17323	0.0389569	AT1G59840.2	CCB4 | cofactor assembly of complex C | chr1:22026569-22028174 FORWARD LENGTH=297
Chr11	36878753	36879153	gene:MD11G1255900	1.17304	0.00387933	AT3G15140.1	| Polynucleotidyl transferase, ribonuclease H-like superfamily protein | chr3:5099712-5101717 REVERSE LENGTH=337
Chr15	3919489	3919964	gene:MD15G1058500	1.173	8.4716e-08	AT2G26140.1	ftsh4 | FTSH protease 4 | chr2:11131939-11135126 REVERSE LENGTH=717
Chr15	6963723	6964253	gene:MD15G1100200	1.1729	3.14788e-21	AT4G31340.1	| myosin heavy chain-related | chr4:15205662-15208950 FORWARD LENGTH=437
Chr02	5899256	5899481	gene:MD02G1073100	1.1729	0.00439389	AT4G26220.1	| S-adenosyl-L-methionine-dependent methyltransferases superfamily protein | chr4:13284179-13285146 FORWARD LENGTH=232
Chr08	8371001	8371399	gene:MD08G1099500	1.17278	0.0144024	AT5G42920.1	THO5, AtTHO5 | THO complex, subunit 5 | chr5:17206310-17209106 REVERSE LENGTH=702
Chr09	5617701	5618126	gene:MD09G1080100	1.17236	0.0232545	AT3G02450.1	| cell division protein ftsH, putative | chr3:502876-505030 REVERSE LENGTH=622
Chr02	770775	771075	gene:MD02G1012200	1.17198	3.20663e-06	AT3G18760.1	| Translation elongation factor EF1B/ribosomal protein S6 family protein | chr3:6457930-6459558 REVERSE LENGTH=139
Chr09	3111088	3111911	gene:MD09G1047500	1.17178	5.72391e-11	AT3G28730.1	ATHMG, SSRP1, NFD, HMG | high mobility group | chr3:10784954-10788498 FORWARD LENGTH=646
Chr16	4268897	4269197	gene:MD16G1059400	1.17177	0.0181771	AT1G13690.1	ATE1 | ATPase E1 | chr1:4693380-4694179 FORWARD LENGTH=177
Chr15	14923053	14923167	gene:MD15G1189000	1.17092	4.41042e-08	#N/A	#N/A
Chr01	21025811	21026036	gene:MD01G1095200	1.17068	0.00314671	AT5G54130.2	| Calcium-binding endonuclease/exonuclease/phosphatase family | chr5:21962900-21965279 FORWARD LENGTH=436
Chr02	8358165	8358540	gene:MD02G1104100	1.17056	5.75597e-06	AT5G53390.1	| O-acyltransferase (WSD1-like) family protein | chr5:21656951-21659207 REVERSE LENGTH=486
Chr13	657261	657586	gene:MD13G1010800	1.17056	0.0125436	AT5G54910.1	| DEA(D/H)-box RNA helicase family protein | chr5:22298668-22301719 REVERSE LENGTH=739
Chr15	5707059	5707134	gene:MD15G1083400	1.17	6.0417e-05	AT1G45474.2	LHCA5 | photosystem I light harvesting complex gene 5 | chr1:17179353-17180439 FORWARD LENGTH=256
Chr06	29934166	29934895	gene:MD06G1157400	1.16991	3.31263e-07	AT5G50310.1	| Galactose oxidase/kelch repeat superfamily protein | chr5:20474562-20479281 FORWARD LENGTH=666
Chr06	390442	390928	gene:MD06G1003300	1.16967	1.757e-20	AT2G33590.1	| NAD(P)-binding Rossmann-fold superfamily protein | chr2:14224622-14226365 FORWARD LENGTH=321
Chr16	1217637	1217937	gene:MD16G1015700	1.1695	0.0020517	AT1G67960.1	| CONTAINS InterPro DOMAIN/s: Membrane protein,Tapt1/CMV receptor (InterPro:IPR008010); Has 447 Blast hits to 428 proteins in 176 species: Archae - 0; Bacteria - 0; Metazoa - 190; Fungi - 133; Plants - 49; Viruses - 0; Other Eukaryotes - 75 (source: NCBI BLink). | chr1:25480808-25484176 REVERSE LENGTH=624
Chr12	12154706	12156380	gene:MD12G1093300	1.16944	0.0171317	AT2G41250.1	| Haloacid dehalogenase-like hydrolase (HAD) superfamily protein | chr2:17200862-17202551 REVERSE LENGTH=290
Chr00	22895979	22896304	gene:MD00G1109100	1.16868	0.00034414	#N/A	#N/A
Chr10	1604433	1604555	gene:MD10G1011900	1.16815	2.26561e-20	AT4G03520.1	ATHM2 | Thioredoxin superfamily protein | chr4:1562585-1564055 REVERSE LENGTH=186
Chr11	35645739	35646139	gene:MD11G1245600	1.16775	0.000951569	AT5G53800.1	| unknown protein; Has 30201 Blast hits to 17322 proteins in 780 species: Archae - 12; Bacteria - 1396; Metazoa - 17338; Fungi - 3422; Plants - 5037; Viruses - 0; Other Eukaryotes - 2996 (source: NCBI BLink). | chr5:21848180-21849935 FORWARD LENGTH=351
Chr01	13146430	13146805	gene:MD01G1038200	1.16761	0.00759651	AT5G65450.1	UBP17 | ubiquitin-specific protease 17 | chr5:26157863-26161096 FORWARD LENGTH=731
Chr16	38714746	38715071	gene:MD16G1282700	1.16671	0.0202413	AT5G63970.2	| Copine (Calcium-dependent phospholipid-binding protein) family | chr5:25607006-25608916 REVERSE LENGTH=367
Chr15	32850175	32850400	gene:MD15G1318200	1.16661	0.0331059	AT5G64970.1	| Mitochondrial substrate carrier family protein | chr5:25958806-25960443 REVERSE LENGTH=428
Chr10	23717985	23718285	gene:MD10G1150000	1.1661	0.0175233	AT2G43280.1	| Far-red impaired responsive (FAR1) family protein | chr2:17989739-17990861 FORWARD LENGTH=206
Chr17	13329555	13330139	gene:MD17G1147200	1.16564	4.00316e-09	AT1G51560.1	| Pyridoxamine 5'-phosphate oxidase family protein | chr1:19119900-19121859 REVERSE LENGTH=392
Chr00	32402470	32402845	gene:MD00G1148000	1.16542	3.3844e-05	AT2G26840.1	| unknown protein; FUNCTIONS IN: molecular_function unknown; INVOLVED IN: biological_process unknown; LOCATED IN: chloroplast; BEST Arabidopsis thaliana protein match is: unknown protein (TAIR:AT3G43910.1); Has 835 Blast hits to 835 proteins in 26 species: Archae - 0; Bacteria - 25; Metazoa - 0; Fungi - 0; Plants - 40; Viruses - 2; Other Eukaryotes - 768 (source: NCBI BLink). | chr2:11447346-1144…
Chr10	4060076	4062727	gene:MD10G1031700	1.16453	0.0021461	AT4G39300.1	| unknown protein; FUNCTIONS IN: molecular_function unknown; INVOLVED IN: biological_process unknown; LOCATED IN: chloroplast; EXPRESSED IN: 22 plant structures; EXPRESSED DURING: 13 growth stages; Has 30201 Blast hits to 17322 proteins in 780 species: Archae - 12; Bacteria - 1396; Metazoa - 17338; Fungi - 3422; Plants - 5037; Viruses - 0; Other Eukaryotes - 2996 (source: NCBI BLink). | chr4:1828…
Chr06	26299880	26300096	gene:MD06G1121600	1.16419	0.0179869	AT1G32780.1	| GroES-like zinc-binding dehydrogenase family protein | chr1:11869977-11872595 REVERSE LENGTH=394
Chr09	8988699	8988974	gene:MD09G1116800	1.16375	0.00593937	AT2G04560.1	| transferases, transferring glycosyl groups | chr2:1590341-1592667 REVERSE LENGTH=460
Chr05	32208110	32208435	gene:MD05G1194500	1.16273	4.32868e-10	AT1G03905.1	| P-loop containing nucleoside triphosphate hydrolases superfamily protein | chr1:993478-995594 FORWARD LENGTH=290
Chr06	32073397	32074084	gene:MD06G1181500	1.16271	1.12899e-19	AT1G74920.1	ALDH10A8 | aldehyde dehydrogenase 10A8 | chr1:28139175-28142573 REVERSE LENGTH=501
Chr16	16662710	16663009	gene:MD16G1191100	1.16257	4.85291e-06	AT4G14950.1	| SNARE associated Golgi protein family | chr4:8545517-8547722 FORWARD LENGTH=416
Chr15	31495553	31496003	gene:MD15G1312400	1.16248	8.40469e-17	AT4G24530.1	| O-fucosyltransferase family protein | chr4:12667424-12669713 REVERSE LENGTH=519
Chr11	40641422	40641722	gene:MD11G1286900	1.16214	1.39255e-15	AT4G09820.1	TT8, BHLH42 | basic helix-loop-helix (bHLH) DNA-binding superfamily protein | chr4:6182067-6186261 FORWARD LENGTH=518
Chr03	28182407	28182932	gene:MD03G1206100	1.16214	1.73263e-12	AT5G54855.1	| Pollen Ole e 1 allergen and extensin family protein | chr5:22282902-22284251 FORWARD LENGTH=146
Chr12	26788801	26789321	gene:MD12G1186200	1.16113	1.21557e-13	AT3G51610.1	| unknown protein; FUNCTIONS IN: molecular_function unknown; INVOLVED IN: response to oxidative stress; LOCATED IN: endomembrane system; EXPRESSED IN: 25 plant structures; EXPRESSED DURING: 15 growth stages; Has 53 Blast hits to 53 proteins in 21 species: Archae - 0; Bacteria - 0; Metazoa - 0; Fungi - 0; Plants - 48; Viruses - 0; Other Eukaryotes - 5 (source: NCBI BLink). | chr3:19139715-19141986…
Chr14	1057975	1058397	gene:MD14G1010800	1.16105	1.44164e-05	AT5G17770.1	ATCBR, CBR1, CBR | NADH:cytochrome B5 reductase 1 | chr5:5864543-5866495 REVERSE LENGTH=281
Chr11	12424491	12424716	gene:MD11G1135000	1.1599	7.97991e-12	AT5G60600.1	GCPE, ISPG, CSB3, CLB4, HDS | 4-hydroxy-3-methylbut-2-enyl diphosphate synthase | chr5:24359447-24363274 FORWARD LENGTH=741
Chr10	6065967	6066657	gene:MD10G1045300	1.15909	2.21634e-05	AT1G71860.3	PTP1, ATPTP1 | protein tyrosine phosphatase 1 | chr1:27026866-27028675 FORWARD LENGTH=340
Chr10	10363685	10364085	gene:MD10G1073600	1.15769	0.000266062	AT4G34540.1	| NmrA-like negative transcriptional regulator family protein | chr4:16500506-16501932 FORWARD LENGTH=306
Chr11	13979272	13981725	gene:MD11G1148200	1.15763	2.80112e-22	AT2G28190.1	CSD2, CZSOD2 | copper/zinc superoxide dismutase 2 | chr2:12014548-12016303 FORWARD LENGTH=216
Chr13	4219522	4219912	gene:MD13G1060100	1.15739	0.00246752	AT1G69200.1	FLN2 | fructokinase-like 2 | chr1:26016018-26018365 FORWARD LENGTH=616
Chr14	14903255	14903455	gene:MD14G1097800	1.15702	0.00153615	AT3G53130.1	LUT1, CYP97C1 | Cytochrome P450 superfamily protein | chr3:19692812-19695278 FORWARD LENGTH=539
Chr07	11847971	11848246	gene:MD07G1104500	1.15514	5.49052e-06	AT3G59670.1	| unknown protein; BEST Arabidopsis thaliana protein match is: unknown protein (TAIR:AT4G37440.2); Has 77 Blast hits to 77 proteins in 14 species: Archae - 0; Bacteria - 0; Metazoa - 0; Fungi - 0; Plants - 73; Viruses - 0; Other Eukaryotes - 4 (source: NCBI BLink). | chr3:22040485-22042380 FORWARD LENGTH=517
Chr06	25090211	25090411	gene:MD06G1112400	1.15507	8.69354e-06	AT4G17090.1	CT-BMY, BAM3, BMY8 | chloroplast beta-amylase | chr4:9605266-9607250 REVERSE LENGTH=548
Chr03	16650590	16651015	gene:MD03G1149700	1.15416	0.00448185	AT2G27330.1	| RNA-binding (RRM/RBD/RNP motifs) family protein | chr2:11695350-11696563 REVERSE LENGTH=116
Chr12	29610860	29611085	gene:MD12G1218600	1.15397	0.0310546	AT1G54990.1	AXR4, RGR, RGR1 | alpha/beta-Hydrolases superfamily protein | chr1:20511565-20513489 FORWARD LENGTH=473
Chr07	29861863	29862275	gene:MD07G1221400	1.15389	0.00277549	AT2G40090.1	ATATH9, ATH9 | ABC2 homolog 9 | chr2:16737685-16740303 REVERSE LENGTH=538
Chr03	27208982	27209057	gene:MD03G1198900	1.15381	0.00224136	AT4G21990.1	APR3, PRH-26, PRH26, ATAPR3 | APS reductase 3 | chr4:11657284-11658973 REVERSE LENGTH=458
Chr07	7971979	7972254	gene:MD07G1081700	1.15354	0.00866602	AT3G03590.1	| SWIB/MDM2 domain superfamily protein | chr3:865341-866669 REVERSE LENGTH=143
Chr16	36754615	36755135	gene:MD16G1274800	1.15308	0.00766618	AT4G17950.1	| AT hook motif DNA-binding family protein | chr4:9967295-9969007 REVERSE LENGTH=439
Chr05	34519121	34519878	gene:MD05G1213800	1.15303	0.0136824	AT5G16820.2	HSF3, HSFA1B, ATHSFA1B | heat shock factor 3 | chr5:5530446-5532497 FORWARD LENGTH=481
Chr02	6207246	6207546	gene:MD02G1078600	1.15289	2.95627e-05	#N/A	#N/A
Chr15	54061605	54061767	gene:MD15G1440800	1.15196	0.0414683	AT5G63700.1	| zinc ion binding;DNA binding | chr5:25493934-25497632 REVERSE LENGTH=602
Chr00	29542997	29544991	gene:MD00G1136400	1.15104	8.47293e-07	#N/A	#N/A
Chr16	18035911	18036486	gene:MD16G1199600	1.15102	7.65411e-21	AT4G14710.2	ATARD2 | RmlC-like cupins superfamily protein | chr4:8424897-8426360 REVERSE LENGTH=199
Chr13	22874878	22875430	gene:MD13G1230900	1.15037	1.98819e-08	AT4G13720.1	| Inosine triphosphate pyrophosphatase family protein | chr4:7967166-7968894 REVERSE LENGTH=206
Chr01	9156621	9156946	gene:MD01G1024100	1.15012	0.044578	AT5G10080.1	| Eukaryotic aspartyl protease family protein | chr5:3150843-3153380 FORWARD LENGTH=528
Chr16	2039673	2040123	gene:MD16G1028600	1.14946	1.4335e-06	#N/A	#N/A
Chr07	24662167	24662512	gene:MD07G1171000	1.14943	0.0160862	AT5G04270.1	| DHHC-type zinc finger family protein | chr5:1182896-1184718 REVERSE LENGTH=254
Chr03	5714920	5715120	gene:MD03G1069900	1.1491	0.00722982	AT1G07220.1	| Arabidopsis thaliana protein of unknown function (DUF821) | chr1:2217073-2219379 REVERSE LENGTH=507
Chr12	7100600	7100785	gene:MD12G1061100	1.14876	1.89055e-18	AT2G42220.1	| Rhodanese/Cell cycle control phosphatase superfamily protein | chr2:17592105-17593305 FORWARD LENGTH=234
Chr16	18475398	18475867	gene:MD16G1203300	1.14863	6.86399e-05	AT1G60970.1	| SNARE-like superfamily protein | chr1:22448008-22449387 REVERSE LENGTH=177
Chr03	8752300	8753932	gene:MD03G1102300	1.14842	2.2474e-30	AT2G39390.1	| Ribosomal L29 family protein | chr2:16450803-16451762 REVERSE LENGTH=123
Chr05	32445811	32446186	gene:MD05G1197100	1.1477	0.000178043	AT2G36070.1	ATTIM44-2, TIM44-2 | translocase inner membrane subunit 44-2 | chr2:15145119-15147895 REVERSE LENGTH=469
Chr13	11767362	11767712	gene:MD13G1150000	1.14762	0.000487938	AT3G06580.1	GAL1, GALK | Mevalonate/galactokinase family protein | chr3:2049141-2051867 REVERSE LENGTH=496
Chr09	18927051	18927376	gene:MD09G1202800	1.14732	0.0156144	AT5G48120.1	| ARM repeat superfamily protein | chr5:19508210-19514774 REVERSE LENGTH=1134
Chr01	24355291	24355441	gene:MD01G1133700	1.14633	0.0446141	AT3G12110.1	ACT11 | actin-11 | chr3:3858116-3859609 FORWARD LENGTH=377
Chr15	26206749	26207024	gene:MD15G1286400	1.14631	8.35213e-05	AT4G36920.2	AP2 | Integrase-type DNA-binding superfamily protein | chr4:17400998-17403140 FORWARD LENGTH=432
Chr10	32348632	32349000	gene:MD10G1226200	1.14593	9.05412e-09	AT4G20130.1	PTAC14 | plastid transcriptionally active 14 | chr4:10878914-10881697 FORWARD LENGTH=483
Chr17	3433400	3434544	gene:MD17G1046700	1.14591	1.12755e-30	AT5G39950.1	ATTRX2, ATH2, ATTRXH2, TRXH2, TRX2 | thioredoxin 2 | chr5:15990885-15991881 REVERSE LENGTH=133
Chr05	30302133	30302258	gene:MD05G1175200	1.14567	0.00600859	AT2G32720.1	B5 #4, ATCB5-B, CB5-B | cytochrome B5 isoform B | chr2:13877013-13878447 REVERSE LENGTH=134
Chr11	34815187	34815912	gene:MD11G1239600	1.14547	3.86549e-06	AT5G54440.1	CLUB, AtTRS130 | CLUB | chr5:22100056-22107695 FORWARD LENGTH=1259
Chr11	32749824	32750014	gene:MD11G1223500	1.14511	0.00406205	AT4G27070.1	TSB2 | tryptophan synthase beta-subunit 2 | chr4:13586564-13588619 FORWARD LENGTH=475
Chr05	39553270	39553620	gene:MD05G1260400	1.14497	0.0146923	AT1G56130.1	| Leucine-rich repeat transmembrane protein kinase | chr1:20994931-21000887 REVERSE LENGTH=1032
Chr05	4892644	4892994	gene:MD05G1030400	1.14385	0.0102246	AT1G63780.1	IMP4 | Ribosomal RNA processing Brix domain protein | chr1:23665045-23667243 REVERSE LENGTH=294
Chr13	14498564	14498714	gene:MD13G1175400	1.14308	0.00163732	AT4G15560.1	CLA1, DEF, CLA, DXS, DXPS2 | Deoxyxylulose-5-phosphate synthase | chr4:8884218-8887254 FORWARD LENGTH=717
Chr10	38979869	38980933	gene:MD10G1303200	1.14286	0.0102243	AT4G21520.1	| Transducin/WD40 repeat-like superfamily protein | chr4:11447514-11450377 REVERSE LENGTH=425
Chr15	17966334	17966578	gene:MD15G1221700	1.14151	0.000848079	#N/A	#N/A
Chr06	5595774	5596287	gene:MD06G1042600	1.14102	3.42457e-17	AT5G47010.1	UPF1, LBA1, ATUPF1 | RNA helicase, putative | chr5:19072009-19078856 FORWARD LENGTH=1254
Chr16	3635403	3636076	gene:MD16G1050900	1.13997	1.80727e-05	AT1G68730.1	| Zim17-type zinc finger protein | chr1:25810321-25811128 REVERSE LENGTH=170
Chr00	18509806	18510231	gene:MD00G1089700	1.13988	1.85969e-15	AT1G52980.1	| GTP-binding family protein | chr1:19737493-19740201 FORWARD LENGTH=576
Chr17	19510518	19511108	gene:MD17G1174700	1.13975	0.000123645	AT1G55150.1	| DEA(D/H)-box RNA helicase family protein | chr1:20574634-20577141 FORWARD LENGTH=501
Chr11	6878109	6878309	gene:MD11G1080700	1.13957	0.00812259	AT3G47000.1	| Glycosyl hydrolase family protein | chr3:17313811-17316539 REVERSE LENGTH=608
Chr13	5103413	5103813	gene:MD13G1072600	1.13905	1.41538e-05	AT1G14270.1	| CAAX amino terminal protease family protein | chr1:4875099-4877195 REVERSE LENGTH=353
Chr03	1598081	1598156	gene:MD03G1020800	1.13833	0.00759651	AT1G73730.1	EIL3, SLIM1, ATSLIM, AtEIL3 | ETHYLENE-INSENSITIVE3-like 3 | chr1:27730434-27732363 REVERSE LENGTH=567
Chr17	11324333	11324583	gene:MD17G1128800	1.1383	0.00013584	AT3G58110.1	| unknown protein; FUNCTIONS IN: molecular_function unknown; INVOLVED IN: biological_process unknown; LOCATED IN: cellular_component unknown; EXPRESSED IN: cultured cell; BEST Arabidopsis thaliana protein match is: unknown protein (TAIR:AT2G42370.1); Has 2534 Blast hits to 1905 proteins in 233 species: Archae - 11; Bacteria - 102; Metazoa - 890; Fungi - 241; Plants - 124; Viruses - 59; Other Euka…
Chr08	2020455	2020880	gene:MD08G1027600	1.13823	9.36679e-46	AT1G75350.1	emb2184 | Ribosomal protein L31 | chr1:28272163-28272687 FORWARD LENGTH=144
Chr11	20468062	20468512	gene:MD11G1174600	1.13766	1.94093e-07	AT3G22190.2	IQD5 | IQ-domain 5 | chr3:7831280-7833512 REVERSE LENGTH=422
Chr00	18282187	18282387	gene:MD00G1089100	1.13704	1.09478e-53	AT4G10300.1	| RmlC-like cupins superfamily protein | chr4:6384564-6385946 FORWARD LENGTH=134
Chr03	27198619	27198944	gene:MD03G1198800	1.13668	0.0210968	AT5G55050.1	| GDSL-like Lipase/Acylhydrolase superfamily protein | chr5:22337745-22339741 FORWARD LENGTH=376
Chr05	34132302	34132777	gene:MD05G1209800	1.13632	4.21873e-10	AT1G03330.1	| Small nuclear ribonucleoprotein family protein | chr1:818161-819297 REVERSE LENGTH=93
Chr03	34072322	34072851	gene:MD03G1254000	1.13629	0.0137622	AT1G17080.1	| Ribosomal protein L18ae family | chr1:5840458-5841536 REVERSE LENGTH=154
Chr15	19857904	19858404	gene:MD15G1241100	1.13577	2.61992e-06	AT4G35905.1	| unknown protein; CONTAINS InterPro DOMAIN/s: Protein of unknown function DUF343 (InterPro:IPR005651); Has 30201 Blast hits to 17322 proteins in 780 species: Archae - 12; Bacteria - 1396; Metazoa - 17338; Fungi - 3422; Plants - 5037; Viruses - 0; Other Eukaryotes - 2996 (source: NCBI BLink). | chr4:17007284-17008067 REVERSE LENGTH=77
Chr04	28813245	28813295	gene:MD04G1202000	1.13552	0.0033784	AT3G62770.1	AtATG18a | Transducin/WD40 repeat-like superfamily protein | chr3:23218858-23221110 REVERSE LENGTH=425
Chr15	45078123	45078473	gene:MD15G1370800	1.13551	0.00560706	#N/A	#N/A
Chr10	32649450	32649796	gene:MD10G1229600	1.13546	3.92389e-05	AT1G70190.2	| Ribosomal protein L7/L12, oligomerisation;Ribosomal protein L7/L12, C-terminal/adaptor protein ClpS-like | chr1:26430616-26431242 FORWARD LENGTH=208
Chr04	28458069	28458244	gene:MD04G1196300	1.13516	9.32154e-05	AT3G05670.1	| RING/U-box protein | chr3:1653888-1657022 FORWARD LENGTH=883
Chr17	201837	202212	gene:MD17G1002800	1.13449	0.000100029	AT1G27430.1	| GYF domain-containing protein | chr1:9521045-9526928 REVERSE LENGTH=1492
Chr17	17151520	17152312	gene:MD17G1168700	1.13399	1.67641e-08	AT1G72650.1	TRFL6 | TRF-like 6 | chr1:27350253-27353483 FORWARD LENGTH=624
Chr15	45641011	45641061	gene:MD15G1373700	1.13372	2.60104e-10	AT5G10980.1	| Histone superfamily protein | chr5:3472591-3473349 REVERSE LENGTH=136
Chr15	3811959	3812359	gene:MD15G1056800	1.13305	0.000267956	AT5G11950.2	| Putative lysine decarboxylase family protein | chr5:3855072-3856815 FORWARD LENGTH=216
Chr12	28598144	28598594	gene:MD12G1205400	1.13256	2.04674e-27	AT1G56460.2	| HIT zinc finger ;PAPA-1-like conserved region | chr1:21146765-21149468 FORWARD LENGTH=532
Chr07	1891247	1891697	gene:MD07G1022800	1.13232	0.00445372	AT5G42660.1	| Protein of unknown function (DUF616) | chr5:17103062-17105785 REVERSE LENGTH=463
Chr14	3308221	3308521	gene:MD14G1036400	1.13206	2.26232e-45	AT5G06290.1	2-Cys Prx B, 2CPB | 2-cysteine peroxiredoxin B | chr5:1919380-1921211 FORWARD LENGTH=273
Chr04	31876528	31876828	gene:MD04G1241900	1.13204	9.14122e-26	AT3G54900.1	CXIP1, ATGRXCP | CAX interacting protein 1 | chr3:20341850-20342371 REVERSE LENGTH=173
Chr11	6331864	6332164	gene:MD11G1074600	1.13136	3.92357e-16	AT5G58720.1	| smr (Small MutS Related) domain-containing protein | chr5:23719976-23722974 REVERSE LENGTH=519
Chr11	14145716	14146343	gene:MD11G1149500	1.13025	5.12669e-06	AT2G27980.1	| Acyl-CoA N-acyltransferase with RING/FYVE/PHD-type zinc finger domain | chr2:11913950-11919741 REVERSE LENGTH=1072
Chr03	12973480	12973780	gene:MD03G1131600	1.13018	7.59241e-24	#N/A	#N/A
Chr08	28030662	28030737	gene:MD08G1217500	1.12808	0.0450948	AT5G47850.1	CCR4 | CRINKLY4 related 4 | chr5:19378803-19381058 REVERSE LENGTH=751
Chr07	3735690	3746222	gene:MD07G1043500	1.12767	0.0038261	AT1G74320.1	| Protein kinase superfamily protein | chr1:27941192-27942903 FORWARD LENGTH=350
Chr10	32932192	32932367	gene:MD10G1233200	1.1276	0.0157764	AT4G19880.1	| Glutathione S-transferase family protein | chr4:10784691-10786376 REVERSE LENGTH=356
Chr17	15700129	15700441	gene:MD17G1160500	1.12722	0.00147765	AT1G78950.1	| Terpenoid cyclases family protein | chr1:29684558-29688673 REVERSE LENGTH=759
Chr11	27446260	27446452	gene:MD11G1193100	1.12718	3.76298e-25	AT5G19855.1	| Chaperonin-like RbcX protein | chr5:6712166-6713445 REVERSE LENGTH=203
Chr16	4035933	4036079	gene:MD16G1056300	1.12678	0.000873465	AT1G69060.1	| Chaperone DnaJ-domain superfamily protein | chr1:25965055-25967273 FORWARD LENGTH=630
Chr17	8788558	8788908	gene:MD17G1103700	1.12632	0.0111562	AT2G32980.1	| unknown protein; Has 158 Blast hits to 154 proteins in 73 species: Archae - 0; Bacteria - 61; Metazoa - 0; Fungi - 0; Plants - 55; Viruses - 28; Other Eukaryotes - 14 (source: NCBI BLink). | chr2:13997569-13999715 REVERSE LENGTH=296
Chr06	246095	246495	gene:MD06G1002300	1.12532	7.73546e-20	AT1G20950.1	| Phosphofructokinase family protein | chr1:7297467-7301336 REVERSE LENGTH=614
Chr13	27337030	27338989	gene:MD13G1253800	1.12521	4.6358e-20	AT5G57440.1	GS1, GPP2 | Haloacid dehalogenase-like hydrolase (HAD) superfamily protein | chr5:23271518-23272900 REVERSE LENGTH=240
Chr08	7765643	7766008	gene:MD08G1093400	1.12508	0.000686106	#N/A	#N/A
Chr15	3257662	3257862	gene:MD15G1047400	1.12486	0.00997058	AT2G26270.1	| FUNCTIONS IN: molecular_function unknown; INVOLVED IN: biological_process unknown; LOCATED IN: endomembrane system; BEST Arabidopsis thaliana protein match is: BRCT domain-containing DNA repair protein (TAIR:AT3G43930.1); Has 29 Blast hits to 29 proteins in 9 species: Archae - 0; Bacteria - 0; Metazoa - 0; Fungi - 0; Plants - 29; Viruses - 0; Other Eukaryotes - 0 (source: NCBI BLink). | chr2:11…
Chr10	8552061	8552436	gene:MD10G1063300	1.12436	4.19577e-09	AT2G21300.2	| ATP binding microtubule motor family protein | chr2:9114396-9118292 REVERSE LENGTH=862
Chr15	37544812	37545212	gene:MD15G1335600	1.12375	7.12921e-15	AT3G06350.1	EMB3004, MEE32 | dehydroquinate dehydratase, putative / shikimate dehydrogenase, putative | chr3:1924536-1927701 REVERSE LENGTH=603
Chr09	6946298	6946660	gene:MD09G1096300	1.12372	4.24051e-07	AT4G28220.1	NDB1 | NAD(P)H dehydrogenase B1 | chr4:13993078-13995651 FORWARD LENGTH=571
Chr15	18933027	18933252	gene:MD15G1231300	1.12354	0.00232152	AT5G66005.1	| Expressed protein | chr5:26397864-26398812 REVERSE LENGTH=147
Chr08	2377661	2377986	gene:MD08G1033600	1.12254	6.71535e-11	AT5G42960.1	| unknown protein; FUNCTIONS IN: molecular_function unknown; INVOLVED IN: biological_process unknown; LOCATED IN: mitochondrion, chloroplast, plastid, chloroplast envelope; EXPRESSED IN: 24 plant structures; EXPRESSED DURING: 13 growth stages; BEST Arabidopsis thaliana protein match is: unknown protein (TAIR:AT1G45170.1); Has 30201 Blast hits to 17322 proteins in 780 species: Archae - 12; Bacteri…
Chr11	4295036	4295386	gene:MD11G1050100	1.12237	0.000490515	AT2G30530.1	| unknown protein; LOCATED IN: cellular_component unknown; EXPRESSED IN: 25 plant structures; EXPRESSED DURING: 15 growth stages; BEST Arabidopsis thaliana protein match is: unknown protein (TAIR:AT5G01970.1); Has 5513 Blast hits to 872 proteins in 154 species: Archae - 0; Bacteria - 30; Metazoa - 615; Fungi - 144; Plants - 149; Viruses - 12; Other Eukaryotes - 4563 (source: NCBI BLink). | chr2:1…
Chr12	30513876	30514251	gene:MD12G1230200	1.12235	0.00010646	AT1G08820.2	VAP27-2 | vamp/synaptobrevin-associated protein 27-2 | chr1:2821810-2824412 REVERSE LENGTH=386
Chr02	1632832	1633132	gene:MD02G1023300	1.12206	0.00182096	AT5G35430.1	| Tetratricopeptide repeat (TPR)-like superfamily protein | chr5:13662077-13665735 FORWARD LENGTH=786
Chr14	27156050	27163763	gene:MD14G1178900	1.12179	0.00106578	#N/A	#N/A
Chr03	35478562	35478962	gene:MD03G1271500	1.12166	9.26482e-07	AT4G02980.1	ABP1, ABP | endoplasmic reticulum auxin binding protein 1 | chr4:1319902-1321449 REVERSE LENGTH=198
Chr16	2597688	2598648	gene:MD16G1036000	1.12136	0.000730897	AT1G68185.1	| Ubiquitin-like superfamily protein | chr1:25556542-25558173 FORWARD LENGTH=215
Chr00	22709015	22709730	gene:MD00G1108200	1.12111	2.82147e-18	AT2G26990.1	FUS12, ATCSN2, COP12, CSN2 | proteasome family protein | chr2:11519684-11522412 REVERSE LENGTH=439
Chr14	19595395	19596014	gene:MD14G1121300	1.12068	4.88781e-06	AT5G41770.1	| crooked neck protein, putative / cell cycle protein, putative | chr5:16718021-16720936 FORWARD LENGTH=705
Chr08	28289217	28289667	gene:MD08G1220100	1.12054	5.93906e-10	AT1G35470.2	| SPla/RYanodine receptor (SPRY) domain-containing protein | chr1:13051636-13054922 REVERSE LENGTH=467
Chr17	2125157	2125632	gene:MD17G1029400	1.12027	0.035729	AT5G07950.1	| unknown protein; FUNCTIONS IN: molecular_function unknown; INVOLVED IN: biological_process unknown; LOCATED IN: chloroplast; EXPRESSED IN: 20 plant structures; EXPRESSED DURING: 9 growth stages; Has 30201 Blast hits to 17322 proteins in 780 species: Archae - 12; Bacteria - 1396; Metazoa - 17338; Fungi - 3422; Plants - 5037; Viruses - 0; Other Eukaryotes - 2996 (source: NCBI BLink). | chr5:25405…
Chr05	44048005	44048305	gene:MD05G1309900	1.11983	3.82892e-05	AT1G28440.1	HSL1 | HAESA-like 1 | chr1:9996914-10000171 FORWARD LENGTH=996
Chr03	13185225	13185700	gene:MD03G1132600	1.11932	0.000271774	AT5G22790.1	RER1 | reticulata-related 1 | chr5:7599395-7601573 REVERSE LENGTH=433
Chr01	32061758	32062358	gene:MD01G1232200	1.11914	4.15568e-06	AT2G35630.1	MOR1, GEM1 | ARM repeat superfamily protein | chr2:14966828-14980361 FORWARD LENGTH=1978
Chr11	40296528	40296578	gene:MD11G1284600	1.11914	7.37133e-05	AT3G63190.1	RRF, HFP108, cpRRF, AtcpRRF | ribosome recycling factor, chloroplast precursor | chr3:23342861-23344640 REVERSE LENGTH=275
Chr08	20916319	20917157	gene:MD08G1173300	1.11895	1.62154e-21	AT5G64610.1	HAM1 | histone acetyltransferase of the MYST family 1 | chr5:25828333-25830503 REVERSE LENGTH=445
Chr13	16730132	16730607	gene:MD13G1193100	1.1178	4.74053e-19	AT3G22440.1	| FRIGIDA-like protein | chr3:7959854-7961886 FORWARD LENGTH=532
Chr17	10278402	10278852	gene:MD17G1118700	1.11726	0.00244971	AT3G13224.2	| RNA-binding (RRM/RBD/RNP motifs) family protein | chr3:4254848-4256621 FORWARD LENGTH=358
Chr05	41599643	41600043	gene:MD05G1282600	1.11694	1.91345e-24	AT2G34590.1	| Transketolase family protein | chr2:14568956-14570844 REVERSE LENGTH=406
Chr00	22533450	22534401	gene:MD00G1107600	1.11642	0.00261073	AT3G56930.1	| DHHC-type zinc finger family protein | chr3:21073805-21075873 FORWARD LENGTH=477
Chr07	22371008	22371433	gene:MD07G1153400	1.1164	1.38679e-13	AT1G01230.1	| ORMDL family protein | chr1:97620-99046 FORWARD LENGTH=157
Chr01	21282739	21282789	gene:MD01G1099600	1.11613	0.0132422	AT5G04520.1	| Protein of unknown function DUF455 | chr5:1290012-1291063 REVERSE LENGTH=291
Chr03	3712415	3712640	gene:MD03G1046000	1.11608	0.0220236	AT4G10360.2	| TRAM, LAG1 and CLN8 (TLC) lipid-sensing domain containing protein | chr4:6420679-6422108 FORWARD LENGTH=266
Chr01	15382504	15382954	gene:MD01G1050500	1.11545	0.004638	AT4G11740.1	SAY1 | Ubiquitin-like superfamily protein | chr4:7071955-7075256 FORWARD LENGTH=564
Chr05	45806986	45807061	gene:MD05G1335400	1.1149	0.024247	AT1G11480.1	| eukaryotic translation initiation factor-related | chr1:3864368-3866750 REVERSE LENGTH=578
Chr07	9118752	9119577	gene:MD07G1087300	1.11482	0.00225764	AT2G13560.1	NAD-ME1 | NAD-dependent malic enzyme 1 | chr2:5650089-5655103 FORWARD LENGTH=623
Chr00	2244642	2245042	gene:MD00G1015500	1.11455	0.0125806	#N/A	#N/A
Chr10	23183505	23183805	gene:MD10G1145500	1.11455	2.85798e-05	AT4G35440.2	CLC-E | chloride channel E | chr4:16836367-16839345 REVERSE LENGTH=749
Chr09	348536	348661	gene:MD09G1004000	1.11446	0.0105526	AT3G26780.1	| Phosphoglycerate mutase family protein | chr3:9848747-9850277 FORWARD LENGTH=399
Chr09	9135073	9136336	gene:MD09G1118700	1.11433	0.000614245	#N/A	#N/A
Chr10	35212496	35212871	gene:MD10G1257900	1.11424	7.67256e-06	AT1G30330.1	ARF6 | auxin response factor 6 | chr1:10686125-10690036 REVERSE LENGTH=933
Chr16	11931769	11932416	gene:MD16G1151300	1.11402	2.05397e-07	AT5G49510.2	PFD3 | prefoldin 3 | chr5:20080729-20082456 FORWARD LENGTH=195
Chr16	19074693	19076064	gene:MD16G1206200	1.11325	1.12439e-07	AT1G04230.1	| Protein of unknown function (DUF2361) | chr1:1125576-1127828 FORWARD LENGTH=325
Chr01	30907759	30908159	gene:MD01G1216100	1.11315	1.4399e-11	AT5G53160.2	RCAR3, PYL8 | regulatory components of ABA receptor 3 | chr5:21561026-21561953 FORWARD LENGTH=188
Chr14	1233246	1233496	gene:MD14G1013800	1.11272	0.0286632	AT2G40980.1	| Protein kinase superfamily protein | chr2:17102090-17104443 FORWARD LENGTH=617
Chr10	36363700	36363775	gene:MD10G1271900	1.11244	0.0239441	#N/A	#N/A
Chr16	3114095	3114395	gene:MD16G1043900	1.11046	0.000174565	AT3G02540.1	RAD23-3, RAD23C | Rad23 UV excision repair protein family | chr3:533095-536151 REVERSE LENGTH=419
Chr15	1985393	1985568	gene:MD15G1032200	1.11043	0.00708318	AT1G65910.1	anac028, NAC028 | NAC domain containing protein 28 | chr1:24520933-24524108 REVERSE LENGTH=631
Chr08	24531185	24531385	gene:MD08G1191700	1.11008	0.00770219	AT4G24380.1	| INVOLVED IN: 10-formyltetrahydrofolate biosynthetic process, folic acid and derivative biosynthetic process; EXPRESSED IN: 24 plant structures; EXPRESSED DURING: 15 growth stages; CONTAINS InterPro DOMAIN/s: Serine hydrolase (InterPro:IPR005645); BEST Arabidopsis thaliana protein match is: alpha/beta-Hydrolases superfamily protein (TAIR:AT5G65400.1); Has 30201 Blast hits to 17322 proteins in 78…
Chr14	142209	142757	gene:MD14G1000700	1.10999	2.94327e-08	AT4G21090.3	ATMFDX2, MFDX2 | MITOCHONDRIAL FERREDOXIN 2 | chr4:11256663-11258269 REVERSE LENGTH=197
Chr01	30566810	30567083	gene:MD01G1212200	1.10987	0.00604237	AT3G49660.1	| Transducin/WD40 repeat-like superfamily protein | chr3:18413690-18415223 FORWARD LENGTH=317
Chr10	8403151	8403346	gene:MD10G1062200	1.109	3.45412e-17	AT2G16530.1	| 3-oxo-5-alpha-steroid 4-dehydrogenase family protein | chr2:7163276-7165064 REVERSE LENGTH=343
Chr16	29448614	29448763	gene:MD16G1255800	1.10869	0.0333444	AT2G18910.1	| hydroxyproline-rich glycoprotein family protein | chr2:8193016-8194131 REVERSE LENGTH=131
Chr16	33012146	33012719	gene:MD16G1263600	1.10868	8.69386e-22	AT4G28025.1	| unknown protein; FUNCTIONS IN: molecular_function unknown; INVOLVED IN: biological_process unknown; LOCATED IN: chloroplast thylakoid membrane; EXPRESSED IN: 23 plant structures; EXPRESSED DURING: 13 growth stages; Has 30201 Blast hits to 17322 proteins in 780 species: Archae - 12; Bacteria - 1396; Metazoa - 17338; Fungi - 3422; Plants - 5037; Viruses - 0; Other Eukaryotes - 2996 (source: NCBI …
Chr11	33320405	33320730	gene:MD11G1229400	1.1082	0.0346467	AT5G54590.2	CRLK1 | Protein kinase superfamily protein | chr5:22180480-22182698 FORWARD LENGTH=440
Chr03	32684130	32684455	gene:MD03G1242000	1.10756	0.0317661	AT3G14940.1	ATPPC3, PPC3 | phosphoenolpyruvate carboxylase 3 | chr3:5025584-5029476 FORWARD LENGTH=968
Chr08	13966959	13967348	gene:MD08G1141900	1.10689	1.86928e-13	AT2G25605.1	| unknown protein; FUNCTIONS IN: molecular_function unknown; INVOLVED IN: biological_process unknown; LOCATED IN: chloroplast; Has 75 Blast hits to 75 proteins in 20 species: Archae - 2; Bacteria - 4; Metazoa - 0; Fungi - 0; Plants - 36; Viruses - 0; Other Eukaryotes - 33 (source: NCBI BLink). | chr2:10899541-10900875 FORWARD LENGTH=200
Chr15	316368	316937	gene:MD15G1005200	1.10647	4.51953e-11	AT1G76130.1	ATAMY2, AMY2 | alpha-amylase-like 2 | chr1:28561647-28563914 FORWARD LENGTH=413
Chr02	5532333	5533187	gene:MD02G1067900	1.10536	1.02855e-34	AT2G19760.1	PFN1, PRF1 | profilin 1 | chr2:8517074-8518067 REVERSE LENGTH=131
Chr12	4862274	4862749	gene:MD12G1043100	1.10404	1.51131e-05	AT5G22030.1	UBP8 | ubiquitin-specific protease 8 | chr5:7290155-7296344 REVERSE LENGTH=913
Chr01	31212230	31212605	gene:MD01G1219700	1.10389	1.92835e-06	AT5G06160.1	ATO | splicing factor-related | chr5:1862623-1866298 REVERSE LENGTH=504
Chr12	25100388	25101067	gene:MD12G1169900	1.10278	0.00340633	AT3G51840.1	ACX4, ATSCX, ATG6 | acyl-CoA oxidase 4 | chr3:19225653-19229008 REVERSE LENGTH=436
Chr04	29278274	29278549	gene:MD04G1207700	1.10178	0.000620644	AT2G24960.2	| unknown protein; FUNCTIONS IN: molecular_function unknown; INVOLVED IN: biological_process unknown; LOCATED IN: cellular_component unknown; EXPRESSED IN: 21 plant structures; EXPRESSED DURING: 12 growth stages; BEST Arabidopsis thaliana protein match is: unknown protein (TAIR:AT4G02210.2); Has 30201 Blast hits to 17322 proteins in 780 species: Archae - 12; Bacteria - 1396; Metazoa - 17338; Fung…
Chr13	11256597	11256856	gene:MD13G1144700	1.10107	0.0176158	AT1G09430.1	ACLA-3 | ATP-citrate lyase A-3 | chr1:3042135-3044978 FORWARD LENGTH=424
Chr05	46375446	46375621	gene:MD05G1344100	1.09959	7.68302e-07	AT2G33610.1	ATSWI3B, CHB2, SWI3B | switch subunit 3 | chr2:14229023-14231149 FORWARD LENGTH=469
Chr16	4554024	4554670	gene:MD16G1064700	1.09948	1.13532e-14	AT2G03420.1	| unknown protein; Has 38 Blast hits to 38 proteins in 17 species: Archae - 0; Bacteria - 0; Metazoa - 0; Fungi - 0; Plants - 38; Viruses - 0; Other Eukaryotes - 0 (source: NCBI BLink). | chr2:1035100-1035937 REVERSE LENGTH=170
Chr01	21282814	21282935	gene:MD01G1099600	1.09939	0.0326753	AT5G04520.1	| Protein of unknown function DUF455 | chr5:1290012-1291063 REVERSE LENGTH=291
Chr04	32140437	32141110	gene:MD04G1246300	1.09862	0.000282863	AT3G24090.1	| glutamine-fructose-6-phosphate transaminase (isomerizing)s;sugar binding;transaminases | chr3:8697838-8700971 REVERSE LENGTH=677
Chr10	41531262	41531637	gene:MD10G1339800	1.09825	0.00072384	AT5G47730.1	| Sec14p-like phosphatidylinositol transfer family protein | chr5:19334592-19336618 REVERSE LENGTH=341
Chr02	9920375	9920800	gene:MD02G1121800	1.09819	1.73549e-06	AT3G51390.1	| DHHC-type zinc finger family protein | chr3:19075718-19077966 FORWARD LENGTH=340
Chr05	17123849	17124049	gene:MD05G1081500	1.09771	0.00170384	AT2G15620.1	NIR1, NIR, ATHNIR | nitrite reductase 1 | chr2:6810552-6812666 FORWARD LENGTH=586
Chr04	5454540	5454735	gene:MD04G1046900	1.09742	0.0129211	AT2G30710.1	| Ypt/Rab-GAP domain of gyp1p superfamily protein | chr2:13086147-13088991 REVERSE LENGTH=440
Chr11	42320144	42320369	gene:MD11G1309900	1.09659	0.000449365	AT2G47650.1	UXS4 | UDP-xylose synthase 4 | chr2:19538751-19541364 REVERSE LENGTH=443
Chr05	7632861	7633286	gene:MD05G1044600	1.09653	2.79184e-15	AT5G64220.2	| Calmodulin-binding transcription activator protein with CG-1 and Ankyrin domains | chr5:25686434-25691903 FORWARD LENGTH=1050
Chr06	35195809	35196259	gene:MD06G1219600	1.09651	0.020307	AT1G15030.1	| Protein of unknown function (DUF789) | chr1:5177895-5179853 FORWARD LENGTH=360
Chr02	6484799	6484924	gene:MD02G1083000	1.09622	0.00118357	AT5G57020.1	NMT1, ATNMT1 | myristoyl-CoA:protein N-myristoyltransferase | chr5:23075451-23076755 FORWARD LENGTH=434
Chr17	11768398	11768723	gene:MD17G1132400	1.09604	1.15174e-12	AT2G43020.1	ATPAO2, PAO2 | polyamine oxidase 2 | chr2:17891945-17894440 FORWARD LENGTH=490
Chr00	17514334	17514646	gene:MD00G1086100	1.09496	0.023384	AT2G21300.2	| ATP binding microtubule motor family protein | chr2:9114396-9118292 REVERSE LENGTH=862
Chr00	30066971	30067318	gene:MD00G1139300	1.09489	5.93906e-10	AT3G27090.1	| DCD (Development and Cell Death) domain protein | chr3:9990020-9991407 FORWARD LENGTH=296
Chr17	26117923	26118123	gene:MD17G1214500	1.09479	0.0224025	AT1G52520.1	FRS6 | FAR1-related sequence 6 | chr1:19565933-19568248 FORWARD LENGTH=703
Chr08	7989460	7989510	gene:MD08G1095500	1.09361	0.00207552	AT5G47820.2	FRA1 | P-loop containing nucleoside triphosphate hydrolases superfamily protein | chr5:19366505-19372229 FORWARD LENGTH=1035
Chr15	6220462	6220837	gene:MD15G1089400	1.09357	1.1978e-06	AT4G26270.1	PFK3 | phosphofructokinase 3 | chr4:13301094-13304030 REVERSE LENGTH=489
Chr15	9193132	9194256	gene:MD15G1126400	1.09272	1.42082e-10	AT5G11160.1	APT5 | adenine phosphoribosyltransferase 5 | chr5:3550774-3551986 FORWARD LENGTH=191
Chr11	41044275	41044675	gene:MD11G1290900	1.09259	0.000596402	AT4G02930.1	| GTP binding Elongation factor Tu family protein | chr4:1295751-1298354 REVERSE LENGTH=454
Chr14	20017576	20017651	gene:MD14G1124600	1.09246	0.0386689	#N/A	#N/A
Chr06	36665969	36666369	gene:MD06G1235500	1.09182	4.80684e-07	AT2G02010.1	GAD4 | glutamate decarboxylase 4 | chr2:474375-476495 REVERSE LENGTH=493
Chr09	33361409	33361759	gene:MD09G1261000	1.09171	0.00127384	AT1G66510.2	| AAR2 protein family | chr1:24812881-24815804 FORWARD LENGTH=399
Chr02	7916125	7916175	gene:MD02G1099800	1.09145	0.00817445	AT3G26060.1	ATPRX Q | Thioredoxin superfamily protein | chr3:9524807-9526123 FORWARD LENGTH=216
Chr02	10090956	10091131	gene:MD02G1123800	1.09109	0.00385812	AT4G35840.1	| RING/U-box superfamily protein | chr4:16981083-16982266 FORWARD LENGTH=236
Chr11	38997427	38998035	gene:MD11G1273400	1.09108	0.000636999	AT1G18450.1	ATARP4, ARP4 | actin-related protein 4 | chr1:6348199-6351766 FORWARD LENGTH=441
Chr13	39161509	39161884	gene:MD13G1278700	1.09104	1.96039e-05	AT1G16970.1	KU70, ATKU70 | KU70 homolog | chr1:5801159-5805724 REVERSE LENGTH=621
Chr04	26692526	26692901	gene:MD04G1175900	1.09011	0.00139265	AT2G38570.1	| CONTAINS InterPro DOMAIN/s: PRC-barrel-like (InterPro:IPR011033); Has 300 Blast hits to 300 proteins in 81 species: Archae - 0; Bacteria - 135; Metazoa - 0; Fungi - 0; Plants - 37; Viruses - 0; Other Eukaryotes - 128 (source: NCBI BLink). | chr2:16136854-16138417 REVERSE LENGTH=328
Chr15	15192973	15193521	gene:MD15G1192500	1.08989	7.58763e-16	AT4G28880.1	ckl3 | casein kinase I-like 3 | chr4:14251351-14254048 FORWARD LENGTH=415
Chr05	44558751	44559051	gene:MD05G1316400	1.08896	1.99485e-31	AT2G20760.1	| Clathrin light chain protein | chr2:8943279-8945108 REVERSE LENGTH=338
Chr09	6313838	6314288	gene:MD09G1087900	1.08861	4.76481e-09	AT5G15270.1	| RNA-binding KH domain-containing protein | chr5:4958738-4960947 FORWARD LENGTH=548
Chr10	23848906	23849172	gene:MD10G1151500	1.08801	0.000192868	AT3G25410.1	| Sodium Bile acid symporter family | chr3:9214565-9216331 REVERSE LENGTH=431
Chr07	20147536	20147961	gene:MD07G1138600	1.08801	8.50813e-05	AT4G00525.1	| unknown protein; Has 35333 Blast hits to 34131 proteins in 2444 species: Archae - 798; Bacteria - 22429; Metazoa - 974; Fungi - 991; Plants - 531; Viruses - 0; Other Eukaryotes - 9610 (source: NCBI BLink). | chr4:231862-232769 FORWARD LENGTH=140
Chr14	25915255	25915555	gene:MD14G1165500	1.08784	2.92459e-08	AT5G63260.1	| Zinc finger C-x8-C-x5-C-x3-H type family protein | chr5:25361900-25364453 FORWARD LENGTH=435
Chr09	33577465	33578140	gene:MD09G1262400	1.08759	1.00516e-10	AT3G54470.1	| uridine 5'-monophosphate synthase / UMP synthase (PYRE-F) (UMPS) | chr3:20168285-20170245 REVERSE LENGTH=476
Chr00	7806270	7806570	gene:MD00G1043300	1.08757	0.000725189	AT4G00150.1	HAM3, ATHAM3, LOM3 | GRAS family transcription factor | chr4:57429-59105 REVERSE LENGTH=558
Chr05	36959337	36959512	gene:MD05G1238400	1.08687	0.0495951	AT1G79430.2	APL, WDY | Homeodomain-like superfamily protein | chr1:29877521-29879135 REVERSE LENGTH=358
Chr08	27627410	27628170	gene:MD08G1212900	1.08683	1.18666e-09	AT2G33120.1	SAR1, VAMP722, ATVAMP722 | synaptobrevin-related protein 1 | chr2:14043785-14045337 REVERSE LENGTH=221
Chr14	17345276	17345674	gene:MD14G1109800	1.08624	6.45402e-11	AT5G41410.1	BEL1 | POX (plant homeobox) family protein | chr5:16580424-16583770 FORWARD LENGTH=611
Chr04	2534070	2534608	gene:MD04G1021300	1.08582	0.0114537	AT3G23710.1	| Tic22-like family protein | chr3:8534061-8536148 FORWARD LENGTH=313
Chr06	30551501	30551626	gene:MD06G1165500	1.08464	0.0383612	AT5G26990.1	| Drought-responsive family protein | chr5:9491366-9493639 FORWARD LENGTH=222
Chr03	26894862	26895659	gene:MD03G1196600	1.08412	2.4272e-41	AT4G26860.1	| Predicted pyridoxal phosphate-dependent enzyme, YBL036C type | chr4:13503291-13504693 REVERSE LENGTH=244
Chr08	5290116	5290416	gene:MD08G1066100	1.08337	0.0318802	AT1G76940.2	| RNA-binding (RRM/RBD/RNP motifs) family protein | chr1:28902707-28904085 REVERSE LENGTH=179
Chr10	554907	555182	gene:MD10G1002300	1.0824	4.92453e-06	AT4G10120.2	ATSPS4F | Sucrose-phosphate synthase family protein | chr4:6315033-6319785 FORWARD LENGTH=1050
Chr15	23404098	23404298	gene:MD15G1270100	1.08236	0.000760143	AT4G36850.1	| PQ-loop repeat family protein / transmembrane family protein | chr4:17353415-17355822 REVERSE LENGTH=392
Chr05	25015363	25015913	gene:MD05G1126800	1.08158	2.26502e-06	AT4G38470.1	| ACT-like protein tyrosine kinase family protein | chr4:17999432-18003551 FORWARD LENGTH=575
Chr15	41713454	41714033	gene:MD15G1351000	1.08078	0.000298671	AT1G77620.1	| P-loop containing nucleoside triphosphate hydrolases superfamily protein | chr1:29167934-29172867 REVERSE LENGTH=1151
Chr09	27188297	27188572	gene:MD09G1224200	1.08021	0.0183677	AT1G15950.1	CCR1, IRX4, ATCCR1 | cinnamoyl coa reductase 1 | chr1:5478855-5481915 FORWARD LENGTH=344
Chr16	4525039	4525364	gene:MD16G1064000	1.07901	0.000638201	AT1G69330.1	| RING/U-box superfamily protein | chr1:26064138-26064950 REVERSE LENGTH=270
Chr14	24420070	24420470	gene:MD14G1151000	1.07862	2.90332e-08	AT5G50810.1	TIM8 | translocase inner membrane subunit 8 | chr5:20675875-20676505 REVERSE LENGTH=77
Chr10	18318129	18318190	gene:MD10G1111800	1.07837	7.66199e-17	AT4G14960.2	TUA6 | Tubulin/FtsZ family protein | chr4:8548769-8550319 REVERSE LENGTH=450
Chr14	2074646	2074796	gene:MD14G1023100	1.0776	0.0357472	AT4G30240.1	| Syntaxin/t-SNARE family protein | chr4:14808359-14809745 REVERSE LENGTH=300
Chr09	9942350	9942800	gene:MD09G1128600	1.07734	1.18006e-05	AT3G07680.1	| emp24/gp25L/p24 family/GOLD family protein | chr3:2455627-2456652 FORWARD LENGTH=208
Chr16	6313116	6313363	gene:MD16G1090800	1.07682	0.00612161	#N/A	#N/A
Chr17	20109163	20109702	gene:MD17G1177100	1.07564	5.06011e-09	AT1G51730.1	| Ubiquitin-conjugating enzyme family protein | chr1:19186812-19188638 REVERSE LENGTH=252
Chr10	13252046	13252496	gene:MD10G1089300	1.07455	0.00197726	AT4G37180.1	| Homeodomain-like superfamily protein | chr4:17504648-17506107 FORWARD LENGTH=356
Chr14	31862665	31863313	gene:MD14G1239500	1.07409	0.000424676	AT3G02850.1	SKOR | STELAR K+ outward rectifier | chr3:619701-623473 REVERSE LENGTH=828
Chr03	28787616	28789034	gene:MD03G1208700	1.07379	0.00217255	AT3G20550.1	DDL | SMAD/FHA domain-containing protein | chr3:7174695-7177600 REVERSE LENGTH=314
Chr05	41932205	41932355	gene:MD05G1286400	1.07345	0.0431125	AT2G34460.1	| NAD(P)-binding Rossmann-fold superfamily protein | chr2:14529635-14530732 FORWARD LENGTH=280
Chr07	5861768	5862193	gene:MD07G1062300	1.07339	1.20308e-91	AT5G22060.1	ATJ2, J2 | DNAJ homologue 2 | chr5:7303798-7305668 REVERSE LENGTH=419
Chr05	25770916	25771366	gene:MD05G1131800	1.07257	1.62242e-24	AT4G35250.1	| NAD(P)-binding Rossmann-fold superfamily protein | chr4:16771401-16773269 REVERSE LENGTH=395
Chr02	18670402	18671084	gene:MD02G1195000	1.0722	0.000422293	AT1G01920.2	| SET domain-containing protein | chr1:316204-319507 FORWARD LENGTH=547
Chr15	743202	743252	gene:MD15G1013500	1.07179	0.00827103	AT1G75690.1	| DnaJ/Hsp40 cysteine-rich domain superfamily protein | chr1:28422273-28423170 REVERSE LENGTH=154
Chr09	15120571	15120821	gene:MD09G1176800	1.07084	0.0292719	AT4G21090.3	ATMFDX2, MFDX2 | MITOCHONDRIAL FERREDOXIN 2 | chr4:11256663-11258269 REVERSE LENGTH=197
Chr13	8121144	8121519	gene:MD13G1111500	1.07017	1.7586e-114	AT1G13440.1	GAPC-2, GAPC2 | glyceraldehyde-3-phosphate dehydrogenase C2 | chr1:4608465-4610494 REVERSE LENGTH=338
Chr06	28748362	28748484	gene:MD06G1144000	1.0698	0.0024777	AT4G24830.1	| arginosuccinate synthase family | chr4:12793085-12795857 REVERSE LENGTH=494
Chr12	20225372	20225972	gene:MD12G1127100	1.06968	0.0119048	#N/A	#N/A
Chr12	22463795	22463920	gene:MD12G1145500	1.06966	0.000662393	AT5G02120.1	OHP | one helix protein | chr5:419144-419633 FORWARD LENGTH=110
Chr12	27366769	27367444	gene:MD12G1191500	1.06946	0.00115874	#N/A	#N/A
Chr14	25316133	25316433	gene:MD14G1159000	1.06926	0.00230334	AT5G50375.1	CPI1 | cyclopropyl isomerase | chr5:20511856-20513931 FORWARD LENGTH=280
Chr12	29861744	29862094	gene:MD12G1221800	1.06912	5.447e-12	AT1G08970.2	HAP5C, NF-YC9 | nuclear factor Y, subunit C9 | chr1:2883144-2883839 FORWARD LENGTH=231
Chr13	25021397	25021522	gene:MD13G1241100	1.06893	0.00052423	AT4G29890.1	| choline monooxygenase, putative (CMO-like) | chr4:14608868-14610905 FORWARD LENGTH=422
Chr10	41572348	41572723	gene:MD10G1340300	1.06866	3.16777e-06	AT5G12260.1	| BEST Arabidopsis thaliana protein match is: glycosyltransferase family protein 2 (TAIR:AT5G60700.1); Has 1807 Blast hits to 1807 proteins in 277 species: Archae - 0; Bacteria - 0; Metazoa - 736; Fungi - 347; Plants - 385; Viruses - 0; Other Eukaryotes - 339 (source: NCBI BLink). | chr5:3966417-3968684 FORWARD LENGTH=624
Chr12	32728780	32729030	gene:MD12G1260900	1.06847	1.66134e-08	AT1G65560.1	| Zinc-binding dehydrogenase family protein | chr1:24371608-24373673 REVERSE LENGTH=350
Chr08	11882060	11882260	gene:MD08G1126400	1.0679	1.3126e-07	AT4G31580.2	SRZ-22, SRZ22, RSZP22, RSZ22, At-RSZ22 | serine/arginine-rich 22 | chr4:15306983-15308064 FORWARD LENGTH=200
Chr10	15843931	15844506	gene:MD10G1098600	1.06767	4.57956e-15	AT2G15230.1	ATLIP1, LIP1 | lipase 1 | chr2:6612666-6615204 FORWARD LENGTH=393
Chr00	38166116	38166535	gene:MD00G1166700	1.06751	0.0264642	AT5G05660.1	ATNFXL2 | sequence-specific DNA binding transcription factors;zinc ion binding;sequence-specific DNA binding transcription factors | chr5:1691113-1695464 REVERSE LENGTH=880
Chr04	6672168	6673191	gene:MD04G1055500	1.0674	0.000412237	AT4G17050.1	UGLYAH | ureidoglycine aminohydrolase | chr4:9589662-9592413 FORWARD LENGTH=298
Chr15	26540960	26541334	gene:MD15G1288100	1.06682	0.000144644	AT5G67260.1	CYCD3;2 | CYCLIN D3;2 | chr5:26836313-26837665 FORWARD LENGTH=367
Chr03	25176660	25177904	gene:MD03G1185000	1.06664	0.0103848	AT1G55900.1	TIM50, emb1860 | Haloacid dehalogenase-like hydrolase (HAD) superfamily protein | chr1:20903163-20905420 FORWARD LENGTH=376
Chr00	7296979	7297354	gene:MD00G1041200	1.06642	0.00147684	AT5G15270.1	| RNA-binding KH domain-containing protein | chr5:4958738-4960947 FORWARD LENGTH=548
Chr15	52505863	52506238	gene:MD15G1424100	1.0661	1.59484e-05	AT2G43630.1	| FUNCTIONS IN: molecular_function unknown; INVOLVED IN: biological_process unknown; LOCATED IN: chloroplast thylakoid membrane, chloroplast, nucleus, chloroplast envelope; EXPRESSED IN: 22 plant structures; EXPRESSED DURING: 13 growth stages; BEST Arabidopsis thaliana protein match is: glycine-rich protein (TAIR:AT3G59640.2); Has 67 Blast hits to 67 proteins in 20 species: Archae - 0; Bacteria -…
Chr17	1581878	1582153	gene:MD17G1021000	1.06598	3.49627e-10	AT3G27430.1	PBB1 | N-terminal nucleophile aminohydrolases (Ntn hydrolases) superfamily protein | chr3:10152910-10155036 FORWARD LENGTH=267
Chr13	1921023	1921348	gene:MD13G1026500	1.06555	3.12106e-07	AT1G71040.1	LPR2 | Cupredoxin superfamily protein | chr1:26797201-26800224 REVERSE LENGTH=581
Chr01	21609505	21610299	gene:MD01G1103700	1.06527	1.37281e-09	AT3G54840.1	ARA6, ATRABF1, ARA-6, ATRAB5C | Ras-related small GTP-binding family protein | chr3:20318597-20320782 FORWARD LENGTH=202
Chr10	37440402	37440602	gene:MD10G1284300	1.06479	0.0151263	AT1G28960.5	ATNUDT15, ATNUDX15, NUDX15 | nudix hydrolase homolog 15 | chr1:10110135-10111607 REVERSE LENGTH=293
Chr08	30307784	30308384	gene:MD08G1235500	1.0647	1.67968e-07	AT1G60990.3	| Glycine cleavage T-protein family | chr1:22462771-22465416 REVERSE LENGTH=432
Chr10	37372306	37372831	gene:MD10G1283500	1.06454	2.87031e-19	AT4G33070.1	| Thiamine pyrophosphate dependent pyruvate decarboxylase family protein | chr4:15952519-15954676 REVERSE LENGTH=607
Chr05	31201459	31202068	gene:MD05G1183500	1.06405	1.26679e-07	AT2G20230.1	| Tetraspanin family protein | chr2:8725762-8727388 FORWARD LENGTH=270
Chr06	17202996	17204104	gene:MD06G1071100	1.06401	1.63511e-13	AT1G62990.1	KNAT7, IXR11 | KNOTTED-like homeobox of Arabidopsis thaliana 7 | chr1:23337468-23340348 FORWARD LENGTH=291
Chr16	26478664	26478939	gene:MD16G1243400	1.06399	0.0151611	AT5G08320.1	| CONTAINS InterPro DOMAIN/s: E2F-associated phosphoprotein, C-terminal (InterPro:IPR019370); Has 149 Blast hits to 149 proteins in 78 species: Archae - 0; Bacteria - 0; Metazoa - 79; Fungi - 0; Plants - 35; Viruses - 0; Other Eukaryotes - 35 (source: NCBI BLink). | chr5:2677153-2678603 FORWARD LENGTH=150
Chr15	53897254	53897902	gene:MD15G1439100	1.06389	1.19307e-09	AT3G11730.1	ATFP8, ATRABD1, RABD1 | Ras-related small GTP-binding family protein | chr3:3709490-3711397 REVERSE LENGTH=205
Chr07	36655664	36656064	gene:MD07G1311500	1.06338	3.41732e-31	AT1G64860.1	SIGA, SIG1, SIG2, SIGB, RPOD1 | sigma factor A | chr1:24098497-24100746 FORWARD LENGTH=502
Chr13	6989658	6989972	gene:MD13G1098600	1.06272	0.000198396	AT3G26400.1	EIF4B1 | eukaryotic translation initiation factor 4B1 | chr3:9666616-9669081 FORWARD LENGTH=532
Chr00	32539393	32539918	gene:MD00G1148300	1.0613	0.0160539	AT1G76460.1	| RNA-binding (RRM/RBD/RNP motifs) family protein | chr1:28686932-28688506 REVERSE LENGTH=285
Chr16	13839154	13841411	gene:MD16G1166100	1.06125	0.000110151	AT4G15930.1	| Dynein light chain type 1 family protein | chr4:9036344-9037825 FORWARD LENGTH=123
Chr07	20161713	20161838	gene:MD07G1139000	1.06085	0.000954815	AT3G61320.1	| Bestrophin-like protein | chr3:22694002-22695474 FORWARD LENGTH=410
Chr13	19604652	19605077	gene:MD13G1210700	1.06076	8.00639e-12	AT1G04340.1	| HR-like lesion-inducing protein-related | chr1:1163345-1164737 REVERSE LENGTH=159
Chr00	29817799	29818247	gene:MD00G1137500	1.06055	0.00193636	AT2G28800.1	ALB3 | 63 kDa inner membrane family protein | chr2:12356669-12359158 REVERSE LENGTH=462
Chr08	27067580	27067955	gene:MD08G1208300	1.06009	0.00699612	AT1G58250.1	SAB | Golgi-body localisation protein domain ;RNA pol II promoter Fmp27 protein domain | chr1:21587317-21601373 REVERSE LENGTH=2607
Chr15	9609237	9609562	gene:MD15G1132400	1.06	0.00114173	AT1G77250.1	| RING/FYVE/PHD-type zinc finger family protein | chr1:29020444-29022938 REVERSE LENGTH=522
Chr03	1187373	1187898	gene:MD03G1015000	1.05984	1.98952e-12	AT5G13000.1	ATGSL12, gsl12 | glucan synthase-like 12 | chr5:4110445-4121202 REVERSE LENGTH=1955
Chr15	9701528	9701978	gene:MD15G1133700	1.05973	8.84746e-05	AT1G77300.1	EFS, SDG8, CCR1, ASHH2, LAZ2 | histone methyltransferases(H3-K4 specific);histone methyltransferases(H3-K36 specific) | chr1:29040160-29048810 REVERSE LENGTH=1805
Chr06	4708270	4708470	gene:MD06G1037000	1.05877	0.00394698	AT5G46840.1	| RNA-binding (RRM/RBD/RNP motifs) family protein | chr5:19005651-19007609 FORWARD LENGTH=501
Chr15	36796488	36796831	gene:MD15G1331800	1.0584	4.02746e-124	AT5G64840.1	GCN5, ATGCN5 | general control non-repressible 5 | chr5:25916956-25919693 REVERSE LENGTH=692
Chr09	15725783	15726158	gene:MD09G1182600	1.05832	0.000322286	AT1G54150.1	| E3 Ubiquitin ligase family protein | chr1:20215480-20217303 FORWARD LENGTH=383
Chr13	22641178	22641653	gene:MD13G1230500	1.05784	3.00976e-06	AT4G32640.2	| Sec23/Sec24 protein transport family protein | chr4:15742661-15750424 FORWARD LENGTH=1080
Chr09	20346377	20347336	gene:MD09G1210300	1.05764	0.0174361	AT2G25737.1	| Sulfite exporter TauE/SafE family protein | chr2:10977174-10979677 FORWARD LENGTH=476
Chr15	9219900	9220200	gene:MD15G1126900	1.05761	0.00190129	AT5G11150.1	ATVAMP713, VAMP713 | vesicle-associated membrane protein 713 | chr5:3546625-3547844 REVERSE LENGTH=221
Chr07	5815514	5816684	gene:MD07G1062000	1.05756	2.86032e-83	AT5G04830.2	| Nuclear transport factor 2 (NTF2) family protein | chr5:1402294-1403671 REVERSE LENGTH=178
Chr15	5279324	5279696	gene:MD15G1077200	1.05737	0.00263567	AT3G46630.1	| Protein of unknown function (DUF3223) | chr3:17181138-17182346 REVERSE LENGTH=207
Chr06	4980856	4982303	gene:MD06G1038800	1.05715	0.0102243	AT2G35380.1	| Peroxidase superfamily protein | chr2:14892636-14893958 FORWARD LENGTH=336
Chr16	28022904	28023531	gene:MD16G1250100	1.05698	0.00726195	AT1G52150.2	ATHB-15, ATHB15, CNA, ICU4 | Homeobox-leucine zipper family protein / lipid-binding START domain-containing protein | chr1:19409913-19413961 REVERSE LENGTH=837
Chr02	8722438	8722688	gene:MD02G1108000	1.05588	0.0168516	AT5G63870.1	PP7, ATPP7 | serine/threonine phosphatase 7 | chr5:25561336-25562908 REVERSE LENGTH=413
Chr16	724185	724260	gene:MD16G1009500	1.05539	0.0350339	#N/A	#N/A
Chr10	27757306	27757606	gene:MD10G1184500	1.05538	1.06754e-20	AT2G31200.1	ADF6, ATADF6 | actin depolymerizing factor 6 | chr2:13294171-13294948 FORWARD LENGTH=146
Chr13	8582262	8582641	gene:MD13G1117700	1.05528	0.00843426	AT1G67420.2	| Zn-dependent exopeptidases superfamily protein | chr1:25255264-25260358 FORWARD LENGTH=922
Chr13	4562274	4562871	gene:MD13G1065900	1.0552	6.7543e-19	AT2G03420.1	| unknown protein; Has 38 Blast hits to 38 proteins in 17 species: Archae - 0; Bacteria - 0; Metazoa - 0; Fungi - 0; Plants - 38; Viruses - 0; Other Eukaryotes - 0 (source: NCBI BLink). | chr2:1035100-1035937 REVERSE LENGTH=170
Chr00	27183520	27183970	gene:MD00G1127900	1.0544	1.36489e-09	AT1G04170.1	EIF2 GAMMA | eukaryotic translation initiation factor 2 gamma subunit | chr1:1097423-1099702 FORWARD LENGTH=465
Chr13	705836	705961	gene:MD13G1011900	1.05438	1.49193e-23	AT3G10950.1	| Zinc-binding ribosomal protein family protein | chr3:3423893-3424566 FORWARD LENGTH=92
Chr14	29637317	29637591	gene:MD14G1210800	1.05432	0.0420485	AT3G05010.1	| Protein of unknown function, transmembrane-40 | chr3:1389603-1391462 FORWARD LENGTH=300
Chr08	31361645	31361845	gene:MD08G1249300	1.05381	1.67753e-09	AT1G14450.1	| NADH dehydrogenase (ubiquinone)s | chr1:4947337-4947558 REVERSE LENGTH=73
Chr07	27365468	27365968	gene:MD07G1194200	1.05356	0.000714678	AT3G12590.1	| unknown protein; INVOLVED IN: biological_process unknown; LOCATED IN: chloroplast; Has 50 Blast hits to 41 proteins in 15 species: Archae - 0; Bacteria - 0; Metazoa - 2; Fungi - 0; Plants - 43; Viruses - 0; Other Eukaryotes - 5 (source: NCBI BLink). | chr3:3996473-4003657 REVERSE LENGTH=1184
Chr02	31983161	31983361	gene:MD02G1265600	1.05342	0.0153117	AT5G16010.1	| 3-oxo-5-alpha-steroid 4-dehydrogenase family protein | chr5:5227982-5229012 FORWARD LENGTH=268
Chr13	36671405	36671955	gene:MD13G1272500	1.05238	0.000918111	AT3G59470.2	| Far-red impaired responsive (FAR1) family protein | chr3:21979099-21980097 REVERSE LENGTH=251
Chr13	28302404	28302479	gene:MD13G1256500	1.05201	0.0217474	AT1G08760.1	| Plant protein of unknown function (DUF936) | chr1:2805478-2808409 FORWARD LENGTH=748
Chr12	8217405	8217905	gene:MD12G1069000	1.052	1.44199e-09	AT3G57550.2	AGK2, GK-2 | guanylate kinase | chr3:21307269-21309193 FORWARD LENGTH=390
Chr14	32431766	32432825	gene:MD14G1246600	1.0517	2.58808e-09	AT3G05070.1	| CONTAINS InterPro DOMAIN/s: mRNA splicing factor, Cwf18 (InterPro:IPR013169); Has 292 Blast hits to 292 proteins in 153 species: Archae - 0; Bacteria - 0; Metazoa - 118; Fungi - 83; Plants - 38; Viruses - 11; Other Eukaryotes - 42 (source: NCBI BLink). | chr3:1416480-1417533 FORWARD LENGTH=144
Chr10	32799563	32799963	gene:MD10G1231300	1.0517	1.46194e-06	AT2G35110.2	GRL, NAP1, NAPP | transcription activators | chr2:14795970-14803525 REVERSE LENGTH=1396
Chr11	33077502	33078042	gene:MD11G1227100	1.05131	7.53724e-05	AT3G20740.1	FIE, FIS3, FIE1 | Transducin/WD40 repeat-like superfamily protein | chr3:7249064-7252254 REVERSE LENGTH=369
Chr12	9745946	9754733	gene:MD12G1080100	1.0513	4.90094e-05	AT2G41720.1	EMB2654 | Tetratricopeptide repeat (TPR)-like superfamily protein | chr2:17403744-17407127 REVERSE LENGTH=822
Chr07	18512685	18512885	gene:MD07G1129600	1.05115	7.38538e-05	AT2G46225.1	ABIL1 | ABI-1-like 1 | chr2:18982113-18984074 FORWARD LENGTH=298
Chr13	1079594	1079894	gene:MD13G1016900	1.05064	0.00375617	AT1G66140.1	ZFP4 | zinc finger protein 4 | chr1:24620063-24620845 REVERSE LENGTH=260
Chr16	2104626	2104926	gene:MD16G1029400	1.0501	7.82526e-07	AT2G16720.1	MYB7, ATMYB7, ATY49 | myb domain protein 7 | chr2:7255669-7256550 REVERSE LENGTH=269
Chr04	29440039	29440489	gene:MD04G1209100	1.04985	0.0114535	AT5G27400.1	| S-adenosyl-L-methionine-dependent methyltransferases superfamily protein | chr5:9676362-9678285 FORWARD LENGTH=369
Chr06	690919	691044	gene:MD06G1006600	1.0497	0.000954815	AT1G42480.1	| unknown protein; FUNCTIONS IN: molecular_function unknown; INVOLVED IN: biological_process unknown; LOCATED IN: endomembrane system; EXPRESSED IN: 24 plant structures; EXPRESSED DURING: 13 growth stages; CONTAINS InterPro DOMAIN/s: Protein of unknown function DUF3456 (InterPro:IPR021852); Has 177 Blast hits to 177 proteins in 59 species: Archae - 0; Bacteria - 0; Metazoa - 140; Fungi - 0; Plant…
Chr05	3265170	3265721	gene:MD05G1018500	1.04937	0.000302077	AT1G43770.2	| RING/FYVE/PHD zinc finger superfamily protein | chr1:16548509-16550257 FORWARD LENGTH=431
Chr17	26188356	26188406	gene:MD17G1214900	1.04887	4.02113e-11	AT1G52510.1	| alpha/beta-Hydrolases superfamily protein | chr1:19563039-19565260 REVERSE LENGTH=380
Chr17	11575027	11575152	gene:MD17G1131200	1.04884	0.000279655	AT1G03475.1	LIN2, HEMF1, ATCPO-I | Coproporphyrinogen III oxidase | chr1:869302-871175 REVERSE LENGTH=386
Chr04	5902375	5902875	gene:MD04G1050000	1.04872	0.00908281	AT4G10300.1	| RmlC-like cupins superfamily protein | chr4:6384564-6385946 FORWARD LENGTH=134
Chr07	34501589	34501789	gene:MD07G1282000	1.04863	0.0416525	AT4G28000.1	| P-loop containing nucleoside triphosphate hydrolases superfamily protein | chr4:13925456-13929280 FORWARD LENGTH=830
Chr11	39281008	39281756	gene:MD11G1275700	1.0483	1.31128e-09	AT1G17080.1	| Ribosomal protein L18ae family | chr1:5840458-5841536 REVERSE LENGTH=154
Chr05	45149613	45149859	gene:MD05G1325100	1.04737	0.000321585	AT5G57580.1	| Calmodulin-binding protein | chr5:23314994-23317683 REVERSE LENGTH=647
Chr16	5295507	5295993	gene:MD16G1075600	1.04708	2.45548e-11	AT1G26940.1	| Cyclophilin-like peptidyl-prolyl cis-trans isomerase family protein | chr1:9343193-9344962 FORWARD LENGTH=226
Chr05	44118068	44118293	gene:MD05G1310700	1.04686	0.0214989	#N/A	#N/A
Chr13	3626764	3627089	gene:MD13G1050900	1.04633	0.0021934	AT1G68690.1	| Protein kinase superfamily protein | chr1:25789192-25791886 FORWARD LENGTH=708
Chr15	4149732	4150501	gene:MD15G1061900	1.04616	0.0139444	#N/A	#N/A
Chr00	35667856	35668131	gene:MD00G1160300	1.04593	0.00068943	AT3G47780.1	ATATH6, ATH6 | ABC2 homolog 6 | chr3:17624500-17628972 FORWARD LENGTH=935
Chr07	18621744	18622144	gene:MD07G1130300	1.04439	1.85849e-05	AT2G46180.1	GC4 | golgin candidate 4 | chr2:18967482-18971260 REVERSE LENGTH=725
Chr12	32897402	32897727	gene:MD12G1262500	1.0423	3.93609e-07	AT3G03305.1	| Calcineurin-like metallo-phosphoesterase superfamily protein | chr3:775504-778271 REVERSE LENGTH=743
Chr10	4948523	4948773	gene:MD10G1037500	1.0423	0.0397141	AT1G08410.1	| P-loop containing nucleoside triphosphate hydrolases superfamily protein | chr1:2646307-2649106 FORWARD LENGTH=589
Chr14	3377915	3378280	gene:MD14G1036800	1.04219	0.000444751	AT3G28430.1	| unknown protein; FUNCTIONS IN: molecular_function unknown; INVOLVED IN: biological_process unknown; LOCATED IN: mitochondrion; EXPRESSED IN: 17 plant structures; EXPRESSED DURING: 6 growth stages; CONTAINS InterPro DOMAIN/s: Protein of unknown function FPL (InterPro:IPR019155); Has 243 Blast hits to 233 proteins in 101 species: Archae - 0; Bacteria - 0; Metazoa - 110; Fungi - 0; Plants - 53; Vi…
Chr03	26589156	26590274	gene:MD03G1193500	1.04208	0.000573738	AT5G55200.1	| Co-chaperone GrpE family protein | chr5:22394705-22396335 FORWARD LENGTH=302
Chr08	11844778	11845049	gene:MD08G1126000	1.04195	0.000740893	AT4G31200.1	| SWAP (Suppressor-of-White-APricot)/surp RNA-binding domain-containing protein | chr4:15162323-15164568 REVERSE LENGTH=650
Chr13	11568672	11569239	gene:MD13G1148100	1.04126	2.33018e-11	AT3G17205.3	UPL6 | ubiquitin protein ligase 6 | chr3:5873528-5881132 FORWARD LENGTH=1029
Chr04	22885382	22885982	gene:MD04G1140300	1.04084	8.02414e-09	AT3G54010.1	PAS1, DEI1 | FKBP-type peptidyl-prolyl cis-trans isomerase family protein | chr3:20001042-20005063 FORWARD LENGTH=635
Chr10	30026598	30026886	gene:MD10G1202500	1.04084	1.17415e-05	AT3G12930.1	| Lojap-related protein | chr3:4128465-4129616 FORWARD LENGTH=238
Chr05	40000596	40000962	gene:MD05G1265100	1.04029	0.000103077	AT4G14350.2	| AGC (cAMP-dependent, cGMP-dependent and protein kinase C) kinase family protein | chr4:8256449-8259934 REVERSE LENGTH=551
Chr13	2243246	2244882	gene:MD13G1031300	1.04011	5.57574e-05	AT1G15140.1	| FAD/NAD(P)-binding oxidoreductase | chr1:5210403-5212137 REVERSE LENGTH=295
Chr15	29027169	29027469	gene:MD15G1301800	1.03951	0.000509484	AT3G49720.2	| unknown protein; FUNCTIONS IN: molecular_function unknown; INVOLVED IN: biological_process unknown; LOCATED IN: chloroplast thylakoid membrane, Golgi apparatus, plasma membrane, membrane; EXPRESSED IN: 25 plant structures; EXPRESSED DURING: 15 growth stages; BEST Arabidopsis thaliana protein match is: unknown protein (TAIR:AT5G65810.1); Has 64 Blast hits to 64 proteins in 11 species: Archae - 0…
Chr13	8001823	8002298	gene:MD13G1110100	1.03907	3.19751e-06	AT1G67680.1	| SRP72 RNA-binding domain | chr1:25365962-25368464 REVERSE LENGTH=664
Chr04	5058217	5059198	gene:MD04G1042900	1.03888	0.000858454	AT2G43400.1	ETFQO | electron-transfer flavoprotein:ubiquinone oxidoreductase | chr2:18021304-18025041 FORWARD LENGTH=633
Chr13	16926883	16927258	gene:MD13G1195200	1.03873	0.0385331	AT2G32040.1	| Major facilitator superfamily protein | chr2:13635116-13637592 FORWARD LENGTH=560
Chr01	11582173	11582498	gene:MD01G1033400	1.03865	7.09223e-05	AT4G08980.5	FBW2 | F-BOX WITH WD-40 2 | chr4:5758993-5760108 FORWARD LENGTH=317
Chr16	8910577	8910752	gene:MD16G1123300	1.03863	0.000356003	AT5G13100.1	| unknown protein; Has 1807 Blast hits to 1807 proteins in 277 species: Archae - 0; Bacteria - 0; Metazoa - 736; Fungi - 347; Plants - 385; Viruses - 0; Other Eukaryotes - 339 (source: NCBI BLink). | chr5:4156789-4158235 FORWARD LENGTH=354
Chr06	25149911	25150553	gene:MD06G1113500	1.03804	0.000196272	AT4G24040.1	ATTRE1, TRE1 | trehalase 1 | chr4:12488242-12491060 FORWARD LENGTH=626
Chr08	30477748	30478017	gene:MD08G1237400	1.038	0.0240592	AT1G61010.3	CPSF73-I | cleavage and polyadenylation specificity factor 73-I | chr1:22474954-22477660 REVERSE LENGTH=693
Chr17	175191	175482	gene:MD17G1002500	1.03783	0.00277241	AT3G27010.1	AT-TCP20, PCF1, TCP20, ATTCP20 | TEOSINTE BRANCHED 1, cycloidea, PCF (TCP)-domain family protein 20 | chr3:9957810-9958754 REVERSE LENGTH=314
Chr06	30769864	30770225	gene:MD06G1167600	1.03764	0.0231356	AT5G63100.1	| S-adenosyl-L-methionine-dependent methyltransferases superfamily protein | chr5:25314434-25315423 REVERSE LENGTH=329
Chr03	239713	239913	gene:MD03G1003400	1.03763	0.0173902	AT1G55365.1	| unknown protein; FUNCTIONS IN: molecular_function unknown; INVOLVED IN: biological_process unknown; LOCATED IN: endomembrane system; BEST Arabidopsis thaliana protein match is: unknown protein (TAIR:AT3G13500.1); Has 29 Blast hits to 29 proteins in 6 species: Archae - 0; Bacteria - 0; Metazoa - 0; Fungi - 0; Plants - 29; Viruses - 0; Other Eukaryotes - 0 (source: NCBI BLink). | chr1:20673983-20…
Chr17	360656	361081	gene:MD17G1004300	1.03754	0.00216927	AT5G46860.1	VAM3, ATVAM3, SYP22, ATSYP22, SGR3 | Syntaxin/t-SNARE family protein | chr5:19012342-19013795 REVERSE LENGTH=268
Chr03	5178553	5179154	gene:MD03G1064900	1.03725	2.0956e-26	#N/A	#N/A
Chr08	22920844	22921068	gene:MD08G1183900	1.03667	0.0292344	AT5G09430.1	| alpha/beta-Hydrolases superfamily protein | chr5:2932162-2933362 FORWARD LENGTH=311
Chr06	32259628	32259953	gene:MD06G1184400	1.03641	0.0054496	AT5G62610.1	| basic helix-loop-helix (bHLH) DNA-binding superfamily protein | chr5:25133117-25134600 REVERSE LENGTH=281
Chr04	3463520	3463595	gene:MD04G1031000	1.03627	0.00980265	AT2G43180.1	| Phosphoenolpyruvate carboxylase family protein | chr2:17953719-17955774 REVERSE LENGTH=479
Chr17	6789160	6789385	gene:MD17G1081300	1.03551	0.000918111	AT2G20860.1	LIP1 | lipoic acid synthase 1 | chr2:8979636-8980983 FORWARD LENGTH=374
Chr07	2049433	2049823	gene:MD07G1024500	1.0354	0.0475735	AT5G13760.1	| Plasma-membrane choline transporter family protein | chr5:4442102-4444565 FORWARD LENGTH=569
Chr17	17157502	17158016	gene:MD17G1168800	1.03493	2.08568e-09	AT1G72660.3	| P-loop containing nucleoside triphosphate hydrolases superfamily protein | chr1:27354161-27356543 FORWARD LENGTH=399
Chr11	5532760	5533430	gene:MD11G1064000	1.03485	1.28611e-15	AT5G58490.1	| NAD(P)-binding Rossmann-fold superfamily protein | chr5:23643068-23644455 FORWARD LENGTH=324
Chr09	2126020	2126486	gene:MD09G1034800	1.03462	5.04938e-08	AT5G40270.1	| HD domain-containing metal-dependent phosphohydrolase family protein | chr5:16093394-16097093 REVERSE LENGTH=473
Chr12	12493954	12494914	gene:MD12G1094500	1.03446	0.00015472	AT3G16840.1	| P-loop containing nucleoside triphosphate hydrolases superfamily protein | chr3:5738020-5743042 REVERSE LENGTH=826
Chr07	4182799	4183605	gene:MD07G1048800	1.03421	0.00043874	AT3G06730.1	TRX P, TRX z | Thioredoxin z | chr3:2124276-2125845 FORWARD LENGTH=183
Chr16	11666496	11667071	gene:MD16G1148600	1.03417	7.36707e-35	AT3G06510.1	SFR2, ATSFR2 | Glycosyl hydrolase superfamily protein | chr3:2016450-2019533 FORWARD LENGTH=622
Chr06	5237132	5237650	gene:MD06G1041200	1.03392	1.96911e-10	AT2G38740.1	| Haloacid dehalogenase-like hydrolase (HAD) superfamily protein | chr2:16194639-16195995 REVERSE LENGTH=244
Chr07	12654959	12656029	gene:MD07G1110100	1.03378	3.96936e-25	AT3G60260.4	| ELMO/CED-12 family protein | chr3:22274303-22276839 FORWARD LENGTH=266
Chr06	20393487	20393987	gene:MD06G1082900	1.0329	1.52079e-06	AT4G11560.1	| bromo-adjacent homology (BAH) domain-containing protein | chr4:7000095-7003445 REVERSE LENGTH=587
Chr09	35339761	35340086	gene:MD09G1275900	1.03289	0.0446797	AT5G37710.1	| alpha/beta-Hydrolases superfamily protein | chr5:14979159-14981400 FORWARD LENGTH=436
Chr17	29215782	29215982	gene:MD17G1243500	1.03278	5.67845e-08	AT1G30890.2	| Integral membrane HRF1 family protein | chr1:10994890-10995999 FORWARD LENGTH=269
Chr02	5597369	5597544	gene:MD02G1069100	1.0327	0.00554877	AT4G29210.1	GGT3, GGT4 | gamma-glutamyl transpeptidase 4 | chr4:14400990-14403319 FORWARD LENGTH=637
Chr17	34472395	34472940	gene:MD17G1285500	1.03252	0.0138754	AT1G33330.1	| Class I peptide chain release factor | chr1:12084968-12086238 FORWARD LENGTH=257
Chr14	27464363	27464413	gene:MD14G1182200	1.03202	0.0299291	AT2G36330.1	| Uncharacterised protein family (UPF0497) | chr2:15233620-15235298 FORWARD LENGTH=283
Chr08	13284838	13285113	gene:MD08G1138500	1.03177	0.0243801	AT4G32560.3	| paramyosin-related | chr4:15713866-15716035 FORWARD LENGTH=304
Chr04	31083110	31083360	gene:MD04G1231200	1.03166	2.56333e-05	AT3G04460.1	PEX12, ATPEX12, APM4 | peroxin-12 | chr3:1186641-1189094 FORWARD LENGTH=393
Chr00	4784626	4785007	gene:MD00G1029400	1.03158	1.3434e-12	AT1G77490.1	TAPX | thylakoidal ascorbate peroxidase | chr1:29117688-29120046 FORWARD LENGTH=426
Chr13	3560417	3560767	gene:MD13G1050300	1.03139	0.00122881	AT1G68720.1	TADA, ATTADA | tRNA arginine adenosine deaminase | chr1:25804547-25808820 FORWARD LENGTH=1307
Chr13	7472043	7472293	gene:MD13G1104500	1.03107	0.0095128	AT1G13120.1	| | chr1:4469334-4472775 REVERSE LENGTH=611
Chr12	18742740	18742915	gene:MD12G1117300	1.03031	0.00343977	#N/A	#N/A
Chr00	294232	294782	gene:MD00G1001500	1.03006	0.00318898	AT4G19120.2	ERD3 | S-adenosyl-L-methionine-dependent methyltransferases superfamily protein | chr4:10460665-10463034 REVERSE LENGTH=600
Chr11	3636304	3636679	gene:MD11G1042300	1.02953	1.33941e-07	AT5G56140.1	| RNA-binding KH domain-containing protein | chr5:22725462-22727932 FORWARD LENGTH=315
Chr15	36459279	36459704	gene:MD15G1330400	1.02918	0.000166421	AT5G10030.2	TGA4 | TGACG motif-binding factor 4 | chr5:3137648-3139295 REVERSE LENGTH=364
Chr05	44562017	44562317	gene:MD05G1316500	1.02917	0.0211523	AT4G21670.1	CPL1, FRY2, ATCPL1 | C-terminal domain phosphatase-like 1 | chr4:11511511-11516922 FORWARD LENGTH=967
Chr11	39082026	39082201	gene:MD11G1274200	1.02909	0.0121928	AT3G14690.1	CYP72A15 | cytochrome P450, family 72, subfamily A, polypeptide 15 | chr3:4937410-4939310 FORWARD LENGTH=512
Chr14	7884728	7885103	gene:MD14G1071400	1.02895	8.62211e-05	AT2G41790.1	| Insulinase (Peptidase family M16) family protein | chr2:17429453-17436110 REVERSE LENGTH=970
Chr04	1851361	1851711	gene:MD04G1017000	1.02894	0.000147124	AT5G43490.1	| unknown protein; Has 1807 Blast hits to 1807 proteins in 277 species: Archae - 0; Bacteria - 0; Metazoa - 736; Fungi - 347; Plants - 385; Viruses - 0; Other Eukaryotes - 339 (source: NCBI BLink). | chr5:17468471-17469256 REVERSE LENGTH=185
Chr05	35725279	35725329	gene:MD05G1224500	1.02892	0.000245126	AT1G79200.1	| unknown protein; Has 30201 Blast hits to 17322 proteins in 780 species: Archae - 12; Bacteria - 1396; Metazoa - 17338; Fungi - 3422; Plants - 5037; Viruses - 0; Other Eukaryotes - 2996 (source: NCBI BLink). | chr1:29794404-29795711 FORWARD LENGTH=159
Chr05	32216819	32217144	gene:MD05G1194600	1.02854	0.000728017	AT2G18760.1	CHR8 | chromatin remodeling 8 | chr2:8129154-8133502 FORWARD LENGTH=1187
Chr04	29806952	29807682	gene:MD04G1215000	1.02803	0.00117353	AT1G56460.1	| HIT zinc finger ;PAPA-1-like conserved region | chr1:21146765-21149468 FORWARD LENGTH=502
Chr02	7472641	7473313	gene:MD02G1094000	1.0279	0.0396127	AT3G47590.1	| alpha/beta-Hydrolases superfamily protein | chr3:17536133-17537515 REVERSE LENGTH=309
Chr06	18190493	18190835	gene:MD06G1073100	1.02739	0.00151398	#N/A	#N/A
Chr14	1249403	1249703	gene:MD14G1014100	1.02696	0.0179622	AT2G36540.1	| Haloacid dehalogenase-like hydrolase (HAD) superfamily protein | chr2:15325237-15326449 FORWARD LENGTH=249
Chr04	10728201	10728576	gene:MD04G1078200	1.02631	2.53508e-06	AT4G12110.1	SMO1-1, ATSMO1, ATSMO1-1 | sterol-4alpha-methyl oxidase 1-1 | chr4:7254197-7256004 FORWARD LENGTH=298
Chr03	13538293	13538790	gene:MD03G1135200	1.02599	2.66818e-07	AT2G44860.2	| Ribosomal protein L24e family protein | chr2:18501034-18502128 REVERSE LENGTH=159
Chr08	9694052	9694602	gene:MD08G1110200	1.02587	0.0371493	AT2G25870.1	| haloacid dehalogenase-like hydrolase family protein | chr2:11031159-11034302 FORWARD LENGTH=584
Chr05	38552112	38552537	gene:MD05G1255000	1.02511	2.66782e-08	AT1G04760.1	ATVAMP726, VAMP726 | vesicle-associated membrane protein 726 | chr1:1334760-1336070 FORWARD LENGTH=220
Chr14	475636	476219	gene:MD14G1004100	1.02488	8.12882e-09	AT3G03800.1	SYP131, ATSYP131 | syntaxin of plants 131 | chr3:969314-971460 FORWARD LENGTH=306
Chr10	31491648	31492389	gene:MD10G1216400	1.02469	3.48422e-05	AT1G54310.2	| S-adenosyl-L-methionine-dependent methyltransferases superfamily protein | chr1:20273567-20275449 FORWARD LENGTH=454
Chr11	38917640	38917990	gene:MD11G1272500	1.02444	4.62625e-05	AT1G17020.1	SRG1, ATSRG1 | senescence-related gene 1 | chr1:5820258-5821741 FORWARD LENGTH=358
Chr17	4219347	4219922	gene:MD17G1054600	1.02441	7.44917e-29	AT3G29200.1	CM1, ATCM1 | chorismate mutase 1 | chr3:11164582-11166258 REVERSE LENGTH=340
Chr11	27886927	27887614	gene:MD11G1194500	1.02439	7.94026e-129	AT2G13360.2	AGT, AGT1, SGAT | alanine:glyoxylate aminotransferase | chr2:5539417-5540902 REVERSE LENGTH=401
Chr16	146220	146482	gene:MD16G1002200	1.02427	0.0102734	AT5G23130.1	| Peptidoglycan-binding LysM domain-containing protein | chr5:7781475-7783333 FORWARD LENGTH=397
Chr08	21623886	21624534	gene:MD08G1177300	1.02414	0.00181528	AT1G78010.1	| tRNA modification GTPase, putative | chr1:29333535-29336297 FORWARD LENGTH=560
Chr08	30893219	30893469	gene:MD08G1243600	1.02407	7.86912e-14	AT1G09840.6	ATSK41, SK41 | shaggy-like protein kinase 41 | chr1:3196114-3199524 REVERSE LENGTH=421
Chr10	20627293	20627618	gene:MD10G1126300	1.02368	9.32154e-05	AT2G20930.1	| SNARE-like superfamily protein | chr2:9000790-9001656 REVERSE LENGTH=140
Chr04	2551476	2551776	gene:MD04G1021500	1.02347	0.0376497	AT4G14200.1	| Pentatricopeptide repeat (PPR) superfamily protein | chr4:8185524-8188667 REVERSE LENGTH=784
Chr03	32236198	32236473	gene:MD03G1237200	1.02266	0.000121672	AT1G53200.1	| unknown protein; Has 21 Blast hits to 21 proteins in 9 species: Archae - 0; Bacteria - 2; Metazoa - 0; Fungi - 0; Plants - 19; Viruses - 0; Other Eukaryotes - 0 (source: NCBI BLink). | chr1:19840486-19843169 REVERSE LENGTH=613
Chr10	31607086	31607461	gene:MD10G1217900	1.02238	5.29252e-06	AT1G79380.1	| Ca(2)-dependent phospholipid-binding protein (Copine) family | chr1:29860812-29863023 FORWARD LENGTH=401
Chr12	16517263	16517813	gene:MD12G1104900	1.02213	7.08257e-07	AT2G36810.1	| ARM repeat superfamily protein | chr2:15425739-15439462 REVERSE LENGTH=1716
Chr16	478741	478966	gene:MD16G1006000	1.02211	1.14251e-12	AT3G19900.1	| unknown protein; FUNCTIONS IN: molecular_function unknown; INVOLVED IN: biological_process unknown; LOCATED IN: chloroplast; EXPRESSED IN: 23 plant structures; EXPRESSED DURING: 13 growth stages; CONTAINS InterPro DOMAIN/s: Protein of unknown function DUF3067 (InterPro:IPR021420); Has 276 Blast hits to 276 proteins in 83 species: Archae - 0; Bacteria - 112; Metazoa - 0; Fungi - 2; Plants - 59; …
Chr17	1213441	1213591	gene:MD17G1014700	1.02162	0.0337042	AT5G14220.1	HEMG2, MEE61, PPO2 | Flavin containing amine oxidoreductase family | chr5:4583506-4587369 REVERSE LENGTH=508
Chr13	7356897	7357372	gene:MD13G1102900	1.02158	0.0133178	AT1G13030.1	| sphere organelles protein-related | chr1:4444284-4447278 REVERSE LENGTH=608
Chr14	23471816	23472216	gene:MD14G1142000	1.0213	5.87815e-11	AT1G10390.2	| Nucleoporin autopeptidase | chr1:3407265-3412045 REVERSE LENGTH=1041
Chr02	6213108	6213183	gene:MD02G1078700	1.02122	1.36998e-06	AT4G26150.1	CGA1, GATA22, GNL | cytokinin-responsive gata factor 1 | chr4:13253210-13254659 FORWARD LENGTH=352
Chr15	49917006	49917706	gene:MD15G1398300	1.02099	5.60034e-05	AT1G09980.1	| Putative serine esterase family protein | chr1:3256541-3260866 REVERSE LENGTH=802
Chr08	19335469	19335861	gene:MD08G1164800	1.02087	0.000215168	AT1G77610.1	| EamA-like transporter family protein | chr1:29165489-29167486 FORWARD LENGTH=336
Chr03	12454022	12454337	gene:MD03G1128000	1.0208	8.77391e-49	AT2G27970.1	CKS2 | CDK-subunit 2 | chr2:11912460-11913112 REVERSE LENGTH=83
Chr00	1747980	1748466	gene:MD00G1014000	1.02061	0.00192466	#N/A	#N/A
Chr07	31015478	31016098	gene:MD07G1238000	1.0205	4.69848e-05	AT2G40810.2	ATATG18C, ATG18C | homolog of yeast autophagy 18C | chr2:17032686-17034338 FORWARD LENGTH=393
Chr02	3518171	3518546	gene:MD02G1042800	1.02003	7.93696e-05	AT1G67300.1	| Major facilitator superfamily protein | chr1:25193832-25196751 REVERSE LENGTH=493
Chr02	34078707	34079375	gene:MD02G1284000	1.01991	0.0038261	AT5G26860.1	LON_ARA_ARA, LON1 | lon protease 1 | chr5:9451183-9456631 FORWARD LENGTH=940
Chr09	20152453	20152728	gene:MD09G1209100	1.01965	3.8957e-26	AT1G52220.1	| FUNCTIONS IN: molecular_function unknown; INVOLVED IN: biological_process unknown; LOCATED IN: chloroplast thylakoid membrane, chloroplast; EXPRESSED IN: 23 plant structures; EXPRESSED DURING: 13 growth stages; BEST Arabidopsis thaliana protein match is: photosystem I P subunit (TAIR:AT2G46820.2); Has 291 Blast hits to 291 proteins in 50 species: Archae - 0; Bacteria - 90; Metazoa - 0; Fungi - …
Chr03	33500963	33501213	gene:MD03G1247700	1.01962	0.00992442	AT1G78600.1	LZF1, STH3, DBB3 | light-regulated zinc finger protein 1 | chr1:29567370-29568662 FORWARD LENGTH=299
Chr14	4936530	4936880	gene:MD14G1051400	1.01959	0.000506752	AT2G42520.1	| P-loop containing nucleoside triphosphate hydrolases superfamily protein | chr2:17705382-17708744 FORWARD LENGTH=633
Chr10	12815807	12816181	gene:MD10G1086600	1.01955	0.000269729	AT2G15910.2	| CSL zinc finger domain-containing protein | chr2:6935088-6935333 REVERSE LENGTH=81
Chr12	4814143	4814443	gene:MD12G1043000	1.01947	0.000126275	AT3G11760.1	| unknown protein; FUNCTIONS IN: molecular_function unknown; INVOLVED IN: biological_process unknown; LOCATED IN: cellular_component unknown; EXPRESSED IN: 23 plant structures; EXPRESSED DURING: 14 growth stages; BEST Arabidopsis thaliana protein match is: unknown protein (TAIR:AT5G04860.1); Has 84 Blast hits to 73 proteins in 13 species: Archae - 0; Bacteria - 0; Metazoa - 0; Fungi - 0; Plants -…
Chr01	22310793	22311043	gene:MD01G1110400	1.01946	9.07092e-05	AT3G20060.1	UBC19 | ubiquitin-conjugating enzyme19 | chr3:7002927-7004283 REVERSE LENGTH=181
Chr06	16603070	16603545	gene:MD06G1069000	1.0189	0.00328677	AT1G12530.1	| unknown protein; BEST Arabidopsis thaliana protein match is: unknown protein (TAIR:AT1G56420.1); Has 54 Blast hits to 53 proteins in 13 species: Archae - 0; Bacteria - 0; Metazoa - 0; Fungi - 0; Plants - 54; Viruses - 0; Other Eukaryotes - 0 (source: NCBI BLink). | chr1:4269122-4270771 REVERSE LENGTH=193
Chr09	1343641	1344206	gene:MD09G1022400	1.01869	1.06119e-05	AT3G27460.2	| SGF29 tudor-like domain | chr3:10159537-10161994 REVERSE LENGTH=269
Chr04	19216566	19218464	gene:MD04G1104700	1.01847	0.000281622	AT2G37060.3	NF-YB8 | nuclear factor Y, subunit B8 | chr2:15576336-15577660 FORWARD LENGTH=173
Chr16	9202788	9203269	gene:MD16G1126400	1.01768	0.0146827	AT2G33500.1	| B-box type zinc finger protein with CCT domain | chr2:14188159-14190046 REVERSE LENGTH=402
Chr15	2541589	2542104	gene:MD15G1036400	1.01681	5.21096e-09	AT4G31985.1	| Ribosomal protein L39 family protein | chr4:15469931-15470366 FORWARD LENGTH=51
Chr09	37579472	37579872	gene:MD09G1293200	1.01677	0.0417552	AT4G01880.1	| methyltransferases | chr4:810810-812882 REVERSE LENGTH=453
Chr15	37195562	37195862	gene:MD15G1334400	1.01669	6.32666e-16	AT5G64940.2	ATATH13, ATH13 | ABC2 homolog 13 | chr5:25949116-25953326 FORWARD LENGTH=761
Chr06	29341901	29342451	gene:MD06G1150400	1.01634	0.00443055	#N/A	#N/A
Chr02	33584688	33584956	gene:MD02G1279400	1.01633	0.00383671	AT3G12250.2	TGA6, BZIP45 | TGACG motif-binding factor 6 | chr3:3906351-3908583 FORWARD LENGTH=330
Chr03	23716358	23717017	gene:MD03G1173400	1.01587	1.35116e-12	#N/A	#N/A
Chr08	5961198	5961323	gene:MD08G1073800	1.01536	0.0352165	AT5G11730.1	| Core-2/I-branching beta-1,6-N-acetylglucosaminyltransferase family protein | chr5:3780963-3782473 FORWARD LENGTH=386
Chr01	30764259	30764659	gene:MD01G1214300	1.01504	2.45133e-10	AT5G53300.4	UBC10 | ubiquitin-conjugating enzyme 10 | chr5:21632802-21633989 REVERSE LENGTH=148
Chr03	22453932	22454457	gene:MD03G1167700	1.01497	5.51931e-06	AT5G19420.1	| Regulator of chromosome condensation (RCC1) family with FYVE zinc finger domain | chr5:6547945-6552866 REVERSE LENGTH=1105
Chr15	48498170	48498995	gene:MD15G1390500	1.0147	0.000639625	AT5G26780.1	SHM2 | serine hydroxymethyltransferase 2 | chr5:9418299-9421725 FORWARD LENGTH=517
Chr09	31187056	31187431	gene:MD09G1244400	1.0146	0.000289103	AT4G28390.1	AAC3, ATAAC3 | ADP/ATP carrier 3 | chr4:14041486-14042781 REVERSE LENGTH=379
Chr05	38666812	38667187	gene:MD05G1255900	1.01449	2.14053e-08	AT4G19670.2	| RING/U-box superfamily protein | chr4:10699383-10701342 REVERSE LENGTH=532
Chr16	22978587	22978859	gene:MD16G1226600	1.01385	1.48193e-17	AT1G60000.1	| RNA-binding (RRM/RBD/RNP motifs) family protein | chr1:22093678-22094540 REVERSE LENGTH=258
Chr04	18475192	18475642	gene:MD04G1099900	1.0138	2.81202e-05	AT3G53390.1	| Transducin/WD40 repeat-like superfamily protein | chr3:19792781-19796428 FORWARD LENGTH=558
Chr16	32164150	32165053	gene:MD16G1260700	1.01371	0.000176	AT4G28070.2	| AFG1-like ATPase family protein | chr4:13946009-13948462 FORWARD LENGTH=473
Chr13	24497332	24497407	gene:MD13G1239500	1.01367	0.0115302	AT4G26000.1	PEP | RNA-binding KH domain-containing protein | chr4:13197280-13199539 FORWARD LENGTH=495
Chr07	5685774	5691497	gene:MD07G1060800	1.01296	2.36321e-17	#N/A	#N/A
Chr08	26855526	26856178	gene:MD08G1206800	1.01274	6.35222e-06	AT5G26780.1	SHM2 | serine hydroxymethyltransferase 2 | chr5:9418299-9421725 FORWARD LENGTH=517
Chr15	19651514	19651814	gene:MD15G1238400	1.01235	0.0376414	AT4G35880.1	| Eukaryotic aspartyl protease family protein | chr4:16993339-16995721 FORWARD LENGTH=524
Chr01	27660721	27660971	gene:MD01G1175500	1.01196	0.0335039	AT5G51170.1	| unknown protein; CONTAINS InterPro DOMAIN/s: Uncharacterised protein family UPF0406 (InterPro:IPR019146); Has 30201 Blast hits to 17322 proteins in 780 species: Archae - 12; Bacteria - 1396; Metazoa - 17338; Fungi - 3422; Plants - 5037; Viruses - 0; Other Eukaryotes - 2996 (source: NCBI BLink). | chr5:20793906-20795330 REVERSE LENGTH=285
Chr14	9202293	9202668	gene:MD14G1080600	1.01175	0.0011688	AT2G41490.1	GPT | UDP-glcnac-adolichol phosphate glcnac-1-p-transferase | chr2:17301762-17304030 FORWARD LENGTH=431
Chr13	19064587	19065639	gene:MD13G1207900	1.01173	1.02995e-20	AT5G43600.1	ATAAH-2, UAH | ureidoglycolate amidohydrolase | chr5:17512651-17515280 FORWARD LENGTH=476
Chr17	27052626	27053899	gene:MD17G1222100	1.0115	5.05391e-10	AT1G15910.1	| XH/XS domain-containing protein | chr1:5465951-5468723 FORWARD LENGTH=634
Chr09	4481820	4482145	gene:MD09G1065800	1.01126	9.01591e-05	AT5G07980.1	| dentin sialophosphoprotein-related | chr5:2549432-2554669 REVERSE LENGTH=1501
Chr02	17840605	17841844	gene:MD02G1191400	1.01124	0.00158755	AT5G65770.3	LINC4 | little nuclei4 | chr5:26311587-26315610 FORWARD LENGTH=1010
Chr02	17270650	17273168	gene:MD02G1189100	1.01093	0.000680809	AT5G65880.1	| unknown protein; FUNCTIONS IN: molecular_function unknown; INVOLVED IN: biological_process unknown; LOCATED IN: endomembrane system; EXPRESSED IN: 21 plant structures; EXPRESSED DURING: 13 growth stages; Has 1807 Blast hits to 1807 proteins in 277 species: Archae - 0; Bacteria - 0; Metazoa - 736; Fungi - 347; Plants - 385; Viruses - 0; Other Eukaryotes - 339 (source: NCBI BLink). | chr5:2635309…
Chr15	31146225	31146650	gene:MD15G1310000	1.01017	0.0012168	AT4G38040.1	| Exostosin family protein | chr4:17867501-17869131 FORWARD LENGTH=425
Chr14	28041511	28041586	gene:MD14G1188700	1.00999	0.00444679	AT3G48090.1	EDS1, ATEDS1 | alpha/beta-Hydrolases superfamily protein | chr3:17755553-17757692 REVERSE LENGTH=623
Chr11	7000193	7000593	gene:MD11G1082200	1.00974	0.00160999	AT3G46970.1	ATPHS2, PHS2 | alpha-glucan phosphorylase 2 | chr3:17301625-17306111 REVERSE LENGTH=841
Chr05	40903585	40904357	gene:MD05G1274400	1.00895	0.00887407	AT2G34690.1	ACD11 | Glycolipid transfer protein (GLTP) family protein | chr2:14630425-14631779 FORWARD LENGTH=206
Chr05	44459854	44460404	gene:MD05G1314700	1.00867	0.00179089	AT5G01520.1	| RING/U-box superfamily protein | chr5:206797-208399 FORWARD LENGTH=242
Chr16	16481846	16482293	gene:MD16G1189200	1.00785	1.25353e-06	AT4G19600.1	CYCT1;4 | Cyclin family protein | chr4:10673619-10676532 FORWARD LENGTH=541
Chr10	37818553	37818678	gene:MD10G1289000	1.00762	2.64751e-17	AT5G46110.4	APE2, TPT | Glucose-6-phosphate/phosphate translocator-related | chr5:18697606-18700223 FORWARD LENGTH=415
Chr06	29276286	29276536	gene:MD06G1149800	1.00717	0.00584586	#N/A	#N/A
Chr17	1433127	1433477	gene:MD17G1018300	1.00612	0.000846677	AT3G26020.2	| Protein phosphatase 2A regulatory B subunit family protein | chr3:9514363-9516585 FORWARD LENGTH=510
Chr06	37056774	37056924	gene:MD06G1241000	1.00419	0.0134552	AT5G24760.1	| GroES-like zinc-binding dehydrogenase family protein | chr5:8495035-8497245 REVERSE LENGTH=381
Chr05	46663785	46663860	gene:MD05G1348100	1.00338	6.11806e-13	AT1G11840.6	GLX1 | glyoxalase I homolog | chr1:3995928-3997518 FORWARD LENGTH=322
Chr10	24478032	24478508	gene:MD10G1156300	1.00284	4.8281e-31	AT3G25230.1	ROF1, ATFKBP62, FKBP62 | rotamase FKBP 1 | chr3:9188257-9191137 FORWARD LENGTH=551
Chr02	1439940	1440128	gene:MD02G1020100	1.00282	0.0101647	AT1G49390.1	| 2-oxoglutarate (2OG) and Fe(II)-dependent oxygenase superfamily protein | chr1:18279600-18280873 FORWARD LENGTH=348
Chr06	2107478	2108271	gene:MD06G1017300	1.00257	0.00228864	AT5G45380.1	ATDUR3, DUR3 | solute:sodium symporters;urea transmembrane transporters | chr5:18391337-18395696 FORWARD LENGTH=704
Chr00	17098907	17099048	gene:MD00G1085200	1.00212	0.0288827	AT5G44600.1	| S-adenosyl-L-methionine-dependent methyltransferases superfamily protein | chr5:17989867-17991519 FORWARD LENGTH=333
Chr08	22921141	22934791	gene:MD08G1184000	1.0021	3.05157e-08	AT1G34760.1	GRF11, GF14 OMICRON, RHS5 | general regulatory factor 11 | chr1:12744062-12745603 REVERSE LENGTH=255
Chr08	29520506	29521003	gene:MD08G1229000	1.00188	9.51369e-07	AT1G09580.1	| emp24/gp25L/p24 family/GOLD family protein | chr1:3104657-3106092 FORWARD LENGTH=217
Chr07	27428050	27428225	gene:MD07G1195400	1.00182	0.000772584	AT3G12587.1	| Oligosaccaryltransferase | chr3:3994586-3994699 REVERSE LENGTH=37
Chr10	27561378	27561503	gene:MD10G1182700	1.00173	0.0201763	AT1G08620.2	PKDM7D | Transcription factor jumonji (jmj) family protein / zinc finger (C5HC2 type) family protein | chr1:2737554-2743370 FORWARD LENGTH=1209
Chr12	29425393	29426123	gene:MD12G1216600	1.00161	3.54207e-05	AT1G09060.2	| Zinc finger, RING-type;Transcription factor jumonji/aspartyl beta-hydroxylase | chr1:2921235-2925212 REVERSE LENGTH=930
Chr02	5874746	5875146	gene:MD02G1072200	1.00117	3.08305e-08	AT1G51760.1	IAR3, JR3 | peptidase M20/M25/M40 family protein | chr1:19199562-19201424 FORWARD LENGTH=440
Chr06	33813731	33814206	gene:MD06G1203600	1.00078	0.00438207	AT5G60940.1	| Transducin/WD40 repeat-like superfamily protein | chr5:24523092-24525655 FORWARD LENGTH=429
Chr12	25269429	25269629	gene:MD12G1172300	1.00074	0.00102198	AT3G08970.1	ATERDJ3A, TMS1 | DNAJ heat shock N-terminal domain-containing protein | chr3:2737589-2740265 FORWARD LENGTH=572
Chr03	4012127	4012477	gene:MD03G1050200	1.00042	0.0430643	AT3G10870.1	MES17, ATMES17 | methyl esterase 17 | chr3:3401228-3402612 REVERSE LENGTH=276
Chr13	16677535	16678955	gene:MD13G1192900	1.00008	6.28955e-38	AT4G09800.1	RPS18C | S18 ribosomal protein | chr4:6173818-6174963 FORWARD LENGTH=152
Chr14	20576133	20576183	gene:MD14G1128800	0.999346	0.0450256	AT5G53110.1	| RING/U-box superfamily protein | chr5:21529022-21533008 FORWARD LENGTH=382
Chr01	21211342	21212484	gene:MD01G1098300	0.999247	9.81556e-07	AT5G63140.1	ATPAP29, PAP29 | purple acid phosphatase 29 | chr5:25328237-25329616 FORWARD LENGTH=389
Chr12	933239	935573	gene:MD12G1008700	0.999162	1.79072e-05	AT3G03773.1	| HSP20-like chaperones superfamily protein | chr3:951885-953490 FORWARD LENGTH=150
Chr03	25924163	25924488	gene:MD03G1188900	0.997455	0.000203163	AT4G26640.2	WRKY20, AtWRKY20 | WRKY family transcription factor family protein | chr4:13437298-13440693 REVERSE LENGTH=557
Chr15	3029857	3030179	gene:MD15G1043800	0.996835	0.0257072	AT4G31770.1	ATDBR1, DBR1 | debranching enzyme 1 | chr4:15370296-15372422 REVERSE LENGTH=418
Chr08	6481796	6482171	gene:MD08G1077500	0.996812	0.00136349	AT2G18040.1	PIN1AT | peptidylprolyl cis/trans isomerase, NIMA-interacting 1 | chr2:7842346-7843537 FORWARD LENGTH=119
Chr17	22344316	22344843	gene:MD17G1186900	0.996425	0.000251271	AT4G38180.1	FRS5 | FAR1-related sequence 5 | chr4:17906702-17909404 REVERSE LENGTH=788
Chr02	10750697	10750997	gene:MD02G1132900	0.996092	0.00144629	AT5G66240.2	| Transducin/WD40 repeat-like superfamily protein | chr5:26466348-26468201 FORWARD LENGTH=331
Chr09	4202605	4203267	gene:MD09G1061600	0.995906	0.0101982	AT3G29280.1	| unknown protein; Has 24 Blast hits to 24 proteins in 9 species: Archae - 0; Bacteria - 0; Metazoa - 0; Fungi - 0; Plants - 24; Viruses - 0; Other Eukaryotes - 0 (source: NCBI BLink). | chr3:11236705-11237947 REVERSE LENGTH=178
Chr03	335672	336172	gene:MD03G1004300	0.995865	2.08623e-34	AT5G19760.1	| Mitochondrial substrate carrier family protein | chr5:6679591-6681845 REVERSE LENGTH=298
Chr09	17036485	17036610	gene:MD09G1191900	0.995784	2.60364e-05	AT1G17650.1	GLYR2, GR2 | glyoxylate reductase 2 | chr1:6069594-6071964 REVERSE LENGTH=358
Chr07	28197416	28197686	gene:MD07G1204400	0.995671	0.00684584	AT3G55605.1	| Mitochondrial glycoprotein family protein | chr3:20622668-20623889 FORWARD LENGTH=258
Chr08	7433016	7433416	gene:MD08G1089900	0.995655	0.000277714	AT2G38220.1	| RING/U-box superfamily protein | chr2:16008112-16010538 FORWARD LENGTH=404
Chr02	4942666	4943191	gene:MD02G1061500	0.995488	0.000619444	AT5G19930.2	| Protein of unknown function DUF92, transmembrane | chr5:6737872-6739283 REVERSE LENGTH=288
Chr15	15361026	15361344	gene:MD15G1194300	0.994932	3.82096e-08	AT1G77180.2	SKIP | chromatin protein family | chr1:28999791-29001632 REVERSE LENGTH=613
Chr04	29214819	29215319	gene:MD04G1206300	0.994527	0.0240471	#N/A	#N/A
Chr04	21342114	21342264	gene:MD04G1127500	0.994384	0.025298	AT5G02410.1	| DIE2/ALG10 family | chr5:517319-519634 REVERSE LENGTH=509
Chr05	38747858	38748169	gene:MD05G1256300	0.994354	0.000632308	AT5G45110.1	NPR3, ATNPR3 | NPR1-like protein 3 | chr5:18229319-18231334 FORWARD LENGTH=586
Chr10	41570928	41571216	gene:MD10G1340200	0.994071	0.00943004	AT1G03370.1	| C2 calcium/lipid-binding and GRAM domain containing protein | chr1:830968-834996 FORWARD LENGTH=1020
Chr06	26386663	26387038	gene:MD06G1122300	0.993711	1.57278e-10	AT1G64720.1	CP5 | Polyketide cyclase/dehydrase and lipid transport superfamily protein | chr1:24046887-24048537 REVERSE LENGTH=385
Chr06	3384167	3384317	gene:MD06G1027900	0.993229	0.0389644	#N/A	#N/A
Chr14	26645981	26646256	gene:MD14G1172500	0.993046	0.0217125	AT2G42490.1	| Copper amine oxidase family protein | chr2:17691600-17695526 REVERSE LENGTH=776
Chr09	9339029	9340014	gene:MD09G1120700	0.99252	1.75212e-05	AT2G04845.1	| Acyl-CoA N-acyltransferases (NAT) superfamily protein | chr2:1702341-1703993 REVERSE LENGTH=218
Chr16	13992045	13992345	gene:MD16G1168100	0.992267	0.0353583	AT5G49060.1	| Heat shock protein DnaJ, N-terminal with domain of unknown function (DUF1977) | chr5:19886764-19888136 FORWARD LENGTH=354
Chr02	641542	641892	gene:MD02G1009700	0.992085	0.00865141	AT1G07950.1	MED22B | Surfeit locus protein 5 subunit 22 of Mediator complex | chr1:2466061-2466982 REVERSE LENGTH=154
Chr10	20976098	20976398	gene:MD10G1129200	0.991781	1.67384e-09	AT5G27280.1	| Zim17-type zinc finger protein | chr5:9617548-9618369 FORWARD LENGTH=212
Chr06	21707384	21707634	gene:MD06G1089100	0.991776	0.000413982	AT4G23493.1	| unknown protein; Has 30201 Blast hits to 17322 proteins in 780 species: Archae - 12; Bacteria - 1396; Metazoa - 17338; Fungi - 3422; Plants - 5037; Viruses - 0; Other Eukaryotes - 2996 (source: NCBI BLink). | chr4:12256327-12256693 REVERSE LENGTH=87
Chr01	31171937	31172037	gene:MD01G1219500	0.989733	3.81289e-06	AT5G53460.3	GLT1 | NADH-dependent glutamate synthase 1 | chr5:21700518-21709629 FORWARD LENGTH=2208
Chr02	19897446	19897846	gene:MD02G1201300	0.989386	1.15433e-09	AT1G01940.1	| Cyclophilin-like peptidyl-prolyl cis-trans isomerase family protein | chr1:323082-324719 FORWARD LENGTH=160
Chr07	9159965	9160991	gene:MD07G1087600	0.989126	1.55627e-08	AT2G45060.1	| Uncharacterised conserved protein UCP022280 | chr2:18584674-18586688 REVERSE LENGTH=272
Chr16	17216667	17217292	gene:MD16G1194000	0.989037	3.96136e-61	AT3G22440.1	| FRIGIDA-like protein | chr3:7959854-7961886 FORWARD LENGTH=532
Chr15	21507054	21507348	gene:MD15G1254500	0.988967	0.0489753	AT3G26750.1	| CONTAINS InterPro DOMAIN/s: Ubiquitin-conjugating enzyme E2C-binding protein (InterPro:IPR019193); Has 26 Blast hits to 25 proteins in 9 species: Archae - 0; Bacteria - 0; Metazoa - 0; Fungi - 0; Plants - 26; Viruses - 0; Other Eukaryotes - 0 (source: NCBI BLink). | chr3:9840139-9841719 REVERSE LENGTH=526
Chr05	17697888	17698238	gene:MD05G1084200	0.988965	4.45179e-09	AT5G53390.1	| O-acyltransferase (WSD1-like) family protein | chr5:21656951-21659207 REVERSE LENGTH=486
Chr06	31819871	31820196	gene:MD06G1177900	0.988846	3.65639e-06	AT3G48030.1	| hypoxia-responsive family protein / zinc finger (C3HC4-type RING finger) family protein | chr3:17725410-17727954 REVERSE LENGTH=349
Chr11	39587499	39588636	gene:MD11G1278700	0.98825	0.00823674	AT5G19840.1	| 2-oxoglutarate (2OG) and Fe(II)-dependent oxygenase superfamily protein | chr5:6705372-6709382 FORWARD LENGTH=505
Chr14	30310707	30310882	gene:MD14G1221400	0.988005	6.14011e-06	AT1G03280.1	| Transcription factor TFIIE, alpha subunit | chr1:803635-806758 FORWARD LENGTH=479
Chr11	12440168	12440693	gene:MD11G1135800	0.987918	1.81307e-16	AT5G60640.1	ATPDIL1-4, PDI2, ATPDI2, PDIL1-4 | PDI-like 1-4 | chr5:24371141-24373993 REVERSE LENGTH=597
Chr03	524852	525242	gene:MD03G1006300	0.987837	7.35965e-11	AT1G55320.1	AAE18 | acyl-activating enzyme 18 | chr1:20633371-20636659 FORWARD LENGTH=727
Chr08	5153555	5154133	gene:MD08G1064800	0.987615	0.0488241	AT5G11950.2	| Putative lysine decarboxylase family protein | chr5:3855072-3856815 FORWARD LENGTH=216
Chr17	1907719	1908069	gene:MD17G1026700	0.987535	0.0299124	AT5G40480.1	EMB3012 | embryo defective 3012 | chr5:16213361-16223982 FORWARD LENGTH=1923
Chr07	21003648	21003823	gene:MD07G1144200	0.986813	1.01007e-09	AT1G64230.2	UBC28 | ubiquitin-conjugating enzyme 28 | chr1:23833792-23835220 FORWARD LENGTH=148
Chr17	26298830	26299439	gene:MD17G1216000	0.986473	2.53922e-08	AT4G02580.1	| NADH-ubiquinone oxidoreductase 24 kDa subunit, putative | chr4:1134586-1136906 FORWARD LENGTH=255
Chr15	54021637	54021985	gene:MD15G1440200	0.986265	0.033129	AT5G43822.1	| Pentatricopeptide repeat (PPR) superfamily protein | chr5:17620830-17621868 FORWARD LENGTH=195
Chr12	33023281	33023581	gene:MD12G1263900	0.986094	3.6396e-26	AT5G16400.1	TRXF2, ATF2 | thioredoxin F2 | chr5:5363905-5365249 REVERSE LENGTH=185
Chr14	9868819	9869469	gene:MD14G1083600	0.985886	1.82889e-16	AT5G04060.1	| S-adenosyl-L-methionine-dependent methyltransferases superfamily protein | chr5:1099271-1101810 FORWARD LENGTH=600
Chr12	22414287	22414551	gene:MD12G1145000	0.985773	9.59449e-08	AT3G09350.1	Fes1A | Fes1A | chr3:2871216-2873109 FORWARD LENGTH=363
Chr15	3714346	3714771	gene:MD15G1054500	0.98482	1.16439e-05	AT1G72770.3	HAB1 | homology to ABI1 | chr1:27390998-27392851 FORWARD LENGTH=511
Chr02	37456574	37457037	gene:MD02G1320400	0.98471	2.13095e-10	AT2G44280.2	| Major facilitator superfamily protein | chr2:18301563-18303927 REVERSE LENGTH=462
Chr16	19533657	19534007	gene:MD16G1208000	0.984605	0.000762675	AT3G23070.1	ATCFM3A, CFM3A | CRM family member 3A | chr3:8203548-8207243 FORWARD LENGTH=881
Chr15	14540380	14540605	gene:MD15G1184100	0.984572	0.000745353	AT4G13250.1	NYC1 | NAD(P)-binding Rossmann-fold superfamily protein | chr4:7684417-7686691 REVERSE LENGTH=496
Chr00	14224495	14224945	gene:MD00G1072300	0.984556	5.48897e-05	AT1G80070.1	SUS2, EMB33, EMB177, EMB14 | Pre-mRNA-processing-splicing factor | chr1:30118052-30127574 FORWARD LENGTH=2359
Chr16	8378376	8379562	gene:MD16G1117800	0.984268	1.12149e-06	#N/A	#N/A
Chr15	47560610	47561210	gene:MD15G1385000	0.984122	3.97225e-06	AT1G09730.2	| Cysteine proteinases superfamily protein | chr1:3148017-3154236 REVERSE LENGTH=931
Chr13	3073967	3074617	gene:MD13G1044300	0.983844	6.19619e-05	AT5G08420.1	| RNA-binding KH domain-containing protein | chr5:2713555-2716064 FORWARD LENGTH=391
Chr11	20843556	20844266	gene:MD11G1176300	0.982303	2.4131e-08	AT2G26990.1	FUS12, ATCSN2, COP12, CSN2 | proteasome family protein | chr2:11519684-11522412 REVERSE LENGTH=439
Chr06	34287934	34288233	gene:MD06G1209500	0.982303	0.00160277	AT3G18600.1	| P-loop containing nucleoside triphosphate hydrolases superfamily protein | chr3:6399724-6403007 REVERSE LENGTH=568
Chr04	408794	409169	gene:MD04G1002700	0.982295	2.71164e-26	AT3G24190.1	| Protein kinase superfamily protein | chr3:8743319-8747703 FORWARD LENGTH=793
Chr14	14698706	14699383	gene:MD14G1096800	0.981495	2.19349e-10	AT3G53110.1	LOS4 | P-loop containing nucleoside triphosphate hydrolases superfamily protein | chr3:19687968-19690423 FORWARD LENGTH=496
Chr10	12211259	12211325	gene:MD10G1083200	0.981458	0.00175545	AT3G18890.1	| NAD(P)-binding Rossmann-fold superfamily protein | chr3:6511169-6514729 FORWARD LENGTH=641
Chr04	25791700	25791875	gene:MD04G1167600	0.980874	0.0129556	AT2G38480.1	| Uncharacterised protein family (UPF0497) | chr2:16110960-16111694 REVERSE LENGTH=188
Chr14	2942300	2942625	gene:MD14G1033000	0.98065	0.0358063	AT3G02875.1	ILR1 | Peptidase M20/M25/M40 family protein | chr3:631993-633859 FORWARD LENGTH=442
Chr02	26725316	26725641	gene:MD02G1226800	0.980487	0.00589176	AT1G50120.1	| FUNCTIONS IN: molecular_function unknown; INVOLVED IN: biological_process unknown; LOCATED IN: cellular_component unknown; EXPRESSED IN: 23 plant structures; EXPRESSED DURING: 13 growth stages; CONTAINS InterPro DOMAIN/s: Rgp1 (InterPro:IPR014848), Immunoglobulin E-set (InterPro:IPR014756); Has 144 Blast hits to 140 proteins in 61 species: Archae - 0; Bacteria - 0; Metazoa - 86; Fungi - 10; Pla…
Chr07	33518170	33518469	gene:MD07G1267200	0.980283	0.0204195	AT5G52230.2	MBD13 | methyl-CPG-binding domain protein 13 | chr5:21208097-21211634 REVERSE LENGTH=746
Chr16	6534385	6534704	gene:MD16G1094400	0.98007	1.49158e-18	AT1G60420.1	| DC1 domain-containing protein | chr1:22261978-22264243 FORWARD LENGTH=578
Chr13	9132171	9132471	gene:MD13G1123200	0.979978	0.0025848	AT1G27430.1	| GYF domain-containing protein | chr1:9521045-9526928 REVERSE LENGTH=1492
Chr11	16980199	16980599	gene:MD11G1164700	0.979928	0.000372838	AT3G52660.2	| RNA-binding (RRM/RBD/RNP motifs) family protein | chr3:19522598-19524735 FORWARD LENGTH=471
Chr09	3718533	3719818	gene:MD09G1056100	0.979926	5.43413e-10	#N/A	#N/A
Chr05	47232757	47232982	gene:MD05G1356700	0.979748	0.00153615	AT4G22310.1	| Uncharacterised protein family (UPF0041) | chr4:11791443-11792638 FORWARD LENGTH=108
Chr03	26123013	26123313	gene:MD03G1190300	0.978821	0.00181047	AT1G50590.1	| RmlC-like cupins superfamily protein | chr1:18732378-18734053 REVERSE LENGTH=310
Chr12	32540735	32541514	gene:MD12G1258800	0.978405	2.46996e-18	AT3G54900.1	CXIP1, ATGRXCP | CAX interacting protein 1 | chr3:20341850-20342371 REVERSE LENGTH=173
Chr02	31635905	31636355	gene:MD02G1262100	0.978323	2.07529e-05	AT4G29380.1	| protein kinase family protein / WD-40 repeat family protein | chr4:14458822-14464692 FORWARD LENGTH=1494
Chr17	17780343	17780618	gene:MD17G1172400	0.978279	2.45107e-07	AT1G72770.3	HAB1 | homology to ABI1 | chr1:27390998-27392851 FORWARD LENGTH=511
Chr05	20291659	20291784	gene:MD05G1096900	0.978201	0.00915923	AT3G19553.1	| Amino acid permease family protein | chr3:6790988-6792507 REVERSE LENGTH=479
Chr09	7656898	7657348	gene:MD09G1105000	0.977746	3.69946e-17	AT3G21865.1	PEX22 | peroxin 22 | chr3:7701308-7703218 REVERSE LENGTH=283
Chr01	18879412	18880487	gene:MD01G1082300	0.977254	3.2673e-05	AT4G00990.1	| Transcription factor jumonji (jmjC) domain-containing protein | chr4:427035-431535 FORWARD LENGTH=840
Chr06	27558595	27559070	gene:MD06G1131700	0.97687	2.53001e-08	AT5G61970.1	| signal recognition particle-related / SRP-related | chr5:24888920-24893079 FORWARD LENGTH=605
Chr04	22401290	22401860	gene:MD04G1136300	0.976389	3.66239e-09	AT3G53900.2	UPP, PYRR | uracil phosphoribosyltransferase | chr3:19956914-19959006 REVERSE LENGTH=296
Chr05	43343085	43343385	gene:MD05G1300100	0.975874	2.02173e-14	AT1G09850.1	XBCP3 | xylem bark cysteine peptidase 3 | chr1:3201848-3203875 FORWARD LENGTH=437
Chr03	1973501	1973901	gene:MD03G1024000	0.975847	0.00325283	AT5G13070.1	| MSF1-like family protein | chr5:4148216-4149062 FORWARD LENGTH=183
Chr17	4145199	4145587	gene:MD17G1053000	0.975797	4.89738e-05	AT3G29090.1	PME31, ATPME31 | pectin methylesterase 31 | chr3:11073804-11075335 FORWARD LENGTH=317
Chr10	27442458	27442808	gene:MD10G1181400	0.975539	5.89967e-07	AT2G20490.1	NOP10, EDA27 | nucleolar RNA-binding Nop10p family protein | chr2:8831897-8832723 FORWARD LENGTH=64
Chr08	23541677	23542102	gene:MD08G1186900	0.975455	4.70026e-33	AT5G10360.1	EMB3010, RPS6B | Ribosomal protein S6e | chr5:3258734-3260142 REVERSE LENGTH=249
Chr15	3911629	3911770	gene:MD15G1058300	0.975401	0.0392489	AT5G11910.1	| alpha/beta-Hydrolases superfamily protein | chr5:3836560-3838182 REVERSE LENGTH=297
Chr14	30892690	30893574	gene:MD14G1227900	0.974971	7.65202e-06	AT1G48790.1	AMSH1 | associated molecule with the SH3 domain of STAM 1 | chr1:18043925-18047427 REVERSE LENGTH=507
Chr05	43199756	43200031	gene:MD05G1298600	0.974821	0.0499471	AT1G29220.1	| transcriptional regulator family protein | chr1:10210678-10212571 REVERSE LENGTH=351
Chr16	24939738	24940401	gene:MD16G1237000	0.974362	0.00206673	AT2G07050.1	CAS1 | cycloartenol synthase 1 | chr2:2924629-2930295 FORWARD LENGTH=759
Chr01	31045693	31046093	gene:MD01G1218000	0.974179	4.79241e-32	AT5G24300.2	SSI1 | Glycogen/starch synthases, ADP-glucose type | chr5:8266934-8270860 FORWARD LENGTH=652
Chr06	4848013	4848363	gene:MD06G1037800	0.97404	0.0054496	AT5G05670.1	| signal recognition particle binding | chr5:1695916-1697534 REVERSE LENGTH=260
Chr05	38159978	38160253	gene:MD05G1249900	0.973989	0.000289028	AT3G12800.1	SDRB, DECR | short-chain dehydrogenase-reductase B | chr3:4063463-4064757 REVERSE LENGTH=298
Chr15	7591436	7591722	gene:MD15G1108800	0.973757	0.00347567	AT4G31420.1	| Zinc finger protein 622 | chr4:15245987-15247763 REVERSE LENGTH=404
Chr01	10750329	10750754	gene:MD01G1029800	0.973719	2.09384e-06	AT5G65000.1	| Nucleotide-sugar transporter family protein | chr5:25965123-25967307 REVERSE LENGTH=325
Chr10	33114616	33115027	gene:MD10G1235100	0.97344	1.08185e-27	AT1G04760.1	ATVAMP726, VAMP726 | vesicle-associated membrane protein 726 | chr1:1334760-1336070 FORWARD LENGTH=220
Chr01	26233871	26234770	gene:MD01G1154200	0.973284	0.00483583	AT5G05570.2	| transducin family protein / WD-40 repeat family protein | chr5:1656766-1663728 FORWARD LENGTH=1099
Chr05	35730775	35731443	gene:MD05G1224600	0.973279	3.70987e-09	AT1G16470.2	PAB1 | proteasome subunit PAB1 | chr1:5623122-5625439 FORWARD LENGTH=235
Chr11	32844808	32845570	gene:MD11G1224300	0.973193	1.05723e-06	AT3G20560.1	ATPDIL5-3, PDI12, ATPDI12, PDIL5-3 | PDI-like 5-3 | chr3:7182182-7186390 FORWARD LENGTH=483
Chr02	13101565	13101965	gene:MD02G1156900	0.972735	1.46059e-06	AT3G50780.1	| BEST Arabidopsis thaliana protein match is: BTB/POZ domain-containing protein (TAIR:AT1G63850.1); Has 298 Blast hits to 298 proteins in 22 species: Archae - 0; Bacteria - 0; Metazoa - 10; Fungi - 0; Plants - 287; Viruses - 0; Other Eukaryotes - 1 (source: NCBI BLink). | chr3:18875662-18877341 REVERSE LENGTH=520
Chr09	15099203	15099403	gene:MD09G1176500	0.972564	2.35902e-10	AT3G14200.1	| Chaperone DnaJ-domain superfamily protein | chr3:4712881-4714361 REVERSE LENGTH=230
Chr00	18319565	18320287	gene:MD00G1089200	0.972366	2.05559e-06	AT1G33360.1	| ATP-dependent Clp protease | chr1:12092111-12095789 FORWARD LENGTH=656
Chr09	20963653	20963800	gene:MD09G1213700	0.972284	2.90776e-08	AT1G79920.1	| Heat shock protein 70 (Hsp 70) family protein | chr1:30058935-30062224 REVERSE LENGTH=831
Chr03	30898955	30899244	gene:MD03G1223700	0.972208	0.0264884	AT3G15470.1	| Transducin/WD40 repeat-like superfamily protein | chr3:5216630-5219868 REVERSE LENGTH=883
Chr15	47105115	47105540	gene:MD15G1382100	0.972199	1.3203e-12	AT2G33735.1	| Chaperone DnaJ-domain superfamily protein | chr2:14268532-14269394 REVERSE LENGTH=119
Chr10	37946958	37947480	gene:MD10G1290700	0.971286	0.00979671	AT5G53940.1	| Yippee family putative zinc-binding protein | chr5:21897164-21898589 REVERSE LENGTH=129
Chr01	29902665	29908177	gene:MD01G1203100	0.971128	4.36117e-10	AT4G20850.1	TPP2 | tripeptidyl peptidase ii | chr4:11160935-11169889 REVERSE LENGTH=1380
Chr04	4106239	4106839	gene:MD04G1036800	0.971092	8.45767e-13	AT3G59310.1	| Eukaryotic protein of unknown function (DUF914) | chr3:21922316-21924313 REVERSE LENGTH=332
Chr01	22133236	22133654	gene:MD01G1108400	0.970786	2.26845e-06	AT5G13570.1	DCP2, TDT, ATDCP2 | decapping 2 | chr5:4367532-4369992 FORWARD LENGTH=373
Chr14	30389232	30389582	gene:MD14G1222300	0.970315	0.000443814	AT3G18520.1	HDA15, ATHDA15 | histone deacetylase 15 | chr3:6361605-6365367 FORWARD LENGTH=552
Chr10	35384299	35385346	gene:MD10G1260100	0.970036	3.32648e-05	AT5G46180.1	DELTA-OAT | ornithine-delta-aminotransferase | chr5:18718766-18721271 REVERSE LENGTH=475
Chr09	8028555	8028672	gene:MD09G1108400	0.968522	0.00967488	AT1G05190.1	emb2394 | Ribosomal protein L6 family | chr1:1502515-1503738 REVERSE LENGTH=223
Chr12	919255	919630	gene:MD12G1008400	0.968467	1.57823e-05	AT1G16560.3	| Per1-like family protein | chr1:5668945-5670343 FORWARD LENGTH=342
Chr15	24243808	24244158	gene:MD15G1276200	0.968044	2.42143e-07	AT5G66930.2	| unknown protein; CONTAINS InterPro DOMAIN/s: Protein of unknown function DUF1649 (InterPro:IPR012445); Has 251 Blast hits to 251 proteins in 113 species: Archae - 0; Bacteria - 0; Metazoa - 91; Fungi - 85; Plants - 58; Viruses - 0; Other Eukaryotes - 17 (source: NCBI BLink). | chr5:26725997-26727549 FORWARD LENGTH=215
Chr06	30766969	30767330	gene:MD06G1167500	0.967827	9.844e-06	AT5G63110.1	HDA6, AXE1, ATHDA6, RTS1, RPD3B, SIL1 | histone deacetylase 6 | chr5:25315834-25318227 REVERSE LENGTH=471
Chr10	24039758	24040057	gene:MD10G1152800	0.967702	0.007321	AT5G64180.1	| unknown protein; Has 1807 Blast hits to 1807 proteins in 277 species: Archae - 0; Bacteria - 0; Metazoa - 736; Fungi - 347; Plants - 385; Viruses - 0; Other Eukaryotes - 339 (source: NCBI BLink). | chr5:25677163-25678204 FORWARD LENGTH=158
Chr17	12320408	12320779	gene:MD17G1137400	0.967473	0.00224806	AT1G06490.1	ATGSL07, gsl07, atgsl7, GSL7 | glucan synthase-like 7 | chr1:1978762-1989295 FORWARD LENGTH=1958
Chr09	17361844	17361944	gene:MD09G1193600	0.96709	1.08368e-14	AT3G13772.1	TMN7, AtTMN7 | transmembrane nine 7 | chr3:4521712-4524394 REVERSE LENGTH=641
Chr11	7125788	7126213	gene:MD11G1084600	0.967081	1.1381e-18	AT5G23860.2	TUB8 | tubulin beta 8 | chr5:8042962-8044528 FORWARD LENGTH=449
Chr13	8032963	8033276	gene:MD13G1110400	0.96682	0.00113674	AT3G26020.2	| Protein phosphatase 2A regulatory B subunit family protein | chr3:9514363-9516585 FORWARD LENGTH=510
Chr06	31827917	31828167	gene:MD06G1178100	0.966448	0.0440284	AT5G40200.1	DegP9 | DegP protease 9 | chr5:16070402-16073101 FORWARD LENGTH=592
Chr07	14716417	14717279	gene:MD07G1118600	0.965955	1.73629e-05	AT2G45240.1	MAP1A | methionine aminopeptidase 1A | chr2:18656059-18658906 FORWARD LENGTH=398
Chr15	10415293	10415984	gene:MD15G1141100	0.965915	1.48805e-06	AT5G17570.1	| TatD related DNase | chr5:5792948-5794580 FORWARD LENGTH=325
Chr13	7054160	7054510	gene:MD13G1099800	0.965765	5.04474e-16	AT1G67850.2	| Protein of unknown function (DUF707) | chr1:25439204-25441904 FORWARD LENGTH=404
Chr06	21397029	21397506	gene:MD06G1087400	0.965004	0.0191333	AT1G75060.2	| unknown protein; FUNCTIONS IN: molecular_function unknown; INVOLVED IN: biological_process unknown; LOCATED IN: cellular_component unknown; BEST Arabidopsis thaliana protein match is: unknown protein (TAIR:AT1G19330.2); Has 104 Blast hits to 104 proteins in 22 species: Archae - 0; Bacteria - 0; Metazoa - 0; Fungi - 0; Plants - 104; Viruses - 0; Other Eukaryotes - 0 (source: NCBI BLink). | chr1:…
Chr06	21793818	21793968	gene:MD06G1089500	0.964981	0.000740893	AT4G01370.1	ATMPK4, MPK4 | MAP kinase 4 | chr4:567219-568889 FORWARD LENGTH=376
Chr10	41553261	41553685	gene:MD10G1340000	0.964723	0.000415037	AT5G47760.1	PGLP2, ATPGLP2, ATPK5 | 2-phosphoglycolate phosphatase 2 | chr5:19343121-19344979 REVERSE LENGTH=301
Chr12	1415330	1415727	gene:MD12G1013300	0.964605	4.41172e-11	AT5G17770.1	ATCBR, CBR1, CBR | NADH:cytochrome B5 reductase 1 | chr5:5864543-5866495 REVERSE LENGTH=281
Chr11	16998286	16998811	gene:MD11G1164800	0.964314	0.0173517	AT2G27460.1	| sec23/sec24 transport family protein | chr2:11740670-11744867 FORWARD LENGTH=745
Chr06	4663159	4663484	gene:MD06G1036400	0.964104	0.000628112	AT1G32360.1	| Zinc finger (CCCH-type) family protein | chr1:11673325-11675162 FORWARD LENGTH=384
Chr01	31536973	31537123	gene:MD01G1224100	0.964065	0.0256095	AT5G24320.1	| Transducin/WD40 repeat-like superfamily protein | chr5:8284858-8287651 REVERSE LENGTH=694
Chr02	13145574	13145949	gene:MD02G1157100	0.963232	0.00255283	AT5G66600.3	| Protein of unknown function, DUF547 | chr5:26575105-26578315 REVERSE LENGTH=614
Chr13	6950627	6951052	gene:MD13G1098100	0.963231	0.00353456	AT1G10700.1	PRS3 | phosphoribosyl pyrophosphate (PRPP) synthase 3 | chr1:3554157-3556274 FORWARD LENGTH=411
Chr14	29760783	29761391	gene:MD14G1213100	0.96307	0.000270732	AT3G26850.2	| histone-lysine N-methyltransferases | chr3:9896541-9897415 REVERSE LENGTH=265
Chr04	30335223	30335909	gene:MD04G1222600	0.962735	4.49065e-07	AT3G04780.1	| Protein of unknown function (DUF1000) | chr3:1311447-1313013 REVERSE LENGTH=176
Chr00	39535843	39536343	gene:MD00G1172000	0.96266	1.73092e-06	#N/A	#N/A
Chr15	46819963	46820113	gene:MD15G1380500	0.962228	0.0321194	AT4G24380.1	| INVOLVED IN: 10-formyltetrahydrofolate biosynthetic process, folic acid and derivative biosynthetic process; EXPRESSED IN: 24 plant structures; EXPRESSED DURING: 15 growth stages; CONTAINS InterPro DOMAIN/s: Serine hydrolase (InterPro:IPR005645); BEST Arabidopsis thaliana protein match is: alpha/beta-Hydrolases superfamily protein (TAIR:AT5G65400.1); Has 30201 Blast hits to 17322 proteins in 78…
Chr03	37446982	37447357	gene:MD03G1298700	0.962053	0.0051528	AT4G02210.2	| unknown protein; FUNCTIONS IN: molecular_function unknown; INVOLVED IN: biological_process unknown; LOCATED IN: cellular_component unknown; EXPRESSED IN: 22 plant structures; EXPRESSED DURING: 13 growth stages; BEST Arabidopsis thaliana protein match is: unknown protein (TAIR:AT2G24960.2). | chr4:974320-975917 REVERSE LENGTH=439
Chr05	32231616	32232063	gene:MD05G1194900	0.961819	8.83204e-08	AT4G21150.3	HAP6 | ribophorin II (RPN2) family protein | chr4:11278646-11283599 FORWARD LENGTH=691
Chr09	9567145	9568163	gene:MD09G1123700	0.961697	1.51714e-13	AT2G04900.1	| unknown protein; FUNCTIONS IN: molecular_function unknown; INVOLVED IN: N-terminal protein myristoylation; LOCATED IN: cellular_component unknown; EXPRESSED IN: 23 plant structures; EXPRESSED DURING: 15 growth stages; CONTAINS InterPro DOMAIN/s: Protein of unknown function DUF423 (InterPro:IPR006696); Has 1824 Blast hits to 1824 proteins in 878 species: Archae - 0; Bacteria - 1498; Metazoa - 11…
Chr13	3828586	3828986	gene:MD13G1054600	0.961646	0.00919078	AT1G68910.3	WIT2 | WPP domain-interacting protein 2 | chr1:25908373-25910485 REVERSE LENGTH=582
Chr09	9063062	9063410	gene:MD09G1117900	0.961585	0.00308915	AT1G04950.3	TAFII59, TAF6, ATTAF6 | TATA BOX ASSOCIATED FACTOR II 59 | chr1:1403606-1407184 REVERSE LENGTH=549
Chr11	20591370	20591995	gene:MD11G1174900	0.961521	0.00341374	AT5G22030.1	UBP8 | ubiquitin-specific protease 8 | chr5:7290155-7296344 REVERSE LENGTH=913
Chr15	8934468	8934862	gene:MD15G1123300	0.961018	0.000222518	AT2G34160.1	| Alba DNA/RNA-binding protein | chr2:14426283-14427220 FORWARD LENGTH=130
Chr04	26933279	26933579	gene:MD04G1178500	0.960784	1.8254e-11	AT5G01990.1	| Auxin efflux carrier family protein | chr5:377373-379600 REVERSE LENGTH=431
Chr01	25552264	25552489	gene:MD01G1145600	0.960419	0.00338619	AT3G11320.1	| Nucleotide-sugar transporter family protein | chr3:3547017-3548539 REVERSE LENGTH=308
Chr16	15140013	15140338	gene:MD16G1177900	0.96024	7.56897e-06	AT5G18850.1	| unknown protein; FUNCTIONS IN: molecular_function unknown; INVOLVED IN: biological_process unknown; LOCATED IN: endomembrane system; EXPRESSED IN: 23 plant structures; EXPRESSED DURING: 13 growth stages; Has 1807 Blast hits to 1807 proteins in 277 species: Archae - 0; Bacteria - 0; Metazoa - 736; Fungi - 347; Plants - 385; Viruses - 0; Other Eukaryotes - 339 (source: NCBI BLink). | chr5:6286896…
Chr13	12008793	12009118	gene:MD13G1153200	0.960073	4.21916e-06	AT3G06610.1	| DNA-binding enhancer protein-related | chr3:2060837-2061845 FORWARD LENGTH=115
Chr04	30038581	30039006	gene:MD04G1217800	0.959883	3.67332e-06	AT5G27990.1	| Pre-rRNA-processing protein TSR2, conserved region | chr5:10017358-10018265 FORWARD LENGTH=184
Chr08	21390529	21390879	gene:MD08G1176300	0.959611	0.0142929	AT1G22050.1	MUB6 | membrane-anchored ubiquitin-fold protein 6 precursor | chr1:7771897-7772843 FORWARD LENGTH=119
Chr08	1469775	1470175	gene:MD08G1020300	0.958544	0.00917109	AT5G49460.1	ACLB-2 | ATP citrate lyase subunit B 2 | chr5:20055048-20058195 FORWARD LENGTH=608
Chr02	17606263	17606613	gene:MD02G1190600	0.958535	0.00533346	AT3G49725.1	| GTP-binding protein, HflX | chr3:18442448-18445397 REVERSE LENGTH=620
Chr06	5633913	5634504	gene:MD06G1042800	0.958307	0.000639038	AT5G47020.1	| unknown protein; FUNCTIONS IN: molecular_function unknown; INVOLVED IN: biological_process unknown; LOCATED IN: endomembrane system; EXPRESSED IN: 23 plant structures; EXPRESSED DURING: 13 growth stages; BEST Arabidopsis thaliana protein match is: unknown protein (TAIR:AT5G11700.2); Has 1807 Blast hits to 1807 proteins in 277 species: Archae - 0; Bacteria - 0; Metazoa - 736; Fungi - 347; Plants…
Chr01	29675368	29675768	gene:MD01G1199600	0.958194	2.26894e-14	AT3G48880.2	| RNI-like superfamily protein | chr3:18127873-18129008 FORWARD LENGTH=309
Chr05	23781231	23781706	gene:MD05G1116500	0.95794	0.00566573	AT4G38760.1	| Protein of unknown function (DUF3414) | chr4:18085033-18096166 REVERSE LENGTH=1965
Chr12	32053838	32054561	gene:MD12G1250300	0.957874	0.0392533	AT5G32470.1	| Haem oxygenase-like, multi-helical | chr5:12085328-12088569 REVERSE LENGTH=617
Chr10	38501838	38502163	gene:MD10G1297800	0.957806	6.2337e-07	#N/A	#N/A
Chr03	25021537	25021987	gene:MD03G1183300	0.957132	7.89853e-05	AT5G55670.1	| RNA-binding (RRM/RBD/RNP motifs) family protein | chr5:22544669-22546801 REVERSE LENGTH=710
Chr02	435303	435703	gene:MD02G1006200	0.956955	1.85917e-06	AT5G57900.1	SKIP1 | SKP1 interacting partner 1 | chr5:23449916-23450915 REVERSE LENGTH=300
Chr07	34855204	34855528	gene:MD07G1286700	0.95642	4.40376e-09	AT5G53130.1	CNGC1, ATCNGC1 | cyclic nucleotide gated channel 1 | chr5:21537830-21540490 REVERSE LENGTH=716
Chr17	6610132	6610382	gene:MD17G1079800	0.956118	0.0129639	AT4G03415.2	| Protein phosphatase 2C family protein | chr4:1503789-1505510 REVERSE LENGTH=468
Chr17	31932628	31933235	gene:MD17G1259100	0.955981	0.00260844	AT1G66330.2	| senescence-associated family protein | chr1:24729880-24732144 REVERSE LENGTH=417
Chr17	15261522	15262401	gene:MD17G1157900	0.955773	0.0045535	AT3G13050.1	| Major facilitator superfamily protein | chr3:4176866-4178868 FORWARD LENGTH=500
Chr09	398596	400109	gene:MD09G1005100	0.95575	6.03978e-10	#N/A	#N/A
Chr07	28772920	28773320	gene:MD07G1208000	0.955279	7.18655e-11	#N/A	#N/A
Chr14	11201072	11201657	gene:MD14G1089400	0.954664	2.41349e-06	AT4G18593.1	| dual specificity protein phosphatase-related | chr4:10238154-10238698 FORWARD LENGTH=142
Chr05	44644660	44644960	gene:MD05G1318100	0.954552	1.96013e-06	AT2G20780.1	| Major facilitator superfamily protein | chr2:8947496-8949170 REVERSE LENGTH=526
Chr05	2864364	2864689	gene:MD05G1016000	0.954127	0.000790079	AT1G77122.1	| Uncharacterised protein family UPF0090 | chr1:28977427-28978674 REVERSE LENGTH=323
Chr06	3960321	3960696	gene:MD06G1033100	0.953853	0.000150695	AT4G17830.1	| Peptidase M20/M25/M40 family protein | chr4:9915916-9918049 FORWARD LENGTH=440
Chr14	23546397	23546647	gene:MD14G1142600	0.953814	1.21862e-08	AT5G09810.1	ACT7 | actin 7 | chr5:3052809-3054220 FORWARD LENGTH=377
Chr13	391080	391727	gene:MD13G1006200	0.953808	0.0234117	AT2G05210.3	AtPOT1a | Nucleic acid-binding, OB-fold-like protein | chr2:1891814-1894196 FORWARD LENGTH=467
Chr14	1422363	1422637	gene:MD14G1015800	0.953708	0.00967924	AT5G03730.1	CTR1, SIS1, AtCTR1 | Protein kinase superfamily protein | chr5:974958-979660 REVERSE LENGTH=821
Chr16	26793549	26794067	gene:MD16G1245600	0.953402	0.0379686	AT4G29900.1	ACA10, CIF1, ATACA10 | autoinhibited Ca(2+)-ATPase 10 | chr4:14611225-14618775 REVERSE LENGTH=1069
Chr15	38354316	38354641	gene:MD15G1339400	0.95329	0.00221232	AT2G21790.1	R1, RNR1, CLS8, ATRNR1 | ribonucleotide reductase 1 | chr2:9293529-9297580 FORWARD LENGTH=816
Chr12	20352280	20352580	gene:MD12G1128500	0.952845	0.00053283	AT2G37250.1	ADK, ATPADK1 | adenosine kinase | chr2:15641991-15643318 FORWARD LENGTH=284
Chr01	23767892	23768142	gene:MD01G1124900	0.952519	9.0126e-07	AT5G59613.2	| unknown protein; FUNCTIONS IN: molecular_function unknown; INVOLVED IN: biological_process unknown; LOCATED IN: mitochondrial respiratory chain complex III; BEST Arabidopsis thaliana protein match is: unknown protein (TAIR:AT3G46430.1). | chr5:24015726-24016500 REVERSE LENGTH=55
Chr16	4485534	4487779	gene:MD16G1063200	0.952165	0.00674189	AT1G69310.2	WRKY57, ATWRKY57 | WRKY DNA-binding protein 57 | chr1:26056118-26057909 REVERSE LENGTH=287
Chr11	36427093	36427667	gene:MD11G1251900	0.951827	9.1005e-16	AT3G15260.2	| Protein phosphatase 2C family protein | chr3:5138842-5140242 FORWARD LENGTH=289
Chr16	8342092	8342242	gene:MD16G1117600	0.95179	0.000333398	AT1G67480.2	| Galactose oxidase/kelch repeat superfamily protein | chr1:25277294-25278529 FORWARD LENGTH=376
Chr11	3630163	3630663	gene:MD11G1042200	0.951676	0.00374547	AT5G07630.1	| lipid transporters | chr5:2410703-2414523 FORWARD LENGTH=611
Chr01	8680246	8680613	gene:MD01G1021900	0.951619	0.00170535	#N/A	#N/A
Chr01	20586501	20586901	gene:MD01G1090900	0.95144	6.57113e-164	AT1G01060.4	LHY, LHY1 | Homeodomain-like superfamily protein | chr1:33992-37061 REVERSE LENGTH=644
Chr05	10679830	10680230	gene:MD05G1061200	0.950991	0.000303111	AT4G39120.1	IMPL2, HISN7 | myo-inositol monophosphatase like 2 | chr4:18225578-18227988 REVERSE LENGTH=375
Chr07	19754702	19755002	gene:MD07G1135600	0.95087	3.34676e-14	AT4G00370.1	ANTR2, PHT4;4 | Major facilitator superfamily protein | chr4:163153-166111 REVERSE LENGTH=541
Chr14	8934027	8934626	gene:MD14G1078200	0.950741	1.35861e-09	AT3G57290.1	EIF3E, TIF3E1, ATEIF3E-1, INT-6, ATINT6, INT6 | eukaryotic translation initiation factor 3E | chr3:21196786-21199073 REVERSE LENGTH=441
Chr12	29709354	29709854	gene:MD12G1220200	0.950705	2.50965e-17	AT5G27470.1	| seryl-tRNA synthetase / serine--tRNA ligase | chr5:9695087-9697154 FORWARD LENGTH=451
Chr00	1032759	1033134	gene:MD00G1007600	0.950599	1.18136e-05	AT1G29800.1	| RING/FYVE/PHD-type zinc finger family protein | chr1:10432736-10435177 FORWARD LENGTH=510
Chr11	36546180	36546480	gene:MD11G1253300	0.949772	1.78089e-19	AT3G15190.1	| chloroplast 30S ribosomal protein S20, putative | chr3:5116216-5117412 FORWARD LENGTH=202
Chr12	32961087	32961387	gene:MD12G1263000	0.949483	0.0146617	AT5G36170.1	HCF109, ATPRFB | high chlorophyll fluorescent 109 | chr5:14236083-14237974 REVERSE LENGTH=456
Chr12	8818122	8818272	gene:MD12G1073600	0.949481	0.0151405	AT2G41770.1	| Protein of unknown function (DUF288) | chr2:17424549-17427042 REVERSE LENGTH=771
Chr10	11892270	11892717	gene:MD10G1080600	0.949381	0.00146851	AT4G36720.1	HVA22K | HVA22-like protein K | chr4:17307769-17309668 FORWARD LENGTH=200
Chr15	9823477	9823802	gene:MD15G1134800	0.94915	0.00387397	AT1G77280.1	| Protein kinase protein with adenine nucleotide alpha hydrolases-like domain | chr1:29031468-29035882 REVERSE LENGTH=794
Chr13	11539022	11539422	gene:MD13G1147600	0.948927	3.48469e-14	AT3G17210.1	ATHS1, HS1 | heat stable protein 1 | chr3:5882318-5882896 FORWARD LENGTH=109
Chr03	34797266	34797527	gene:MD03G1261800	0.948907	0.0370107	AT3G63220.1	| Galactose oxidase/kelch repeat superfamily protein | chr3:23357540-23358577 REVERSE LENGTH=345
Chr03	23419847	23420861	gene:MD03G1172100	0.94887	0.00112742	AT3G60500.3	CER7 | 3'-5'-exoribonuclease family protein | chr3:22354245-22356440 FORWARD LENGTH=438
Chr15	29506170	29506636	gene:MD15G1303600	0.94855	1.43175e-07	AT1G14400.2	UBC1, ATUBC1 | ubiquitin carrier protein 1 | chr1:4927294-4928136 REVERSE LENGTH=152
Chr03	19588552	19588777	gene:MD03G1162200	0.948536	0.0100052	AT1G04580.1	AAO4, ATAO-4, ATAO2, AO4 | aldehyde oxidase 4 | chr1:1252212-1257510 REVERSE LENGTH=1337
Chr09	9014578	9014878	gene:MD09G1117400	0.948275	2.51309e-07	AT1G04970.1	| lipid-binding serum glycoprotein family protein | chr1:1411216-1413431 FORWARD LENGTH=488
Chr16	23359436	23360065	gene:MD16G1228700	0.948132	0.00903876	AT1G04555.1	| unknown protein; FUNCTIONS IN: molecular_function unknown; INVOLVED IN: biological_process unknown; LOCATED IN: cellular_component unknown; BEST Arabidopsis thaliana protein match is: unknown protein (TAIR:AT4G33380.1); Has 84 Blast hits to 83 proteins in 15 species: Archae - 0; Bacteria - 0; Metazoa - 9; Fungi - 0; Plants - 75; Viruses - 0; Other Eukaryotes - 0 (source: NCBI BLink). | chr1:124…
Chr15	49524519	49524669	gene:MD15G1395600	0.948084	2.81998e-28	AT1G22840.1	CYTC-1, ATCYTC-A | CYTOCHROME C-1 | chr1:8079384-8080286 FORWARD LENGTH=114
Chr01	388026	388436	gene:MD01G1001200	0.948011	0.000522934	AT5G17900.1	| microfibrillar-associated protein-related | chr5:5925144-5926690 FORWARD LENGTH=435
Chr15	1628155	1628727	gene:MD15G1027600	0.94799	3.36483e-15	AT1G47330.1	| CBS domain-containing protein with a domain of unknown function (DUF21) | chr1:17351149-17353739 FORWARD LENGTH=527
Chr11	27431512	27432185	gene:MD11G1193000	0.947586	8.93921e-14	AT1G54250.1	ATRPABC16.5, NRPB8A, NRPE8A | RNA polymerase Rpb8 | chr1:20255210-20256335 FORWARD LENGTH=146
Chr04	4129898	4130360	gene:MD04G1037100	0.947376	0.00315665	AT2G31725.1	| Eukaryotic protein of unknown function (DUF842) | chr2:13486447-13487391 REVERSE LENGTH=149
Chr13	19787868	19788018	gene:MD13G1212100	0.947226	0.000247483	AT1G06620.1	| 2-oxoglutarate (2OG) and Fe(II)-dependent oxygenase superfamily protein | chr1:2025618-2027094 FORWARD LENGTH=365
Chr12	18470695	18471045	gene:MD12G1116000	0.947144	3.0161e-06	AT5G03300.1	ADK2 | adenosine kinase 2 | chr5:796573-798997 FORWARD LENGTH=345
Chr04	31105530	31105905	gene:MD04G1231600	0.946877	1.58647e-09	AT5G29000.2	PHL1 | Homeodomain-like superfamily protein | chr5:11022336-11024229 REVERSE LENGTH=413
Chr03	35331802	35332291	gene:MD03G1268600	0.946836	1.47778e-07	AT2G48160.1	| Tudor/PWWP/MBT domain-containing protein | chr2:19689784-19696584 REVERSE LENGTH=1366
Chr09	28380174	28380967	gene:MD09G1229800	0.946789	0.0034075	AT1G79650.2	RAD23, RAD23B | Rad23 UV excision repair protein family | chr1:29972406-29975132 REVERSE LENGTH=365
Chr03	19561270	19562028	gene:MD03G1161700	0.946545	6.86274e-05	AT2G27170.2	TTN7, SMC3 | Structural maintenance of chromosomes (SMC) family protein | chr2:11609319-11617064 REVERSE LENGTH=1204
Chr14	15005471	15005887	gene:MD14G1098300	0.946478	0.00105982	AT4G20330.1	| Transcription initiation factor TFIIE, beta subunit | chr4:10982683-10984039 REVERSE LENGTH=286
Chr14	31231532	31231988	gene:MD14G1232000	0.946401	0.000246039	AT1G18040.1	CDKD1;3, AT;CDCKD;3, CAK2AT | cyclin-dependent kinase D1;3 | chr1:6207128-6209299 REVERSE LENGTH=391
Chr11	28115880	28117554	gene:MD11G1196200	0.9464	0.000134901	AT1G50510.1	| indigoidine synthase A family protein | chr1:18716578-18719060 FORWARD LENGTH=330
Chr11	13402297	13402497	gene:MD11G1144400	0.945908	3.48422e-05	AT5G59890.1	ADF4, ATADF4 | actin depolymerizing factor 4 | chr5:24122545-24123596 FORWARD LENGTH=139
Chr12	27761830	27762155	gene:MD12G1196400	0.945334	0.00912017	AT2G38650.2	GAUT7 | galacturonosyltransferase 7 | chr2:16161856-16165523 REVERSE LENGTH=619
Chr14	27725042	27725217	gene:MD14G1184900	0.945025	0.00856628	AT1G07830.1	| ribosomal protein L29 family protein | chr1:2422549-2423392 FORWARD LENGTH=144
Chr04	18414096	18414421	gene:MD04G1099100	0.944471	0.00150792	AT3G09770.1	| RING/U-box superfamily protein | chr3:2996402-2997835 REVERSE LENGTH=388
Chr02	6366107	6366910	gene:MD02G1080800	0.943295	4.49456e-05	AT3G22320.1	ATRPABC24.3, RPB5A, NRPB5, NRPD5 | Eukaryotic rpb5 RNA polymerase subunit family protein | chr3:7891045-7892094 REVERSE LENGTH=205
Chr09	15261422	15261772	gene:MD09G1178500	0.942698	8.9337e-16	AT1G17370.1	UBP1B | oligouridylate binding protein 1B | chr1:5951842-5954825 REVERSE LENGTH=419
Chr03	7764919	7765243	gene:MD03G1092700	0.941994	0.00945157	AT5G59380.1	MBD6, ATMBD6 | methyl-CPG-binding domain 6 | chr5:23952321-23953485 FORWARD LENGTH=225
Chr02	36458928	36459278	gene:MD02G1309300	0.941416	0.00186687	AT3G60830.1	ATARP7, ARP7 | actin-related protein 7 | chr3:22474298-22476000 FORWARD LENGTH=363
Chr11	19163259	19163584	gene:MD11G1172700	0.941402	0.00808211	AT5G22220.2	E2F1, E2FB, ATE2FB | E2F transcription factor 1 | chr5:7360749-7364120 FORWARD LENGTH=469
Chr16	6666751	6667002	gene:MD16G1095800	0.941351	1.14877e-12	AT2G47110.2	UBQ6 | ubiquitin 6 | chr2:19344701-19345174 FORWARD LENGTH=157
Chr17	32223364	32223977	gene:MD17G1261400	0.940416	2.63296e-32	AT5G16550.1	| unknown protein; Has 30201 Blast hits to 17322 proteins in 780 species: Archae - 12; Bacteria - 1396; Metazoa - 17338; Fungi - 3422; Plants - 5037; Viruses - 0; Other Eukaryotes - 2996 (source: NCBI BLink). | chr5:5405526-5406641 FORWARD LENGTH=249
Chr11	24041498	24041815	gene:MD11G1183500	0.94028	2.45517e-25	AT2G26800.1	| Aldolase superfamily protein | chr2:11429192-11432185 REVERSE LENGTH=433
Chr03	1588460	1589116	gene:MD03G1020600	0.940114	1.60769e-19	AT3G27740.1	CARA | carbamoyl phosphate synthetase A | chr3:10281470-10283792 REVERSE LENGTH=430
Chr04	1394042	1394833	gene:MD04G1012400	0.939977	1.35258e-06	AT1G04910.1	| O-fucosyltransferase family protein | chr1:1388101-1391074 REVERSE LENGTH=519
Chr09	6924008	6924320	gene:MD09G1095900	0.939763	0.00398166	AT4G21380.1	ARK3, RK3 | receptor kinase 3 | chr4:11389219-11393090 REVERSE LENGTH=850
Chr01	31455950	31456175	gene:MD01G1222100	0.939587	0.000121466	AT5G53130.1	CNGC1, ATCNGC1 | cyclic nucleotide gated channel 1 | chr5:21537830-21540490 REVERSE LENGTH=716
Chr00	11468996	11469735	gene:MD00G1062200	0.939302	9.4899e-12	AT3G51800.3	ATG2 | metallopeptidase M24 family protein | chr3:19211261-19213568 REVERSE LENGTH=385
Chr11	1364631	1365069	gene:MD11G1016800	0.939018	0.00190029	AT2G18220.1	| Noc2p family | chr2:7928254-7931851 FORWARD LENGTH=764
Chr05	30473090	30473477	gene:MD05G1177800	0.938756	1.11563e-20	AT1G04760.1	ATVAMP726, VAMP726 | vesicle-associated membrane protein 726 | chr1:1334760-1336070 FORWARD LENGTH=220
Chr09	29482219	29482454	gene:MD09G1234500	0.938696	3.58216e-71	AT2G30950.1	VAR2, FTSH2 | FtsH extracellular protease family | chr2:13174692-13177064 FORWARD LENGTH=695
Chr01	30554184	30554584	gene:MD01G1212100	0.938485	0.0179317	#N/A	#N/A
Chr16	3501886	3502205	gene:MD16G1049800	0.938402	0.00068943	AT1G67230.1	LINC1 | little nuclei1 | chr1:25151561-25156032 REVERSE LENGTH=1132
Chr15	50834329	50834824	gene:MD15G1408200	0.937601	8.53774e-05	AT1G22620.1	ATSAC1 | Phosphoinositide phosphatase family protein | chr1:7997889-8002787 REVERSE LENGTH=912
Chr06	3249278	3249728	gene:MD06G1026400	0.93731	5.4053e-05	AT2G35500.1	SKL2 | shikimate kinase like 2 | chr2:14914038-14915909 FORWARD LENGTH=387
Chr16	12639579	12639929	gene:MD16G1157900	0.936952	2.46085e-05	AT4G16150.1	| calmodulin binding;transcription regulators | chr4:9148225-9153048 FORWARD LENGTH=923
Chr02	31168190	31168565	gene:MD02G1258500	0.936713	0.00283238	AT3G44190.1	| FAD/NAD(P)-binding oxidoreductase family protein | chr3:15902004-15903402 REVERSE LENGTH=367
Chr12	4645058	4645283	gene:MD12G1042000	0.936006	0.00194078	AT3G52380.1	CP33, PDE322 | chloroplast RNA-binding protein 33 | chr3:19421619-19422855 FORWARD LENGTH=329
Chr08	10503383	10503758	gene:MD08G1115900	0.935997	9.261e-08	AT5G11560.1	| catalytics | chr5:3709734-3713994 REVERSE LENGTH=982
Chr08	26646922	26647297	gene:MD08G1205900	0.935943	1.1339e-05	AT1G09910.1	| Rhamnogalacturonate lyase family protein | chr1:3220151-3224451 REVERSE LENGTH=675
Chr09	264617	264742	gene:MD09G1002500	0.935765	0.0209907	AT3G26710.1	CCB1 | cofactor assembly of complex C | chr3:9813550-9814606 FORWARD LENGTH=267
Chr01	31246430	31246805	gene:MD01G1220400	0.935729	0.0112661	AT5G53420.1	| CCT motif family protein | chr5:21673683-21675469 FORWARD LENGTH=264
Chr14	14477142	14477557	gene:MD14G1095600	0.935221	0.0010118	AT3G53090.2	UPL7 | ubiquitin-protein ligase 7 | chr3:19679273-19684453 FORWARD LENGTH=1142
Chr06	30074899	30075349	gene:MD06G1159200	0.935061	3.99396e-07	AT5G63260.1	| Zinc finger C-x8-C-x5-C-x3-H type family protein | chr5:25361900-25364453 FORWARD LENGTH=435
Chr17	1975815	1976200	gene:MD17G1027600	0.935055	0.000398118	AT5G14520.1	| pescadillo-related | chr5:4680789-4684330 REVERSE LENGTH=590
Chr10	30011547	30011997	gene:MD10G1202300	0.934914	0.0450141	AT5G45030.2	| Trypsin family protein | chr5:18172981-18175238 FORWARD LENGTH=607
Chr14	29695094	29695569	gene:MD14G1211800	0.934887	1.41975e-05	AT2G33040.1	ATP3 | gamma subunit of Mt ATP synthase | chr2:14018978-14021047 REVERSE LENGTH=325
Chr01	27226726	27227244	gene:MD01G1167800	0.934774	1.35913e-05	AT5G05230.1	| RING/U-box superfamily protein | chr5:1551593-1553543 FORWARD LENGTH=363
Chr11	18467970	18477563	gene:MD11G1170800	0.934593	1.0904e-09	AT3G52560.1	UEV1D-4, MMZ4, UEV1D | ubiquitin E2 variant 1D-4 | chr3:19494678-19495954 REVERSE LENGTH=146
Chr11	30857717	30858276	gene:MD11G1211000	0.934387	6.85764e-38	AT5G55160.1	SUM2, SUMO 2, SUMO2, ATSUMO2 | small ubiquitin-like modifier 2 | chr5:22383747-22384772 REVERSE LENGTH=103
Chr11	199316	199938	gene:MD11G1002200	0.933591	5.89662e-06	AT1G55510.1	BCDH BETA1 | branched-chain alpha-keto acid decarboxylase E1 beta subunit | chr1:20723482-20725505 FORWARD LENGTH=352
Chr02	7503758	7504158	gene:MD02G1094700	0.93303	1.88436e-06	AT2G05830.1	| NagB/RpiA/CoA transferase-like superfamily protein | chr2:2229759-2231839 FORWARD LENGTH=374
Chr10	28980290	28980615	gene:MD10G1193900	0.933017	0.0327361	AT1G17110.2	UBP15 | ubiquitin-specific protease 15 | chr1:5845816-5849889 REVERSE LENGTH=928
Chr04	5215650	5216300	gene:MD04G1044700	0.932938	4.48291e-20	AT1G43190.2	PTB3 | polypyrimidine tract-binding protein 3 | chr1:16275432-16278185 REVERSE LENGTH=432
Chr11	13377519	13377868	gene:MD11G1143700	0.932931	9.32154e-05	AT5G59960.1	| unknown protein; FUNCTIONS IN: molecular_function unknown; INVOLVED IN: biological_process unknown; LOCATED IN: nucleus; EXPRESSED IN: 24 plant structures; EXPRESSED DURING: 15 growth stages; Has 30201 Blast hits to 17322 proteins in 780 species: Archae - 12; Bacteria - 1396; Metazoa - 17338; Fungi - 3422; Plants - 5037; Viruses - 0; Other Eukaryotes - 2996 (source: NCBI BLink). | chr5:24142352…
Chr04	19112039	19115180	gene:MD04G1103900	0.932901	0.0113745	#N/A	#N/A
Chr07	19733232	19733477	gene:MD07G1135300	0.932799	3.34034e-08	AT2G45980.1	| unknown protein; FUNCTIONS IN: molecular_function unknown; INVOLVED IN: biological_process unknown; LOCATED IN: cellular_component unknown; EXPRESSED IN: 25 plant structures; EXPRESSED DURING: 15 growth stages; BEST Arabidopsis thaliana protein match is: unknown protein (TAIR:AT4G00355.2); Has 93 Blast hits to 90 proteins in 15 species: Archae - 0; Bacteria - 0; Metazoa - 0; Fungi - 0; Plants -…
Chr14	31649712	31650037	gene:MD14G1236400	0.931971	1.66996e-07	AT3G17980.1	| Calcium-dependent lipid-binding (CaLB domain) family protein | chr3:6152417-6153115 FORWARD LENGTH=177
Chr01	8679351	8680244	gene:MD01G1021800	0.931716	9.66094e-05	AT2G22120.2	| RING/FYVE/PHD zinc finger superfamily protein | chr2:9394026-9396979 FORWARD LENGTH=363
Chr13	33212912	33213262	gene:MD13G1262000	0.931428	1.18638e-09	AT2G18710.1	SCY1 | SECY homolog 1 | chr2:8112231-8114452 REVERSE LENGTH=551
Chr00	6024364	6024564	gene:MD00G1034500	0.931192	3.93429e-11	AT1G64720.1	CP5 | Polyketide cyclase/dehydrase and lipid transport superfamily protein | chr1:24046887-24048537 REVERSE LENGTH=385
Chr11	10663987	10664260	gene:MD11G1117700	0.930899	0.000813487	AT1G07810.1	ECA1, ATECA1, ACA3 | ER-type Ca2+-ATPase 1 | chr1:2416681-2420572 FORWARD LENGTH=1061
Chr14	26269011	26269509	gene:MD14G1169100	0.930763	1.72207e-09	AT4G24740.1	AFC2, AME1, FC2 | FUS3-complementing gene 2 | chr4:12754729-12757653 REVERSE LENGTH=427
Chr09	11272752	11273202	gene:MD09G1145000	0.930542	6.89186e-08	AT1G30330.1	ARF6 | auxin response factor 6 | chr1:10686125-10690036 REVERSE LENGTH=933
Chr05	1106625	1106974	gene:MD05G1003200	0.930425	5.49702e-06	AT4G10100.3	CNX7, SIR5 | co-factor for nitrate, reductase and xanthine dehydrogenase 7 | chr4:6309091-6309381 FORWARD LENGTH=96
Chr03	6323843	6324368	gene:MD03G1077900	0.929902	0.00244867	AT3G46960.1	| RNA helicase, ATP-dependent, SK12/DOB1 protein | chr3:17291004-17298067 REVERSE LENGTH=1347
Chr09	1173331	1173631	gene:MD09G1019400	0.929638	3.02578e-06	AT5G40640.1	| unknown protein; LOCATED IN: plasma membrane; EXPRESSED IN: 19 plant structures; EXPRESSED DURING: 7 growth stages; BEST Arabidopsis thaliana protein match is: unknown protein (TAIR:AT3G27390.1); Has 104 Blast hits to 102 proteins in 14 species: Archae - 0; Bacteria - 0; Metazoa - 2; Fungi - 0; Plants - 101; Viruses - 0; Other Eukaryotes - 1 (source: NCBI BLink). | chr5:16277345-16280258 FORWAR…
Chr01	31172137	31172187	gene:MD01G1219500	0.929086	2.24587e-10	AT5G53460.3	GLT1 | NADH-dependent glutamate synthase 1 | chr5:21700518-21709629 FORWARD LENGTH=2208
Chr11	7947660	7948235	gene:MD11G1095200	0.929033	4.28565e-17	AT5G59250.1	| Major facilitator superfamily protein | chr5:23903958-23906853 FORWARD LENGTH=558
Chr17	15123410	15123660	gene:MD17G1157100	0.92875	0.00756454	AT1G79000.1	HAC1, PCAT2, ATHPCAT2, ATHAC1 | histone acetyltransferase of the CBP family 1 | chr1:29716933-29723984 REVERSE LENGTH=1697
Chr03	29586500	29586850	gene:MD03G1215500	0.928277	4.01844e-22	AT5G54540.1	| Uncharacterised conserved protein (UCP012943) | chr5:22156604-22157857 FORWARD LENGTH=297
Chr10	23405387	23405787	gene:MD10G1147100	0.928199	1.34108e-09	AT5G48370.2	| Thioesterase/thiol ester dehydrase-isomerase superfamily protein | chr5:19598666-19600512 REVERSE LENGTH=437
Chr13	32879510	32879996	gene:MD13G1261400	0.928041	4.02299e-05	AT4G30360.1	ATCNGC17, CNGC17 | cyclic nucleotide-gated channel 17 | chr4:14855060-14857779 REVERSE LENGTH=720
Chr04	6706278	6706793	gene:MD04G1055600	0.927877	0.0399598	AT4G17610.1	| tRNA/rRNA methyltransferase (SpoU) family protein | chr4:9805652-9814910 REVERSE LENGTH=1850
Chr06	2082867	2083549	gene:MD06G1017000	0.927839	6.0295e-59	AT1G31812.1	ACBP6, ACBP | acyl-CoA-binding protein 6 | chr1:11411132-11412099 REVERSE LENGTH=92
Chr12	17152447	17152997	gene:MD12G1108400	0.927777	0.00263847	AT3G53200.1	AtMYB27, MYB27 | myb domain protein 27 | chr3:19718426-19719394 REVERSE LENGTH=238
Chr04	30432280	30432455	gene:MD04G1224200	0.927567	3.29152e-06	AT5G28840.2	GME | GDP-D-mannose 3',5'-epimerase | chr5:10862472-10864024 REVERSE LENGTH=377
Chr01	32365345	32366006	gene:MD01G1236000	0.92732	4.8281e-31	AT3G03070.1	| NADH-ubiquinone oxidoreductase-related | chr3:696593-698069 REVERSE LENGTH=110
Chr06	31155199	31155660	gene:MD06G1171000	0.927044	0.00284756	AT5G63040.2	| unknown protein; FUNCTIONS IN: molecular_function unknown; INVOLVED IN: biological_process unknown; LOCATED IN: chloroplast; EXPRESSED IN: 25 plant structures; EXPRESSED DURING: 15 growth stages; BEST Arabidopsis thaliana protein match is: unknown protein (TAIR:AT1G48460.1); Has 35333 Blast hits to 34131 proteins in 2444 species: Archae - 798; Bacteria - 22429; Metazoa - 974; Fungi - 991; Plant…
Chr10	37294978	37295128	gene:MD10G1282300	0.926878	7.08011e-05	AT1G29070.1	| Ribosomal protein L34 | chr1:10149884-10151155 FORWARD LENGTH=157
Chr13	26406844	26408501	gene:MD13G1248300	0.926175	3.27087e-05	AT2G18950.1	HPT1, TPT1, ATHPT, VTE2 | homogentisate phytyltransferase 1 | chr2:8207491-8210047 FORWARD LENGTH=393
Chr05	15501849	15502249	gene:MD05G1073700	0.92607	7.92419e-07	AT2G15860.1	| unknown protein; FUNCTIONS IN: molecular_function unknown; INVOLVED IN: biological_process unknown; LOCATED IN: cellular_component unknown; EXPRESSED IN: 24 plant structures; EXPRESSED DURING: 13 growth stages; Has 30201 Blast hits to 17322 proteins in 780 species: Archae - 12; Bacteria - 1396; Metazoa - 17338; Fungi - 3422; Plants - 5037; Viruses - 0; Other Eukaryotes - 2996 (source: NCBI BLin…
Chr15	48248592	48250867	gene:MD15G1389500	0.925786	3.07239e-06	AT1G09920.1	| TRAF-type zinc finger-related | chr1:3224863-3226860 REVERSE LENGTH=192
Chr17	7355253	7355678	gene:MD17G1089600	0.925767	0.000658455	AT3G26922.1	| F-box/RNI-like superfamily protein | chr3:9922858-9923891 FORWARD LENGTH=306
Chr15	3273870	3274245	gene:MD15G1047700	0.925732	4.35279e-19	AT2G26280.1	CID7 | CTC-interacting domain 7 | chr2:11188143-11190579 REVERSE LENGTH=567
Chr12	24699860	24700060	gene:MD12G1166300	0.9257	3.32282e-12	#N/A	#N/A
Chr15	6711225	6712255	gene:MD15G1096300	0.92549	2.94685e-13	AT5G25760.2	PEX4 | peroxin4 | chr5:8967983-8969173 FORWARD LENGTH=157
Chr14	7306871	7307421	gene:MD14G1067300	0.925405	5.3634e-12	AT3G57650.1	LPAT2 | lysophosphatidyl acyltransferase 2 | chr3:21349751-21352839 FORWARD LENGTH=389
Chr15	6652812	6653933	gene:MD15G1095400	0.925317	6.49608e-15	AT4G32770.1	VTE1, ATSDX1 | tocopherol cyclase, chloroplast / vitamin E deficient 1 (VTE1) / sucrose export defective 1 (SXD1) | chr4:15804981-15807790 FORWARD LENGTH=488
Chr10	31867411	31867636	gene:MD10G1220500	0.924936	0.000712734	AT3G12670.1	emb2742 | CTP synthase family protein | chr3:4020351-4024086 REVERSE LENGTH=591
Chr12	1706839	1707230	gene:MD12G1017600	0.924762	0.00243047	AT5G04560.2	DME | HhH-GPD base excision DNA repair family protein | chr5:1309786-1318091 FORWARD LENGTH=1987
Chr12	32971193	32971742	gene:MD12G1263300	0.924549	2.12803e-10	AT1G65270.1	| unknown protein; FUNCTIONS IN: molecular_function unknown; INVOLVED IN: biological_process unknown; LOCATED IN: endoplasmic reticulum, plasma membrane; EXPRESSED IN: 24 plant structures; EXPRESSED DURING: 13 growth stages; Has 149 Blast hits to 149 proteins in 49 species: Archae - 0; Bacteria - 0; Metazoa - 98; Fungi - 0; Plants - 47; Viruses - 0; Other Eukaryotes - 4 (source: NCBI BLink). | ch…
Chr02	6272170	6273172	gene:MD02G1079600	0.924495	1.22052e-08	AT2G19520.1	FVE, ACG1, MSI4, NFC4, NFC04, ATMSI4 | Transducin family protein / WD-40 repeat family protein | chr2:8456006-8459235 FORWARD LENGTH=507
Chr15	36282948	36283398	gene:MD15G1329400	0.924466	0.0288697	AT4G39690.1	| FUNCTIONS IN: molecular_function unknown; INVOLVED IN: biological_process unknown; LOCATED IN: mitochondrion; EXPRESSED IN: 26 plant structures; EXPRESSED DURING: 14 growth stages; CONTAINS InterPro DOMAIN/s: Mitochondrial inner membrane protein Mitofilin (InterPro:IPR019133); Has 30201 Blast hits to 17322 proteins in 780 species: Archae - 12; Bacteria - 1396; Metazoa - 17338; Fungi - 3422; Pla…
Chr17	25925686	25925886	gene:MD17G1212100	0.924326	0.000116133	AT3G15840.1	PIFI | post-illumination chlorophyll fluorescence increase | chr3:5356782-5358418 REVERSE LENGTH=268
Chr05	28460988	28461901	gene:MD05G1154400	0.92408	0.0266133	#N/A	#N/A
Chr03	475072	475489	gene:MD03G1005800	0.923847	3.29946e-10	AT3G13570.1	SCL30A, At-SCL30A | SC35-like splicing factor 30A | chr3:4429564-4431602 REVERSE LENGTH=262
Chr15	52608911	52609145	gene:MD15G1425000	0.923198	3.27383e-05	AT3G60360.1	EDA14, UTP11 | embryo sac development arrest 14 | chr3:22312477-22314002 REVERSE LENGTH=228
Chr09	29663186	29663761	gene:MD09G1236300	0.922748	5.97659e-24	AT2G30980.1	ASKdZeta, ATSK23, BIL1, ATSK2-2, SKdZeta | SHAGGY-related protein kinase dZeta | chr2:13182350-13185870 REVERSE LENGTH=412
Chr11	28341820	28342195	gene:MD11G1197600	0.922705	0.00752786	AT5G19350.1	| RNA-binding (RRM/RBD/RNP motifs) family protein | chr5:6518978-6521295 FORWARD LENGTH=425
Chr15	43410155	43410630	gene:MD15G1360400	0.922128	6.53306e-07	AT1G12350.1	ATCOAB, COAB | 4-phospho-panto-thenoylcysteine synthetase | chr1:4198870-4200633 FORWARD LENGTH=317
Chr16	27866133	27866475	gene:MD16G1249400	0.922015	0.0113362	AT2G19180.1	| unknown protein; BEST Arabidopsis thaliana protein match is: unknown protein (TAIR:AT1G16840.1); Has 64 Blast hits to 64 proteins in 12 species: Archae - 0; Bacteria - 0; Metazoa - 0; Fungi - 0; Plants - 64; Viruses - 0; Other Eukaryotes - 0 (source: NCBI BLink). | chr2:8324742-8325575 FORWARD LENGTH=179
Chr11	30933690	30934040	gene:MD11G1211800	0.922005	9.58953e-38	AT4G26850.1	VTC2 | mannose-1-phosphate guanylyltransferase (GDP)s;GDP-galactose:mannose-1-phosphate guanylyltransferases;GDP-galactose:glucose-1-phosphate guanylyltransferases;GDP-galactose:myoinositol-1-phosphate guanylyltransferases;glucose-1-phosphate guanylyltransferase | chr4:13499262-13501145 REVERSE LENGTH=442
Chr16	13248928	13249775	gene:MD16G1162300	0.921756	0.000188502	AT4G16060.1	| unknown protein; FUNCTIONS IN: molecular_function unknown; INVOLVED IN: biological_process unknown; LOCATED IN: chloroplast, chloroplast stroma; EXPRESSED IN: 22 plant structures; EXPRESSED DURING: 13 growth stages; Has 42 Blast hits to 42 proteins in 16 species: Archae - 0; Bacteria - 2; Metazoa - 0; Fungi - 0; Plants - 33; Viruses - 0; Other Eukaryotes - 7 (source: NCBI BLink). | chr4:9094424…
Chr01	22310140	22310504	gene:MD01G1110300	0.921612	2.31747e-05	AT3G07950.1	| rhomboid protein-related | chr3:2531982-2534277 FORWARD LENGTH=304
Chr10	13600024	13600599	gene:MD10G1090700	0.921571	2.22699e-12	AT3G19130.1	ATRBP47B, RBP47B | RNA-binding protein 47B | chr3:6611398-6613823 REVERSE LENGTH=435
Chr06	3238183	3238533	gene:MD06G1026200	0.921087	0.0210255	AT1G32240.1	KAN2 | Homeodomain-like superfamily protein | chr1:11625882-11630355 REVERSE LENGTH=388
Chr06	1639134	1639334	gene:MD06G1012900	0.920824	0.00399551	AT4G19420.1	| Pectinacetylesterase family protein | chr4:10587504-10589807 REVERSE LENGTH=397
Chr14	30412211	30412580	gene:MD14G1222500	0.920608	0.0270263	AT1G42440.1	| FUNCTIONS IN: molecular_function unknown; INVOLVED IN: ribosome biogenesis; LOCATED IN: nucleus; EXPRESSED IN: 22 plant structures; EXPRESSED DURING: 13 growth stages; CONTAINS InterPro DOMAIN/s: AARP2CN (InterPro:IPR012948), Protein of unknown function DUF663 (InterPro:IPR007034); BEST Arabidopsis thaliana protein match is: P-loop containing nucleoside triphosphate hydrolases superfamily prote…
Chr06	32176004	32176079	gene:MD06G1183300	0.920464	6.67804e-05	AT1G19000.2	| Homeodomain-like superfamily protein | chr1:6561335-6562684 REVERSE LENGTH=285
Chr10	9337271	9337646	gene:MD10G1067900	0.920061	0.0212723	AT2G21440.1	| RNA-binding (RRM/RBD/RNP motifs) family protein | chr2:9173712-9179065 REVERSE LENGTH=1003
Chr09	7501892	7508513	gene:MD09G1102700	0.919921	0.0136165	AT3G12070.2	| RAB geranylgeranyl transferase beta subunit 2 | chr3:3845420-3847140 REVERSE LENGTH=317
Chr14	2486928	2487589	gene:MD14G1027600	0.91986	1.52478e-13	AT2G23930.1	SNRNP-G | probable small nuclear ribonucleoprotein G | chr2:10182353-10183026 FORWARD LENGTH=80
Chr10	12214147	12214573	gene:MD10G1083300	0.919391	0.0153305	AT4G34360.1	| S-adenosyl-L-methionine-dependent methyltransferases superfamily protein | chr4:16432011-16433752 FORWARD LENGTH=248
Chr02	33459704	33460517	gene:MD02G1278600	0.919005	2.96527e-08	AT2G38730.1	| Cyclophilin-like peptidyl-prolyl cis-trans isomerase family protein | chr2:16192579-16194038 REVERSE LENGTH=199
Chr12	28644186	28644561	gene:MD12G1206000	0.918865	1.39133e-12	AT1G56423.1	| unknown protein; FUNCTIONS IN: molecular_function unknown; INVOLVED IN: biological_process unknown; LOCATED IN: endomembrane system; Has 30201 Blast hits to 17322 proteins in 780 species: Archae - 12; Bacteria - 1396; Metazoa - 17338; Fungi - 3422; Plants - 5037; Viruses - 0; Other Eukaryotes - 2996 (source: NCBI BLink). | chr1:21129075-21130558 FORWARD LENGTH=270
Chr15	36515620	36515970	gene:MD15G1331000	0.918572	0.049435	AT4G39470.1	| Tetratricopeptide repeat (TPR)-like superfamily protein | chr4:18359735-18361165 REVERSE LENGTH=341
Chr09	16392612	16392937	gene:MD09G1187600	0.91772	3.93773e-07	AT3G02690.1	| nodulin MtN21 /EamA-like transporter family protein | chr3:579627-581448 FORWARD LENGTH=417
Chr10	41613940	41614405	gene:MD10G1340900	0.917677	8.66096e-06	AT4G15950.1	NRPD4, NRPE4, RDM2 | RNA polymerase II, Rpb4, core protein | chr4:9040743-9041994 FORWARD LENGTH=205
Chr15	9632906	9633231	gene:MD15G1132900	0.917637	3.81497e-05	AT1G77260.1	| S-adenosyl-L-methionine-dependent methyltransferases superfamily protein | chr1:29023961-29026699 REVERSE LENGTH=655
Chr01	28626010	28626385	gene:MD01G1187900	0.917584	0.00528545	AT5G51740.1	| Peptidase family M48 family protein | chr5:21017110-21018987 FORWARD LENGTH=442
Chr06	32427307	32427607	gene:MD06G1186500	0.917538	5.73282e-35	AT5G62680.1	| Major facilitator superfamily protein | chr5:25165430-25167822 REVERSE LENGTH=616
Chr09	4401578	4401978	gene:MD09G1064300	0.917446	0.00166666	AT5G15540.1	EMB2773, ATSCC2, SCC2 | PHD finger family protein | chr5:5047887-5057411 REVERSE LENGTH=1846
Chr15	9233039	9233433	gene:MD15G1127100	0.916937	0.00609017	AT2G25320.1	| TRAF-like family protein | chr2:10781951-10788065 REVERSE LENGTH=1673
Chr10	40737711	40738036	gene:MD10G1327900	0.916886	1.23933e-36	AT4G22240.1	| Plastid-lipid associated protein PAP / fibrillin family protein | chr4:11766090-11767227 REVERSE LENGTH=310
Chr06	368361	368586	gene:MD06G1003100	0.916635	0.00148853	AT2G33585.1	| unknown protein; Has 31 Blast hits to 31 proteins in 12 species: Archae - 0; Bacteria - 0; Metazoa - 0; Fungi - 0; Plants - 31; Viruses - 0; Other Eukaryotes - 0 (source: NCBI BLink). | chr2:14223403-14224167 REVERSE LENGTH=193
Chr10	40710516	40710941	gene:MD10G1327400	0.916585	3.57081e-11	AT1G12000.1	| Phosphofructokinase family protein | chr1:4050159-4053727 REVERSE LENGTH=566
Chr01	31752433	31753423	gene:MD01G1227800	0.916322	2.49459e-07	AT3G49430.3	SRp34a, SR34a, At-SR34a | SER/ARG-rich protein 34A | chr3:18332668-18334829 FORWARD LENGTH=300
Chr15	20517862	20518212	gene:MD15G1247200	0.916193	0.00014028	AT5G66290.1	| unknown protein; FUNCTIONS IN: molecular_function unknown; INVOLVED IN: N-terminal protein myristoylation; LOCATED IN: cellular_component unknown; EXPRESSED IN: 14 plant structures; EXPRESSED DURING: 7 growth stages; Has 1807 Blast hits to 1807 proteins in 277 species: Archae - 0; Bacteria - 0; Metazoa - 736; Fungi - 347; Plants - 385; Viruses - 0; Other Eukaryotes - 339 (source: NCBI BLink). |…
Chr09	3813181	3813556	gene:MD09G1057700	0.916145	5.15315e-06	AT3G29200.1	CM1, ATCM1 | chorismate mutase 1 | chr3:11164582-11166258 REVERSE LENGTH=340
Chr16	10305004	10305354	gene:MD16G1134400	0.915818	0.011641	AT1G48280.1	| hydroxyproline-rich glycoprotein family protein | chr1:17835196-17837553 FORWARD LENGTH=558
Chr10	7494758	7495108	gene:MD10G1054900	0.915466	1.48108e-10	AT4G33640.1	| unknown protein; Has 30201 Blast hits to 17322 proteins in 780 species: Archae - 12; Bacteria - 1396; Metazoa - 17338; Fungi - 3422; Plants - 5037; Viruses - 0; Other Eukaryotes - 2996 (source: NCBI BLink). | chr4:16159727-16160211 REVERSE LENGTH=95
Chr02	10771913	10772413	gene:MD02G1133100	0.915135	0.00817222	AT2G17970.1	| 2-oxoglutarate (2OG) and Fe(II)-dependent oxygenase superfamily protein | chr2:7819116-7821276 REVERSE LENGTH=507
Chr12	27913080	27913205	gene:MD12G1197900	0.914808	0.00750167	AT3G05910.1	| Pectinacetylesterase family protein | chr3:1764509-1767240 REVERSE LENGTH=415
Chr14	5517170	5517707	gene:MD14G1054700	0.9147	8.47226e-22	AT3G12050.1	| Aha1 domain-containing protein | chr3:3839289-3841303 FORWARD LENGTH=360
Chr06	31033695	31033995	gene:MD06G1169700	0.914576	0.0133024	AT5G14540.1	| Protein of unknown function (DUF1421) | chr5:4687333-4689624 REVERSE LENGTH=547
Chr08	12546877	12547227	gene:MD08G1132700	0.91453	0.00846052	AT4G31120.1	SKB1, ATPRMT5 | SHK1 binding protein 1 | chr4:15132185-15136568 REVERSE LENGTH=642
Chr08	3891037	3891362	gene:MD08G1050200	0.914469	0.038872	AT5G24970.1	| Protein kinase superfamily protein | chr5:8604358-8608663 REVERSE LENGTH=719
Chr15	51007606	51008006	gene:MD15G1410300	0.914249	3.33296e-05	AT1G35470.2	| SPla/RYanodine receptor (SPRY) domain-containing protein | chr1:13051636-13054922 REVERSE LENGTH=467
Chr04	710706	711131	gene:MD04G1006200	0.913622	1.00451e-10	AT2G32720.1	B5 #4, ATCB5-B, CB5-B | cytochrome B5 isoform B | chr2:13877013-13878447 REVERSE LENGTH=134
Chr07	2060282	2060732	gene:MD07G1024700	0.913597	5.5099e-06	AT3G52040.1	| unknown protein; Has 37 Blast hits to 37 proteins in 15 species: Archae - 0; Bacteria - 0; Metazoa - 0; Fungi - 0; Plants - 37; Viruses - 0; Other Eukaryotes - 0 (source: NCBI BLink). | chr3:19304368-19304802 REVERSE LENGTH=90
Chr07	36213678	36214028	gene:MD07G1305000	0.91352	0.0116633	AT3G10572.1	| 3-phosphoinositide-dependent protein kinase-1, putative | chr3:3304346-3306306 FORWARD LENGTH=333
Chr09	12885077	12885277	gene:MD09G1160300	0.913458	4.01866e-05	AT3G21180.1	ACA9, ATACA9 | autoinhibited Ca(2+)-ATPase 9 | chr3:7425770-7431941 FORWARD LENGTH=1086
Chr09	15856632	15856882	gene:MD09G1183900	0.913083	0.0345091	AT1G54210.1	APG12, ATG12A, ATATG12 | Ubiquitin-like superfamily protein | chr1:20241278-20242020 FORWARD LENGTH=96
Chr07	25542304	25542779	gene:MD07G1176000	0.913081	1.24864e-12	AT2G39190.2	ATATH8 | Protein kinase superfamily protein | chr2:16350140-16355745 FORWARD LENGTH=814
Chr08	29516782	29517322	gene:MD08G1228900	0.912875	0.0343695	AT1G09580.1	| emp24/gp25L/p24 family/GOLD family protein | chr1:3104657-3106092 FORWARD LENGTH=217
Chr16	5832735	5832810	gene:MD16G1083300	0.912755	1.41847e-09	AT1G70000.2	| myb-like transcription factor family protein | chr1:26363674-26364635 REVERSE LENGTH=261
Chr15	22256126	22256376	gene:MD15G1260700	0.912733	0.0475644	AT2G18360.1	| alpha/beta-Hydrolases superfamily protein | chr2:7976848-7979221 REVERSE LENGTH=313
Chr11	9874637	9874762	gene:MD11G1111600	0.912568	0.0462065	AT5G59350.1	| unknown protein; FUNCTIONS IN: molecular_function unknown; INVOLVED IN: biological_process unknown; LOCATED IN: endomembrane system; EXPRESSED IN: 23 plant structures; EXPRESSED DURING: 13 growth stages; Has 1807 Blast hits to 1807 proteins in 277 species: Archae - 0; Bacteria - 0; Metazoa - 736; Fungi - 347; Plants - 385; Viruses - 0; Other Eukaryotes - 339 (source: NCBI BLink). | chr5:2394113…
Chr10	25077614	25077938	gene:MD10G1159600	0.912561	0.0472772	AT4G13040.2	| Integrase-type DNA-binding superfamily protein | chr4:7614292-7615310 FORWARD LENGTH=170
Chr00	16958589	16959014	gene:MD00G1084600	0.912541	0.0361397	AT3G60190.1	ADL4, ADLP2, EDR3, DRP1E, ADL1E, DL1E | DYNAMIN-like 1E | chr3:22244367-22247651 REVERSE LENGTH=624
Chr15	337317	337617	gene:MD15G1005900	0.912533	0.0183125	AT5G63480.1	| unknown protein; Has 30201 Blast hits to 17322 proteins in 780 species: Archae - 12; Bacteria - 1396; Metazoa - 17338; Fungi - 3422; Plants - 5037; Viruses - 0; Other Eukaryotes - 2996 (source: NCBI BLink). | chr5:25417317-25418473 FORWARD LENGTH=189
Chr13	7321399	7321699	gene:MD13G1102600	0.912499	0.000373102	AT1G70590.1	| F-box family protein | chr1:26618403-26620159 FORWARD LENGTH=351
Chr12	27786601	27786776	gene:MD12G1196800	0.911173	4.23947e-14	AT5G26742.2	emb1138 | DEAD box RNA helicase (RH3) | chr5:9285540-9288871 REVERSE LENGTH=748
Chr06	32743884	32744259	gene:MD06G1191700	0.911069	1.7806e-12	AT1G74530.3	| unknown protein; Has 35333 Blast hits to 34131 proteins in 2444 species: Archae - 798; Bacteria - 22429; Metazoa - 974; Fungi - 991; Plants - 531; Viruses - 0; Other Eukaryotes - 9610 (source: NCBI BLink). | chr1:28009723-28012044 REVERSE LENGTH=314
Chr10	28978937	28979262	gene:MD10G1193800	0.910892	7.80607e-74	AT1G17100.1	| SOUL heme-binding family protein | chr1:5844766-5845539 FORWARD LENGTH=232
Chr05	1474808	1475390	gene:MD05G1005800	0.910481	4.57685e-07	AT1G71260.1	ATWHY2, WHY2 | WHIRLY 2 | chr1:26861849-26863391 REVERSE LENGTH=238
Chr06	27862531	27862920	gene:MD06G1134300	0.910429	0.0160163	AT5G50860.1	| Protein kinase superfamily protein | chr5:20693778-20696983 REVERSE LENGTH=580
Chr09	17673421	17673871	gene:MD09G1195100	0.910385	6.4004e-07	AT3G21250.2	MRP6, ABCC8 | multidrug resistance-associated protein 6 | chr3:7457668-7463261 REVERSE LENGTH=1464
Chr12	15550868	15551691	gene:MD12G1099600	0.910364	1.4861e-06	AT2G40860.1	| protein kinase family protein / protein phosphatase 2C ( PP2C) family protein | chr2:17053747-17057108 REVERSE LENGTH=658
Chr03	2542686	2543336	gene:MD03G1031600	0.910004	3.31248e-21	AT1G15780.1	| unknown protein; BEST Arabidopsis thaliana protein match is: unknown protein (TAIR:AT2G10440.1); Has 103701 Blast hits to 43153 proteins in 1828 species: Archae - 30; Bacteria - 7385; Metazoa - 38639; Fungi - 11531; Plants - 7727; Viruses - 307; Other Eukaryotes - 38082 (source: NCBI BLink). | chr1:5430446-5435921 REVERSE LENGTH=1335
Chr15	16880285	16880634	gene:MD15G1210300	0.909958	0.000152334	AT4G26100.1	CK1, CKL1 | casein kinase 1 | chr4:13227885-13230508 REVERSE LENGTH=450
Chr06	35657700	35660583	gene:MD06G1226100	0.909924	1.55224e-15	AT5G08060.1	| unknown protein; FUNCTIONS IN: molecular_function unknown; INVOLVED IN: biological_process unknown; LOCATED IN: mitochondrion; EXPRESSED IN: 24 plant structures; EXPRESSED DURING: 16 growth stages; Has 42 Blast hits to 42 proteins in 17 species: Archae - 0; Bacteria - 0; Metazoa - 0; Fungi - 0; Plants - 41; Viruses - 0; Other Eukaryotes - 1 (source: NCBI BLink). | chr5:2580588-2580983 FORWARD L…
Chr09	3476408	3476683	gene:MD09G1052100	0.909744	0.00599671	AT3G28970.1	AAR3 | Domain of unknown function (DUF298) | chr3:10987970-10989782 REVERSE LENGTH=295
Chr14	30513567	30514222	gene:MD14G1224200	0.909664	9.48834e-05	AT1G49040.1	SCD1 | stomatal cytokinesis defective / SCD1 protein (SCD1) | chr1:18139419-18148826 REVERSE LENGTH=1187
Chr11	39847993	39848218	gene:MD11G1280900	0.909504	0.0116284	AT5G26110.1	| Protein kinase superfamily protein | chr5:9118239-9119352 REVERSE LENGTH=226
Chr04	5706188	5706938	gene:MD04G1048700	0.909467	8.11408e-05	AT2G30695.2	| FUNCTIONS IN: molecular_function unknown; INVOLVED IN: protein folding, protein transport; LOCATED IN: chloroplast; EXPRESSED IN: 23 plant structures; EXPRESSED DURING: 13 growth stages; CONTAINS InterPro DOMAIN/s: Trigger factor, ribosome-binding, bacterial (InterPro:IPR008881); Has 35333 Blast hits to 34131 proteins in 2444 species: Archae - 798; Bacteria - 22429; Metazoa - 974; Fungi - 991; …
Chr10	16661132	16661357	gene:MD10G1102100	0.909154	0.00249428	AT1G49850.1	| RING/U-box superfamily protein | chr1:18455326-18456444 REVERSE LENGTH=250
Chr04	25072666	25073016	gene:MD04G1160300	0.908776	0.0025275	AT5G01310.1	APTX | APRATAXIN-like | chr5:125304-128960 FORWARD LENGTH=912
Chr07	36641028	36641553	gene:MD07G1311300	0.908574	4.22805e-10	AT5G17520.1	RCP1, MEX1 | root cap 1 (RCP1) | chr5:5772796-5775231 REVERSE LENGTH=415
Chr05	47343604	47343854	gene:MD05G1358000	0.908263	4.40483e-05	AT5G20130.1	| unknown protein; Has 30201 Blast hits to 17322 proteins in 780 species: Archae - 12; Bacteria - 1396; Metazoa - 17338; Fungi - 3422; Plants - 5037; Viruses - 0; Other Eukaryotes - 2996 (source: NCBI BLink). | chr5:6797485-6798700 FORWARD LENGTH=202
Chr10	29631803	29631938	gene:MD10G1198300	0.908151	1.59869e-111	AT1G79040.1	PSBR | photosystem II subunit R | chr1:29736085-29736781 FORWARD LENGTH=140
Chr15	21119233	21120093	gene:MD15G1251000	0.908044	3.32967e-49	AT3G51030.1	ATTRX1, ATTRX H1, TRX1 | thioredoxin H-type 1 | chr3:18951123-18951955 REVERSE LENGTH=114
Chr12	5414969	5415340	gene:MD12G1047000	0.907523	0.0213544	AT3G11900.1	ANT1 | aromatic and neutral transporter 1 | chr3:3758523-3760103 FORWARD LENGTH=432
Chr03	8588250	8588781	gene:MD03G1100500	0.907378	1.94364e-06	AT3G55280.2	RPL23AB | ribosomal protein L23AB | chr3:20500667-20501519 FORWARD LENGTH=154
Chr00	3359362	3360362	gene:MD00G1019100	0.906141	3.29829e-05	AT2G32720.1	B5 #4, ATCB5-B, CB5-B | cytochrome B5 isoform B | chr2:13877013-13878447 REVERSE LENGTH=134
Chr00	5672200	5672725	gene:MD00G1032300	0.905589	3.64877e-05	AT5G22950.1	VPS24.1 | SNF7 family protein | chr5:7681380-7682720 FORWARD LENGTH=229
Chr15	44948094	44948716	gene:MD15G1369800	0.90513	0.000494943	AT2G22370.1	| unknown protein; Has 127 Blast hits to 127 proteins in 48 species: Archae - 0; Bacteria - 0; Metazoa - 87; Fungi - 0; Plants - 39; Viruses - 0; Other Eukaryotes - 1 (source: NCBI BLink). | chr2:9501019-9502078 REVERSE LENGTH=219
Chr09	17728827	17729287	gene:MD09G1195400	0.904687	5.63247e-05	AT1G17720.1	ATB BETA | Protein phosphatase 2A, regulatory subunit PR55 | chr1:6093949-6098065 REVERSE LENGTH=501
Chr10	26442658	26442833	gene:MD10G1171800	0.903921	4.93229e-08	AT2G20260.1	PSAE-2 | photosystem I subunit E-2 | chr2:8736780-8737644 FORWARD LENGTH=145
Chr17	5330609	5330959	gene:MD17G1065900	0.903415	0.00065343	AT5G38880.1	| unknown protein; Has 474 Blast hits to 433 proteins in 138 species: Archae - 6; Bacteria - 80; Metazoa - 195; Fungi - 44; Plants - 59; Viruses - 0; Other Eukaryotes - 90 (source: NCBI BLink). | chr5:15563621-15568804 REVERSE LENGTH=796
Chr11	12971740	12972090	gene:MD11G1139900	0.90292	0.0307998	AT1G08060.2	MOM, MOM1 | ATP-dependent helicase family protein | chr1:2501981-2510488 REVERSE LENGTH=2001
Chr17	14792260	14792654	gene:MD17G1155300	0.902834	1.54503e-18	AT1G53750.1	RPT1A | regulatory particle triple-A 1A | chr1:20065921-20068324 REVERSE LENGTH=426
Chr00	40008130	40008767	gene:MD00G1173300	0.902632	6.40103e-14	AT4G11410.1	| NAD(P)-binding Rossmann-fold superfamily protein | chr4:6945127-6947186 REVERSE LENGTH=317
Chr08	31090375	31092159	gene:MD08G1247300	0.902462	5.00926e-10	AT4G30220.1	RUXF | small nuclear ribonucleoprotein F | chr4:14803100-14804259 REVERSE LENGTH=88
Chr14	8782135	8782606	gene:MD14G1077300	0.9022	2.84227e-28	AT2G41530.1	ATSFGH, SFGH | S-formylglutathione hydrolase | chr2:17323656-17325430 REVERSE LENGTH=284
Chr10	13174756	13174956	gene:MD10G1089100	0.90162	0.00143198	AT4G33950.1	OST1, SNRK2-6, SRK2E, SNRK2.6, P44, ATOST1 | Protein kinase superfamily protein | chr4:16272364-16274657 FORWARD LENGTH=362
Chr05	43130834	43131434	gene:MD05G1297500	0.900793	1.44744e-13	AT4G18710.1	BIN2, DWF12, UCU1, ATSK21, SK21 | Protein kinase superfamily protein | chr4:10296474-10298913 FORWARD LENGTH=380
Chr15	24607423	24609116	gene:MD15G1278300	0.900637	0.00538128	#N/A	#N/A
Chr15	10577430	10577805	gene:MD15G1143100	0.900513	2.61904e-07	AT2G43970.1	| RNA-binding protein | chr2:18205535-18208031 REVERSE LENGTH=545
Chr06	28645419	28646035	gene:MD06G1142800	0.900143	0.0113096	AT5G63460.1	| SAP domain-containing protein | chr5:25413605-25415399 REVERSE LENGTH=162
Chr06	28698943	28699593	gene:MD06G1143300	0.900071	5.35788e-07	AT4G02480.1	| AAA-type ATPase family protein | chr4:1082082-1088680 REVERSE LENGTH=1265
Chr17	21742365	21742590	gene:MD17G1184100	0.89955	1.31127e-05	AT3G16350.1	| Homeodomain-like superfamily protein | chr3:5547828-5549397 FORWARD LENGTH=387
Chr05	36636198	36636662	gene:MD05G1233900	0.899222	0.000287608	AT1G56180.1	| unknown protein; INVOLVED IN: biological_process unknown; LOCATED IN: chloroplast; EXPRESSED IN: 23 plant structures; EXPRESSED DURING: 15 growth stages; BEST Arabidopsis thaliana protein match is: unknown protein (TAIR:AT5G27290.1); Has 436 Blast hits to 436 proteins in 83 species: Archae - 0; Bacteria - 153; Metazoa - 0; Fungi - 0; Plants - 160; Viruses - 0; Other Eukaryotes - 123 (source: NC…
Chr17	28537452	28537777	gene:MD17G1236700	0.899161	0.000590497	AT2G22870.1	EMB2001 | P-loop containing nucleoside triphosphate hydrolases superfamily protein | chr2:9739476-9740921 FORWARD LENGTH=300
Chr06	1064532	1065134	gene:MD06G1009400	0.898978	0.00037004	AT4G38350.1	| Patched family protein | chr4:17958324-17966846 REVERSE LENGTH=1273
Chr07	5585035	5585978	gene:MD07G1059900	0.898522	3.04588e-15	AT3G11910.1	UBP13 | ubiquitin-specific protease 13 | chr3:3761758-3770290 REVERSE LENGTH=1115
Chr09	12876358	12876833	gene:MD09G1160100	0.898301	2.6557e-05	AT4G19210.1	ATRLI2, RLI2 | RNAse l inhibitor protein 2 | chr4:10501906-10504776 FORWARD LENGTH=605
Chr06	34475634	34475984	gene:MD06G1212300	0.898026	1.20744e-07	AT3G18500.2	| DNAse I-like superfamily protein | chr3:6352544-6355297 FORWARD LENGTH=448
Chr10	36078622	36078997	gene:MD10G1267800	0.897271	9.06146e-05	AT4G18100.1	| Ribosomal protein L32e | chr4:10035715-10036475 REVERSE LENGTH=133
Chr17	5366936	5367236	gene:MD17G1066400	0.897094	0.0193647	AT5G15750.1	| Alpha-L RNA-binding motif/Ribosomal protein S4 family protein | chr5:5141449-5142701 FORWARD LENGTH=182
Chr03	4374208	4374483	gene:MD03G1054900	0.897094	1.23406e-05	AT5G58375.1	| Methyltransferase-related protein | chr5:23596369-23596705 FORWARD LENGTH=85
Chr16	2654895	2655292	gene:MD16G1036800	0.896974	0.00101171	AT2G01190.1	| Octicosapeptide/Phox/Bem1p family protein | chr2:115023-117296 FORWARD LENGTH=720
Chr00	14111634	14111959	gene:MD00G1071900	0.89693	0.000660493	AT1G12450.1	| SNARE associated Golgi protein family | chr1:4244496-4245808 FORWARD LENGTH=303
Chr13	37041739	37041964	gene:MD13G1273700	0.896662	3.77625e-09	AT2G23810.1	TET8 | tetraspanin8 | chr2:10135859-10137352 REVERSE LENGTH=273
Chr16	30221420	30221595	gene:MD16G1257600	0.896505	3.03559e-05	AT4G30210.1	ATR2, AR2 | P450 reductase 2 | chr4:14796900-14800578 FORWARD LENGTH=712
Chr01	22888648	22889023	gene:MD01G1114400	0.895873	0.0183668	AT5G02810.1	PRR7, APRR7 | pseudo-response regulator 7 | chr5:638283-641461 REVERSE LENGTH=727
Chr12	31263818	31264193	gene:MD12G1240400	0.895783	0.00205687	AT1G60750.1	| NAD(P)-linked oxidoreductase superfamily protein | chr1:22362293-22363854 REVERSE LENGTH=330
Chr10	11964290	11965735	gene:MD10G1081300	0.895166	1.48272e-12	AT5G66680.1	DGL1 | dolichyl-diphosphooligosaccharide-protein glycosyltransferase 48kDa subunit family protein | chr5:26617840-26620581 REVERSE LENGTH=437
Chr09	4659648	4659973	gene:MD09G1068200	0.894997	4.14275e-05	AT3G02150.1	PTF1, TCP13, TFPD | plastid transcription factor 1 | chr3:391522-392450 FORWARD LENGTH=278
Chr03	5858329	5858629	gene:MD03G1072000	0.894961	0.00868146	AT3G47120.1	| RNA recognition motif (RRM)-containing protein | chr3:17351334-17352769 REVERSE LENGTH=352
Chr13	17898108	17899228	gene:MD13G1200800	0.894847	4.84808e-11	AT3G22845.1	| emp24/gp25L/p24 family/GOLD family protein | chr3:8087373-8088550 FORWARD LENGTH=214
Chr05	10401274	10402205	gene:MD05G1059600	0.894531	0.00156803	AT4G22140.2	EBS | PHD finger family protein / bromo-adjacent homology (BAH) domain-containing protein | chr4:11728093-11730230 REVERSE LENGTH=224
Chr01	25595772	25595993	gene:MD01G1146300	0.894345	5.41009e-08	AT3G55800.1	SBPASE | sedoheptulose-bisphosphatase | chr3:20709640-20711421 FORWARD LENGTH=393
Chr16	23360134	23360509	gene:MD16G1228800	0.893959	0.013807	AT4G13460.2	SDG22, SUVH9, SET22 | SU(VAR)3-9 homolog 9 | chr4:7824653-7826605 REVERSE LENGTH=650
Chr15	10494966	10495589	gene:MD15G1141900	0.893952	3.14262e-30	AT3G59920.1	ATGDI2, GDI2 | RAB GDP dissociation inhibitor 2 | chr3:22135157-22138221 FORWARD LENGTH=444
Chr01	22373563	22373913	gene:MD01G1111200	0.893837	1.15564e-05	AT5G60410.5	ATSIZ1, SIZ1 | DNA-binding protein with MIZ/SP-RING zinc finger, PHD-finger and SAP domain | chr5:24295226-24300792 FORWARD LENGTH=885
Chr15	11672351	11673137	gene:MD15G1157300	0.893809	4.57243e-20	AT4G31985.1	| Ribosomal protein L39 family protein | chr4:15469931-15470366 FORWARD LENGTH=51
Chr02	9663664	9664214	gene:MD02G1119300	0.893122	0.000137344	AT5G66030.1	ATGRIP, GRIP | Golgi-localized GRIP domain-containing protein | chr5:26405133-26409888 REVERSE LENGTH=788
Chr13	3178996	3179321	gene:MD13G1046000	0.892822	5.33352e-06	AT1G13270.1	MAP1C, MAP1B | methionine aminopeptidase 1B | chr1:4544999-4547155 FORWARD LENGTH=369
Chr07	3024502	3024770	gene:MD07G1036600	0.892497	7.86912e-14	AT3G54500.1	| BEST Arabidopsis thaliana protein match is: dentin sialophosphoprotein-related (TAIR:AT5G64170.1); Has 183 Blast hits to 175 proteins in 44 species: Archae - 0; Bacteria - 4; Metazoa - 38; Fungi - 11; Plants - 120; Viruses - 0; Other Eukaryotes - 10 (source: NCBI BLink). | chr3:20175792-20178737 REVERSE LENGTH=648
Chr02	2263307	2263732	gene:MD02G1029300	0.892315	2.89206e-06	AT2G26600.1	| Glycosyl hydrolase superfamily protein | chr2:11316727-11318215 FORWARD LENGTH=388
Chr03	22435299	22436560	gene:MD03G1167600	0.891102	0.00184654	AT4G03250.1	| Homeodomain-like superfamily protein | chr4:1425050-1427744 FORWARD LENGTH=507
Chr14	6918146	6918566	gene:MD14G1065200	0.890846	6.91111e-06	AT3G12170.1	| Chaperone DnaJ-domain superfamily protein | chr3:3881021-3882655 FORWARD LENGTH=262
Chr09	33553549	33554793	gene:MD09G1262200	0.890677	2.10063e-06	AT1G09700.1	HYL1, DRB1 | dsRNA-binding domain-like superfamily protein | chr1:3137960-3140118 REVERSE LENGTH=419
Chr03	10753734	10754159	gene:MD03G1118500	0.890564	0.00612949	AT5G60690.1	REV, IFL, IFL1 | Homeobox-leucine zipper family protein / lipid-binding START domain-containing protein | chr5:24397734-24401933 FORWARD LENGTH=842
Chr15	49625043	49625407	gene:MD15G1396600	0.890543	0.000849739	AT1G64260.1	| MuDR family transposase | chr1:23847756-23849915 FORWARD LENGTH=719
Chr16	5412405	5413049	gene:MD16G1077300	0.890514	5.03101e-07	AT1G14390.1	| Leucine-rich repeat protein kinase family protein | chr1:4924277-4926794 FORWARD LENGTH=747
Chr02	16195447	16195816	gene:MD02G1180500	0.890388	0.00644957	AT5G48385.1	| FRIGIDA-like protein | chr5:19609471-19611712 FORWARD LENGTH=558
Chr04	10634984	10635533	gene:MD04G1077700	0.890372	0.00037622	AT1G12390.1	| Cornichon family protein | chr1:4220347-4221481 FORWARD LENGTH=137
Chr04	19104207	19104532	gene:MD04G1103800	0.890051	0.00220678	AT5G02970.1	| alpha/beta-Hydrolases superfamily protein | chr5:695391-697412 FORWARD LENGTH=514
Chr12	8794924	8795418	gene:MD12G1073300	0.889912	0.00104166	AT2G41790.1	| Insulinase (Peptidase family M16) family protein | chr2:17429453-17436110 REVERSE LENGTH=970
Chr01	30630012	30630312	gene:MD01G1212800	0.889577	0.00550989	AT5G52920.1	PKP1, PKP-BETA1, PKP2 | plastidic pyruvate kinase beta subunit 1 | chr5:21463680-21466612 FORWARD LENGTH=579
Chr16	12222243	12222568	gene:MD16G1154000	0.889531	8.42066e-20	AT5G49460.1	ACLB-2 | ATP citrate lyase subunit B 2 | chr5:20055048-20058195 FORWARD LENGTH=608
Chr12	9946509	9947054	gene:MD12G1081500	0.889227	0.00232482	#N/A	#N/A
Chr17	11848842	11849367	gene:MD17G1132800	0.888959	7.67781e-33	AT3G10260.3	| Reticulon family protein | chr3:3171413-3172568 REVERSE LENGTH=267
Chr02	15500827	15501277	gene:MD02G1176000	0.888921	1.67151e-05	AT4G36920.2	AP2 | Integrase-type DNA-binding superfamily protein | chr4:17400998-17403140 FORWARD LENGTH=432
Chr14	22420981	22421256	gene:MD14G1137300	0.888678	3.33303e-29	AT1G64680.1	| unknown protein; BEST Arabidopsis thaliana protein match is: unknown protein (TAIR:AT1G03055.1); Has 146 Blast hits to 146 proteins in 26 species: Archae - 0; Bacteria - 6; Metazoa - 0; Fungi - 0; Plants - 125; Viruses - 0; Other Eukaryotes - 15 (source: NCBI BLink). | chr1:24036071-24037062 FORWARD LENGTH=250
Chr00	20396309	20397395	gene:MD00G1097300	0.888651	7.49234e-08	AT4G20410.1	GSNAP, GAMMA-SNAP | gamma-soluble NSF attachment protein | chr4:11014099-11016454 REVERSE LENGTH=291
Chr11	823343	826017	gene:MD11G1011000	0.888571	1.00593e-11	AT5G19860.1	| Protein of unknown function, DUF538 | chr5:6714533-6715837 REVERSE LENGTH=181
Chr15	19492552	19493102	gene:MD15G1236900	0.888529	2.23818e-06	AT5G66055.1	EMB16, EMB2036, AKRP | ankyrin repeat protein | chr5:26417425-26419234 REVERSE LENGTH=435
Chr03	26619865	26620265	gene:MD03G1194000	0.888508	0.0243375	AT3G20290.2	ATEHD1, EHD1 | EPS15 homology domain 1 | chr3:7075057-7078655 REVERSE LENGTH=545
Chr15	8558536	8558801	gene:MD15G1119100	0.888502	0.00546632	AT5G11380.1	DXPS3 | 1-deoxy-D-xylulose 5-phosphate synthase 3 | chr5:3630172-3633250 FORWARD LENGTH=700
Chr08	30406764	30408402	gene:MD08G1236200	0.888483	0.0212673	AT3G02660.1	emb2768 | Tyrosyl-tRNA synthetase, class Ib, bacterial/mitochondrial | chr3:570221-571756 REVERSE LENGTH=511
Chr03	23917945	23919117	gene:MD03G1175100	0.888329	0.000907314	AT1G51350.1	| ARM repeat superfamily protein | chr1:19035851-19038738 FORWARD LENGTH=666
Chr03	10666153	10666553	gene:MD03G1118000	0.888172	2.31587e-14	AT5G60670.1	| Ribosomal protein L11 family protein | chr5:24381066-24381566 REVERSE LENGTH=166
Chr14	32306900	32307300	gene:MD14G1244800	0.88791	0.035707	AT4G27760.1	FEY, FEY3 | NAD(P)-binding Rossmann-fold superfamily protein | chr4:13844151-13846563 FORWARD LENGTH=376
Chr08	1617279	1617664	gene:MD08G1022300	0.88784	1.50206e-11	AT1G75510.1	| Transcription initiation factor IIF, beta subunit | chr1:28347254-28348629 REVERSE LENGTH=261
Chr07	31215510	31215935	gene:MD07G1240900	0.887765	4.51953e-11	AT5G51120.1	PABN1, ATPABN1 | polyadenylate-binding protein 1 | chr5:20779760-20781241 FORWARD LENGTH=227
Chr07	18385520	18386611	gene:MD07G1128500	0.887053	8.94001e-07	AT3G61080.1	| Protein kinase superfamily protein | chr3:22607152-22608883 FORWARD LENGTH=326
Chr03	26801091	26801239	gene:MD03G1195400	0.886903	0.0158961	AT3G21610.1	| Acid phosphatase/vanadium-dependent haloperoxidase-related protein | chr3:7609377-7610601 REVERSE LENGTH=174
Chr10	33619191	33619316	gene:MD10G1240700	0.886346	0.0268832	AT5G44520.1	| NagB/RpiA/CoA transferase-like superfamily protein | chr5:17934610-17936441 REVERSE LENGTH=296
Chr00	18973562	18978229	gene:MD00G1091200	0.886045	0.000963679	AT2G23940.1	| Protein of unknown function (DUF788) | chr2:10184199-10185097 FORWARD LENGTH=173
Chr02	18767049	18767399	gene:MD02G1195800	0.885998	0.00386011	AT2G45690.1	SSE1, SSE, PEX16, ATPEX16 | shrunken seed protein (SSE1) | chr2:18823465-18825601 REVERSE LENGTH=367
Chr00	33091367	33091886	gene:MD00G1149900	0.885657	0.00865141	AT2G18410.1	| FUNCTIONS IN: molecular_function unknown; INVOLVED IN: biological_process unknown; LOCATED IN: cellular_component unknown; EXPRESSED IN: 22 plant structures; EXPRESSED DURING: 13 growth stages; CONTAINS InterPro DOMAIN/s: Histone acetylation protein 2 (InterPro:IPR019519); Has 35333 Blast hits to 34131 proteins in 2444 species: Archae - 798; Bacteria - 22429; Metazoa - 974; Fungi - 991; Plants …
Chr07	32408939	32409139	gene:MD07G1258100	0.88563	0.00873816	AT4G25360.2	| TRICHOME BIREFRINGENCE-LIKE 18 | chr4:12970187-12972404 FORWARD LENGTH=533
Chr15	50590575	50591025	gene:MD15G1405300	0.885618	0.000746545	AT1G72175.1	| RING/U-box protein with domain of unknown function (DUF 1232) | chr1:27157978-27159359 FORWARD LENGTH=185
Chr06	27776062	27776462	gene:MD06G1133300	0.885356	0.00503786	AT3G48820.1	| Glycosyltransferase family 29 (sialyltransferase) family protein | chr3:18100106-18102852 REVERSE LENGTH=440
Chr05	45834949	45835124	gene:MD05G1335900	0.885106	5.09224e-09	AT1G61730.1	| DNA-binding storekeeper protein-related transcriptional regulator | chr1:22793447-22794577 REVERSE LENGTH=376
Chr03	31749331	31750183	gene:MD03G1232700	0.884939	0.00071425	AT3G15180.1	| ARM repeat superfamily protein | chr3:5111952-5115803 FORWARD LENGTH=519
Chr17	13865649	13865999	gene:MD17G1150700	0.884913	0.0205226	AT1G17350.1	| NADH:ubiquinone oxidoreductase intermediate-associated protein 30 | chr1:5942391-5944272 FORWARD LENGTH=227
Chr10	10034367	10034817	gene:MD10G1072000	0.884678	0.00176977	AT4G39210.1	APL3 | Glucose-1-phosphate adenylyltransferase family protein | chr4:18260332-18263181 FORWARD LENGTH=521
Chr09	21037004	21037368	gene:MD09G1213900	0.884624	0.0107429	AT1G79990.4	| structural molecules | chr1:30084522-30085194 FORWARD LENGTH=152
Chr11	29783798	29784294	gene:MD11G1204000	0.883946	1.88131e-06	AT1G55930.1	| CBS domain-containing protein / transporter associated domain-containing protein | chr1:20918895-20922133 FORWARD LENGTH=653
Chr03	27261716	27261985	gene:MD03G1199100	0.883457	0.021899	AT5G55040.2	| DNA-binding bromodomain-containing protein | chr5:22327727-22331703 REVERSE LENGTH=916
Chr01	2253961	2254311	gene:MD01G1006300	0.883421	0.0434052	AT5G64020.1	TBL14 | TRICHOME BIREFRINGENCE-LIKE 14 | chr5:25620534-25622034 REVERSE LENGTH=408
Chr00	28662592	28663617	gene:MD00G1132600	0.883363	0.000153429	AT4G17615.1	CBL1, ATCBL1, SCABP5 | calcineurin B-like protein 1 | chr4:9817142-9818995 FORWARD LENGTH=213
Chr10	33091704	33092886	gene:MD10G1234900	0.883082	0.00709021	AT5G22480.1	| ZPR1 zinc-finger domain protein | chr5:7451643-7456168 REVERSE LENGTH=493
Chr09	8243842	8244142	gene:MD09G1110800	0.882849	0.000138792	AT5G42570.1	| B-cell receptor-associated 31-like | chr5:17021459-17022497 REVERSE LENGTH=218
Chr06	19970468	19970981	gene:MD06G1081500	0.882541	5.85414e-21	AT1G63460.1	GPX8, ATGPX8 | glutathione peroxidase 8 | chr1:23535118-23536326 FORWARD LENGTH=167
Chr17	26329972	26330372	gene:MD17G1216600	0.882342	0.0103791	AT2G20900.4	DGK5, ATDGK5 | diacylglycerol kinase 5 | chr2:8989412-8992798 REVERSE LENGTH=509
Chr16	26106669	26107145	gene:MD16G1241300	0.882297	8.69386e-22	AT5G20500.1	| Glutaredoxin family protein | chr5:6938652-6939665 FORWARD LENGTH=135
Chr05	41875017	41875694	gene:MD05G1284900	0.882292	2.18575e-26	AT3G52580.1	| Ribosomal protein S11 family protein | chr3:19503324-19504701 FORWARD LENGTH=150
Chr16	11394873	11395110	gene:MD16G1145800	0.882052	9.15842e-17	AT3G17240.3	mtLPD2 | lipoamide dehydrogenase 2 | chr3:5890278-5892166 REVERSE LENGTH=507
Chr00	5201385	5201910	gene:MD00G1031200	0.881612	0.000837554	AT4G08170.2	| Inositol 1,3,4-trisphosphate 5/6-kinase family protein | chr4:5163707-5167000 REVERSE LENGTH=353
Chr04	169355	169628	gene:MD04G1001300	0.881515	0.00155549	AT4G31170.3	| Protein kinase superfamily protein | chr4:15153499-15154846 REVERSE LENGTH=412
Chr17	23689531	23689881	gene:MD17G1197700	0.880972	0.0243509	AT1G15660.1	CENP-C | centromere protein C | chr1:5381230-5385057 FORWARD LENGTH=705
Chr15	1318262	1318512	gene:MD15G1022700	0.880819	0.000236447	AT4G24550.2	| Clathrin adaptor complexes medium subunit family protein | chr4:12675873-12678903 FORWARD LENGTH=451
Chr09	11740260	11740635	gene:MD09G1149400	0.880597	1.79821e-36	AT2G34480.1	| Ribosomal protein L18ae/LX family protein | chr2:14532916-14534161 REVERSE LENGTH=178
Chr06	3917894	3918444	gene:MD06G1032800	0.880485	2.72645e-09	AT4G17960.1	| unknown protein; BEST Arabidopsis thaliana protein match is: unknown protein (TAIR:AT5G46620.1); Has 46 Blast hits to 45 proteins in 13 species: Archae - 0; Bacteria - 0; Metazoa - 0; Fungi - 0; Plants - 46; Viruses - 0; Other Eukaryotes - 0 (source: NCBI BLink). | chr4:9971154-9972227 FORWARD LENGTH=154
Chr05	33545558	33545949	gene:MD05G1206400	0.880217	0.000557323	AT3G54620.1	ATBZIP25, BZO2H4, BZIP25 | basic leucine zipper 25 | chr3:20218085-20220341 REVERSE LENGTH=403
Chr17	715954	716554	gene:MD17G1011400	0.880163	0.000163948	AT3G26990.1	| ENTH/VHS family protein | chr3:9948426-9951557 REVERSE LENGTH=513
Chr16	16037695	16038275	gene:MD16G1186000	0.879883	0.016424	AT5G19150.2	| pfkB-like carbohydrate kinase family protein | chr5:6426280-6428402 REVERSE LENGTH=365
Chr01	26080907	26081132	gene:MD01G1152200	0.879756	0.0447121	AT5G05680.1	MOS7 | nuclear pore complex protein-related | chr5:1698365-1702475 FORWARD LENGTH=810
Chr10	8808020	8808345	gene:MD10G1064700	0.879756	0.0284078	AT1G53200.1	| unknown protein; Has 21 Blast hits to 21 proteins in 9 species: Archae - 0; Bacteria - 2; Metazoa - 0; Fungi - 0; Plants - 19; Viruses - 0; Other Eukaryotes - 0 (source: NCBI BLink). | chr1:19840486-19843169 REVERSE LENGTH=613
Chr14	20608606	20609178	gene:MD14G1128900	0.879543	0.000771083	AT4G23860.3	| PHD finger protein-related | chr4:12409336-12411336 FORWARD LENGTH=452
Chr02	29449492	29449842	gene:MD02G1244500	0.879306	0.00917424	AT3G10030.1	| aspartate/glutamate/uridylate kinase family protein | chr3:3092277-3094831 REVERSE LENGTH=542
Chr06	35767628	35767978	gene:MD06G1226900	0.878793	5.19314e-14	#N/A	#N/A
Chr09	35864670	35865044	gene:MD09G1281500	0.878743	3.76236e-05	AT3G02720.1	| Class I glutamine amidotransferase-like superfamily protein | chr3:586336-588088 FORWARD LENGTH=388
Chr16	15520483	15520908	gene:MD16G1180700	0.878533	1.00227e-54	AT4G15470.1	| Bax inhibitor-1 family protein | chr4:8843661-8845505 FORWARD LENGTH=256
Chr01	32039067	32039661	gene:MD01G1231500	0.878499	7.03394e-08	AT5G24650.1	| Mitochondrial import inner membrane translocase subunit Tim17/Tim22/Tim23 family protein | chr5:8437123-8438859 FORWARD LENGTH=259
Chr10	4008015	4008461	gene:MD10G1030300	0.878137	0.00444165	AT2G18400.1	| ribosomal protein L6 family protein | chr2:7989665-7989973 REVERSE LENGTH=102
Chr14	27714568	27714763	gene:MD14G1184700	0.877845	0.0032912	AT5G62880.1	ARAC10, ATRAC10, ATROP11, RAC10 | RAC-like 10 | chr5:25237236-25238939 FORWARD LENGTH=215
Chr15	53986723	53987798	gene:MD15G1440000	0.876737	4.75126e-09	AT1G71270.1	POK, TTD8, ATVPS52 | Vps52 / Sac2 family | chr1:26863736-26869817 FORWARD LENGTH=707
Chr10	15471091	15471241	gene:MD10G1097200	0.876524	0.00427501	AT3G19450.1	CAD4, ATCAD4, CAD, CAD-C | GroES-like zinc-binding alcohol dehydrogenase family protein | chr3:6744859-6747005 FORWARD LENGTH=365
Chr11	15837954	15838304	gene:MD11G1160600	0.876156	3.1472e-08	AT1G17100.1	| SOUL heme-binding family protein | chr1:5844766-5845539 FORWARD LENGTH=232
Chr17	29008750	29009445	gene:MD17G1241000	0.875478	0.00260569	AT1G03687.1	| DTW domain-containing protein | chr1:918308-920306 FORWARD LENGTH=381
Chr15	26352205	26352555	gene:MD15G1287200	0.875248	0.00912017	AT5G67220.1	| FMN-linked oxidoreductases superfamily protein | chr5:26820276-26821926 REVERSE LENGTH=423
Chr15	36263038	36263438	gene:MD15G1329300	0.874978	0.000187853	AT2G22125.1	CSI1 | binding | chr2:9406793-9414223 FORWARD LENGTH=2150
Chr11	5225236	5225954	gene:MD11G1060100	0.874833	0.000165983	AT5G01720.1	| RNI-like superfamily protein | chr5:267118-270391 REVERSE LENGTH=665
Chr11	6851404	6851854	gene:MD11G1080400	0.874691	2.77745e-05	AT5G58870.1	ftsh9 | FTSH protease 9 | chr5:23770080-23773719 REVERSE LENGTH=806
Chr07	24475115	24475815	gene:MD07G1170000	0.874675	8.62593e-08	AT2G39140.1	SVR1 | pseudouridine synthase family protein | chr2:16330238-16333153 FORWARD LENGTH=410
Chr10	12052706	12053560	gene:MD10G1081900	0.873284	8.92139e-07	AT3G18480.1	AtCASP, CASP | CCAAT-displacement protein alternatively spliced product | chr3:6336924-6341596 FORWARD LENGTH=689
Chr14	27256449	27257068	gene:MD14G1179800	0.872985	0.000660493	AT4G32180.1	ATPANK2, PANK2 | pantothenate kinase 2 | chr4:15537724-15543715 REVERSE LENGTH=901
Chr13	12028026	12028151	gene:MD13G1153500	0.872477	0.00286437	AT5G49460.1	ACLB-2 | ATP citrate lyase subunit B 2 | chr5:20055048-20058195 FORWARD LENGTH=608
Chr17	15906739	15907114	gene:MD17G1161500	0.872329	0.045053	AT1G16800.1	| P-loop containing nucleoside triphosphate hydrolases superfamily protein | chr1:5745523-5755263 REVERSE LENGTH=2127
Chr06	36534171	36534596	gene:MD06G1234200	0.871835	3.07612e-10	AT3G17770.1	| Dihydroxyacetone kinase | chr3:6081973-6085957 REVERSE LENGTH=595
Chr10	23578619	23578930	gene:MD10G1147900	0.871795	1.09162e-09	AT3G25480.1	| Rhodanese/Cell cycle control phosphatase superfamily protein | chr3:9235591-9236598 REVERSE LENGTH=264
Chr10	20461459	20461784	gene:MD10G1125000	0.871772	2.71376e-06	AT1G20140.1	ASK4, SK4 | SKP1-like 4 | chr1:6986430-6987079 FORWARD LENGTH=163
Chr07	33533834	33534284	gene:MD07G1267300	0.871665	3.37446e-17	AT3G48890.1	ATMP2, ATMAPR3, MSBP2, MAPR3 | membrane-associated progesterone binding protein 3 | chr3:18129669-18131353 FORWARD LENGTH=233
Chr11	30353938	30355075	gene:MD11G1208300	0.871635	1.15173e-08	AT5G55290.2	| ATPase, V0 complex, subunit E | chr5:22423037-22424086 REVERSE LENGTH=70
Chr15	16398448	16398623	gene:MD15G1206600	0.8712	0.0382427	#N/A	#N/A
Chr07	5431376	5431873	gene:MD07G1058500	0.871189	4.71314e-05	AT3G54300.2	ATVAMP727, VAMP727 | vesicle-associated membrane protein 727 | chr3:20108355-20110127 REVERSE LENGTH=240
Chr02	17007111	17007403	gene:MD02G1186800	0.870846	0.0228998	AT5G67570.1	EMB246, DG1, EMB1408 | Tetratricopeptide repeat (TPR)-like superfamily protein | chr5:26952352-26955480 FORWARD LENGTH=798
Chr13	14204490	14204590	gene:MD13G1173100	0.870842	1.48469e-05	AT4G15630.1	| Uncharacterised protein family (UPF0497) | chr4:8917527-8918683 FORWARD LENGTH=190
Chr13	1717873	1718148	gene:MD13G1024100	0.870795	0.000984362	AT1G23100.1	| GroES-like family protein | chr1:8195867-8196336 FORWARD LENGTH=97
Chr07	36597802	36598252	gene:MD07G1311000	0.87069	0.0006849	AT1G09815.1	POLD4 | polymerase delta 4 | chr1:3189460-3190050 FORWARD LENGTH=124
Chr00	16132952	16133102	gene:MD00G1080800	0.870471	1.77016e-05	AT1G58440.1	XF1, SQE1 | FAD/NAD(P)-binding oxidoreductase family protein | chr1:21714094-21717246 REVERSE LENGTH=531
Chr11	36975906	36978470	gene:MD11G1257500	0.870282	2.01379e-19	AT5G46020.1	| CONTAINS InterPro DOMAIN/s: Casein kinase substrate, phosphoprotein PP28 (InterPro:IPR019380); Has 30201 Blast hits to 17322 proteins in 780 species: Archae - 12; Bacteria - 1396; Metazoa - 17338; Fungi - 3422; Plants - 5037; Viruses - 0; Other Eukaryotes - 2996 (source: NCBI BLink). | chr5:18663075-18664629 REVERSE LENGTH=164
Chr06	488849	489299	gene:MD06G1004200	0.870189	7.71202e-05	AT2G33620.4	| AT hook motif DNA-binding family protein | chr2:14234749-14236563 FORWARD LENGTH=351
Chr11	31582107	31582432	gene:MD11G1216400	0.869745	0.0383265	AT1G05170.1	| Galactosyltransferase family protein | chr1:1491460-1493931 REVERSE LENGTH=404
Chr05	32223097	32224238	gene:MD05G1194800	0.869724	0.0020727	AT2G20490.1	NOP10, EDA27 | nucleolar RNA-binding Nop10p family protein | chr2:8831897-8832723 FORWARD LENGTH=64
Chr06	22943388	22943763	gene:MD06G1095700	0.869444	0.00101544	AT5G60750.1	| CAAX amino terminal protease family protein | chr5:24431072-24433199 FORWARD LENGTH=347
Chr12	30437604	30437904	gene:MD12G1228800	0.868978	0.00986203	AT3G06350.1	EMB3004, MEE32 | dehydroquinate dehydratase, putative / shikimate dehydrogenase, putative | chr3:1924536-1927701 REVERSE LENGTH=603
Chr17	16434203	16435283	gene:MD17G1165500	0.868804	1.62287e-12	AT2G05840.1	PAA2 | 20S proteasome subunit PAA2 | chr2:2234226-2236053 FORWARD LENGTH=246
Chr02	10643002	10643602	gene:MD02G1132100	0.868664	1.88828e-10	AT5G66210.1	CPK28 | calcium-dependent protein kinase 28 | chr5:26456681-26459434 REVERSE LENGTH=523
Chr14	31902547	31902797	gene:MD14G1240100	0.868224	8.01233e-07	AT1G48450.1	| Protein of unknown function (DUF760) | chr1:17908746-17910345 REVERSE LENGTH=423
Chr03	9745804	9746054	gene:MD03G1112100	0.868033	0.00331848	AT1G32375.1	| F-box/RNI-like/FBD-like domains-containing protein | chr1:11679230-11680679 FORWARD LENGTH=422
Chr14	18226997	18228036	gene:MD14G1112900	0.868008	1.58474e-06	AT4G11240.1	TOPP7 | Calcineurin-like metallo-phosphoesterase superfamily protein | chr4:6847333-6849032 FORWARD LENGTH=322
Chr03	22891345	22893505	gene:MD03G1169200	0.86796	6.90034e-13	AT4G31530.1	| NAD(P)-binding Rossmann-fold superfamily protein | chr4:15282281-15284064 FORWARD LENGTH=324
Chr14	4990098	4990548	gene:MD14G1052100	0.867722	6.64029e-44	AT1G09690.1	| Translation protein SH3-like family protein | chr1:3136407-3137430 REVERSE LENGTH=164
Chr06	36264234	36264550	gene:MD06G1231500	0.867568	0.013443	AT3G17850.1	| Protein kinase superfamily protein | chr3:6109854-6116245 REVERSE LENGTH=1296
Chr05	13609085	13610541	gene:MD05G1070400	0.867205	1.46528e-05	AT5G66680.1	DGL1 | dolichyl-diphosphooligosaccharide-protein glycosyltransferase 48kDa subunit family protein | chr5:26617840-26620581 REVERSE LENGTH=437
Chr01	9801010	9803794	gene:MD01G1025800	0.86718	0.0231357	AT1G22170.1	| Phosphoglycerate mutase family protein | chr1:7826603-7828055 FORWARD LENGTH=334
Chr16	12580276	12580651	gene:MD16G1157200	0.867164	0.00022331	AT5G49400.1	| zinc knuckle (CCHC-type) family protein | chr5:20031154-20031981 FORWARD LENGTH=275
Chr15	11745419	11745694	gene:MD15G1158200	0.866501	0.0428502	AT4G02050.1	STP7 | sugar transporter protein 7 | chr4:898387-900095 REVERSE LENGTH=513
Chr03	33336868	33337728	gene:MD03G1246300	0.866245	0.000118052	AT3G14830.2	| unknown protein; FUNCTIONS IN: molecular_function unknown; INVOLVED IN: biological_process unknown; LOCATED IN: cellular_component unknown; BEST Arabidopsis thaliana protein match is: unknown protein (TAIR:AT1G53450.2); Has 35333 Blast hits to 34131 proteins in 2444 species: Archae - 798; Bacteria - 22429; Metazoa - 974; Fungi - 991; Plants - 531; Viruses - 0; Other Eukaryotes - 9610 (source: N…
Chr16	13353095	13353370	gene:MD16G1163000	0.865953	6.17671e-06	AT3G16760.1	| Tetratricopeptide repeat (TPR)-like superfamily protein | chr3:5703213-5705080 FORWARD LENGTH=475
Chr08	31221584	31222006	gene:MD08G1248100	0.865823	0.00609672	AT5G49880.1	| mitotic checkpoint family protein | chr5:20282305-20287775 FORWARD LENGTH=726
Chr10	21459679	21460115	gene:MD10G1133000	0.865721	7.27669e-10	AT5G22800.1	EMB86, EMB1030, EMB263 | Alanyl-tRNA synthetase, class IIc | chr5:7616221-7619961 REVERSE LENGTH=978
Chr05	41354515	41354915	gene:MD05G1279300	0.86569	0.021253	AT1G30320.1	| Remorin family protein | chr1:10680348-10682852 FORWARD LENGTH=509
Chr16	5972980	5973743	gene:MD16G1085300	0.865658	0.00113674	AT1G70180.2	| Sterile alpha motif (SAM) domain-containing protein | chr1:26426768-26429097 FORWARD LENGTH=460
Chr11	12346870	12347408	gene:MD11G1134400	0.865629	5.03054e-09	AT5G60550.1	GRIK2, ATSNAK1 | geminivirus rep interacting kinase 2 | chr5:24340135-24342356 FORWARD LENGTH=407
Chr10	7886787	7895870	gene:MD10G1058400	0.865497	1.11498e-30	AT5G09650.1	AtPPa6, PPa6 | pyrophosphorylase 6 | chr5:2991331-2993117 REVERSE LENGTH=300
Chr10	6172492	6172892	gene:MD10G1046100	0.865239	0.0226433	AT1G34340.1	| alpha/beta-Hydrolases superfamily protein | chr1:12530936-12534031 FORWARD LENGTH=530
Chr15	32450697	32451072	gene:MD15G1316400	0.865064	1.87937e-05	AT2G22475.1	GEM | GRAM domain family protein | chr2:9541523-9544778 FORWARD LENGTH=299
Chr17	27204	27404	gene:MD17G1000400	0.864891	7.46295e-18	AT5G40950.1	RPL27 | ribosomal protein large subunit 27 | chr5:16410866-16411845 FORWARD LENGTH=198
Chr16	2667013	2667456	gene:MD16G1037000	0.864651	7.91955e-07	AT1G15060.1	| Uncharacterised conserved protein UCP031088, alpha/beta hydrolase | chr1:5184053-5186856 REVERSE LENGTH=578
Chr01	17782461	17782911	gene:MD01G1072600	0.864603	1.38185e-05	AT2G46180.1	GC4 | golgin candidate 4 | chr2:18967482-18971260 REVERSE LENGTH=725
Chr10	36149898	36150248	gene:MD10G1268700	0.864543	0.0133943	AT4G18040.1	EIF4E, CUM1, AT.EIF4E1, eIF4E1 | eukaryotic translation initiation factor 4E | chr4:10016724-10018151 REVERSE LENGTH=235
Chr04	28389893	28390093	gene:MD04G1194800	0.864411	0.0295222	AT4G02080.1	ASAR1, ATSARA1C, ATSAR2, SAR2 | secretion-associated RAS super family 2 | chr4:921554-922547 FORWARD LENGTH=193
Chr05	31632862	31633112	gene:MD05G1188500	0.864152	1.12147e-13	AT4G28660.1	PSB28 | photosystem II reaction center PSB28 protein | chr4:14150008-14150933 FORWARD LENGTH=183
Chr11	22141123	22141623	gene:MD11G1180800	0.863859	0.00123556	AT5G21070.1	| unknown protein; Has 115 Blast hits to 115 proteins in 34 species: Archae - 1; Bacteria - 36; Metazoa - 0; Fungi - 0; Plants - 60; Viruses - 0; Other Eukaryotes - 18 (source: NCBI BLink). | chr5:7156356-7157490 FORWARD LENGTH=225
Chr17	1293408	1293733	gene:MD17G1016000	0.863796	6.4131e-35	AT5G40810.1	| Cytochrome C1 family | chr5:16340200-16342327 FORWARD LENGTH=307
Chr14	19411945	19413100	gene:MD14G1119900	0.863632	1.01124e-45	AT5G53300.4	UBC10 | ubiquitin-conjugating enzyme 10 | chr5:21632802-21633989 REVERSE LENGTH=148
Chr15	36203387	36203953	gene:MD15G1329000	0.863116	9.87915e-16	AT2G22250.3	ATAAT, AAT, MEE17 | aspartate aminotransferase | chr2:9458011-9460297 REVERSE LENGTH=475
Chr11	41271365	41271835	gene:MD11G1293400	0.863043	0.000874576	AT2G48020.1	| Major facilitator superfamily protein | chr2:19644441-19647007 FORWARD LENGTH=463
Chr15	39789293	39791699	gene:MD15G1343100	0.862813	2.66557e-16	AT5G09830.1	| BolA-like family protein | chr5:3057816-3058769 REVERSE LENGTH=93
Chr17	414590	415090	gene:MD17G1005800	0.862464	0.0269933	AT5G51050.1	| Mitochondrial substrate carrier family protein | chr5:20753381-20755714 FORWARD LENGTH=487
Chr03	26682450	26683112	gene:MD03G1194700	0.862139	1.49612e-40	AT5G55160.1	SUM2, SUMO 2, SUMO2, ATSUMO2 | small ubiquitin-like modifier 2 | chr5:22383747-22384772 REVERSE LENGTH=103
Chr08	16080562	16081112	gene:MD08G1151900	0.861886	7.34715e-11	#N/A	#N/A
Chr13	21294733	21294808	gene:MD13G1219900	0.861644	0.000182674	AT5G35620.1	LSP1, EIF(ISO)4E, LSP, EIF4E2, eIFiso4E | Eukaryotic initiation factor 4E protein | chr5:13824946-13826331 REVERSE LENGTH=198
Chr10	14157084	14157509	gene:MD10G1092600	0.861369	4.30941e-06	AT2G15695.1	| Protein of unknown function DUF829, transmembrane 53 | chr2:6834194-6836336 REVERSE LENGTH=420
Chr12	3077111	3077621	gene:MD12G1027400	0.861291	6.68664e-18	AT3G11500.1	| Small nuclear ribonucleoprotein family protein | chr3:3621626-3622474 REVERSE LENGTH=79
Chr02	12784207	12784532	gene:MD02G1154200	0.86125	6.71449e-09	AT4G36800.2	RCE1 | RUB1 conjugating enzyme 1 | chr4:17341237-17342148 REVERSE LENGTH=184
Chr16	9987948	9988248	gene:MD16G1130600	0.86113	0.028443	AT5G47900.1	| Protein of unknown function (DUF1624) | chr5:19392408-19394963 FORWARD LENGTH=440
Chr17	33766630	33767295	gene:MD17G1277500	0.861004	3.78748e-06	AT3G62360.1	| Carbohydrate-binding-like fold | chr3:23073020-23080455 REVERSE LENGTH=1227
Chr07	4733257	4734021	gene:MD07G1051600	0.860837	0.00584488	AT2G26970.1	| Polynucleotidyl transferase, ribonuclease H-like superfamily protein | chr2:11509908-11511903 REVERSE LENGTH=222
Chr08	4461822	4462247	gene:MD08G1057300	0.860788	0.000205728	AT3G23780.2	NRPD2A | nuclear RNA polymerase D2A | chr3:8567971-8573819 REVERSE LENGTH=1172
Chr03	4930367	4930717	gene:MD03G1060900	0.860623	3.0761e-27	AT5G58420.1	| Ribosomal protein S4 (RPS4A) family protein | chr5:23619599-23620896 FORWARD LENGTH=262
Chr02	6795396	6795959	gene:MD02G1086700	0.860618	3.32362e-10	AT2G06530.1	VPS2.1 | SNF7 family protein | chr2:2588740-2590285 REVERSE LENGTH=225
Chr02	25698091	25698409	gene:MD02G1221100	0.860514	0.000127027	AT1G02160.1	| Cox19 family protein (CHCH motif) | chr1:410803-411383 FORWARD LENGTH=71
Chr15	9290851	9291125	gene:MD15G1128200	0.860367	0.0316572	AT4G32140.1	| EamA-like transporter family | chr4:15523037-15525195 REVERSE LENGTH=394
Chr17	20316357	20316970	gene:MD17G1177700	0.860352	0.00535458	AT2G43650.1	EMB2777 | Sas10/U3 ribonucleoprotein (Utp) family protein | chr2:18099430-18103147 FORWARD LENGTH=654
Chr14	3943626	3943851	gene:MD14G1041500	0.860205	0.0102351	AT3G44150.1	| unknown protein; FUNCTIONS IN: molecular_function unknown; INVOLVED IN: biological_process unknown; LOCATED IN: plasma membrane; EXPRESSED IN: cultured cell; BEST Arabidopsis thaliana protein match is: unknown protein (TAIR:AT3G11800.1); Has 76 Blast hits to 75 proteins in 19 species: Archae - 0; Bacteria - 0; Metazoa - 0; Fungi - 0; Plants - 74; Viruses - 0; Other Eukaryotes - 2 (source: NCBI …
Chr05	39907673	39907973	gene:MD05G1263800	0.860104	0.000529442	AT1G30620.2	HSR8, MUR4, UXE1 | NAD(P)-binding Rossmann-fold superfamily protein | chr1:10855496-10857970 FORWARD LENGTH=419
Chr01	16475030	16475691	gene:MD01G1061100	0.85999	0.0230822	AT4G16630.1	| DEA(D/H)-box RNA helicase family protein | chr4:9362176-9366449 REVERSE LENGTH=789
Chr08	6692855	6693130	gene:MD08G1080300	0.859806	0.00709186	AT4G07410.1	| Transducin family protein / WD-40 repeat family protein | chr4:4201465-4205136 REVERSE LENGTH=815
Chr15	4506878	4507203	gene:MD15G1064800	0.859306	6.32932e-10	AT1G44920.1	| unknown protein; FUNCTIONS IN: molecular_function unknown; INVOLVED IN: biological_process unknown; LOCATED IN: chloroplast; EXPRESSED IN: 22 plant structures; EXPRESSED DURING: 13 growth stages; CONTAINS InterPro DOMAIN/s: Protein of unknown function DUF3054 (InterPro:IPR021414); Has 246 Blast hits to 246 proteins in 119 species: Archae - 14; Bacteria - 181; Metazoa - 0; Fungi - 0; Plants - 45…
Chr16	24893601	24895829	gene:MD16G1236600	0.859129	8.39503e-05	AT2G07340.1	PFD1 | PREFOLDIN 1 | chr2:3045644-3046606 FORWARD LENGTH=128
Chr03	2456292	2456667	gene:MD03G1030400	0.85901	0.00628499	AT3G13224.2	| RNA-binding (RRM/RBD/RNP motifs) family protein | chr3:4254848-4256621 FORWARD LENGTH=358
Chr11	24059137	24059362	gene:MD11G1183800	0.858947	0.00474273	AT1G08500.1	ENODL18, AtENODL18 | early nodulin-like protein 18 | chr1:2689110-2689881 FORWARD LENGTH=228
Chr11	12620845	12621370	gene:MD11G1136900	0.85891	1.2456e-11	AT2G28370.1	| Uncharacterised protein family (UPF0497) | chr2:12132092-12133447 FORWARD LENGTH=179
Chr09	9177453	9177741	gene:MD09G1118900	0.858836	0.0163906	AT3G07890.2	| Ypt/Rab-GAP domain of gyp1p superfamily protein | chr3:2516639-2518784 REVERSE LENGTH=400
Chr14	31976191	31976591	gene:MD14G1240900	0.858552	0.0112563	AT3G17770.1	| Dihydroxyacetone kinase | chr3:6081973-6085957 REVERSE LENGTH=595
Chr12	62571	63110	gene:MD12G1000100	0.858225	4.18189e-09	AT4G21090.3	ATMFDX2, MFDX2 | MITOCHONDRIAL FERREDOXIN 2 | chr4:11256663-11258269 REVERSE LENGTH=197
Chr10	7006826	7007199	gene:MD10G1052700	0.85799	0.000950723	AT1G22660.1	| Polynucleotide adenylyltransferase family protein | chr1:8017410-8021538 FORWARD LENGTH=605
Chr15	53796849	53797947	gene:MD15G1438300	0.85799	0.00753349	AT1G09645.1	| unknown protein; BEST Arabidopsis thaliana protein match is: unknown protein (TAIR:AT1G57765.1); Has 35333 Blast hits to 34131 proteins in 2444 species: Archae - 798; Bacteria - 22429; Metazoa - 974; Fungi - 991; Plants - 531; Viruses - 0; Other Eukaryotes - 9610 (source: NCBI BLink). | chr1:3123155-3124347 FORWARD LENGTH=106
Chr02	34096272	34096347	gene:MD02G1284500	0.857584	0.0235602	AT3G27890.1	NQR | NADPH:quinone oxidoreductase | chr3:10350807-10351938 REVERSE LENGTH=196
Chr13	38430003	38430834	gene:MD13G1276100	0.857571	0.00107165	#N/A	#N/A
Chr15	10155648	10155715	gene:MD15G1138300	0.857378	0.0139088	AT5G03795.1	| Exostosin family protein | chr5:1007554-1010373 REVERSE LENGTH=518
Chr09	12443993	12444218	gene:MD09G1156100	0.857352	0.0489493	AT2G04865.1	| Aminotransferase-like, plant mobile domain family protein | chr2:1712149-1714599 FORWARD LENGTH=667
Chr15	27171940	27172465	gene:MD15G1293200	0.857216	3.30293e-31	AT5G67370.1	| Protein of unknown function (DUF1230) | chr5:26877667-26879465 REVERSE LENGTH=327
Chr06	30062517	30063260	gene:MD06G1159100	0.857185	0.00323059	AT3G48440.1	| Zinc finger C-x8-C-x5-C-x3-H type family protein | chr3:17941402-17943576 FORWARD LENGTH=448
Chr10	32836942	32837499	gene:MD10G1231900	0.857079	6.26962e-11	AT1G53850.2	PAE1 | 20S proteasome alpha subunit E1 | chr1:20104131-20105792 REVERSE LENGTH=237
Chr08	10840863	10841238	gene:MD08G1118900	0.857073	0.000763179	AT5G11490.1	| adaptin family protein | chr5:3671964-3676144 FORWARD LENGTH=841
Chr14	31416353	31416628	gene:MD14G1234400	0.857057	0.0407441	AT3G18060.1	| transducin family protein / WD-40 repeat family protein | chr3:6183880-6186788 FORWARD LENGTH=609
Chr17	9465955	9466398	gene:MD17G1109800	0.856872	0.00468324	AT2G04740.1	| ankyrin repeat family protein | chr2:1657137-1659563 FORWARD LENGTH=578
Chr16	5493593	5494043	gene:MD16G1078300	0.85662	7.03723e-27	AT3G01280.1	VDAC1, ATVDAC1 | voltage dependent anion channel 1 | chr3:85754-87612 FORWARD LENGTH=276
Chr09	35415046	35415509	gene:MD09G1277400	0.856436	0.00763458	AT1G79050.1	| recA DNA recombination family protein | chr1:29737084-29740140 REVERSE LENGTH=439
Chr12	32614944	32615394	gene:MD12G1259900	0.856294	3.89709e-07	AT3G02830.1	ZFN1 | zinc finger protein 1 | chr3:614075-615916 FORWARD LENGTH=397
Chr01	29648217	29648642	gene:MD01G1199100	0.856269	0.00473668	AT5G52200.1	| phosphoprotein phosphatase inhibitors | chr5:21202818-21204719 REVERSE LENGTH=191
Chr01	11477181	11477381	gene:MD01G1033000	0.8558	0.000435437	AT1G22360.1	AtUGT85A2, UGT85A2 | UDP-glucosyl transferase 85A2 | chr1:7895068-7897527 REVERSE LENGTH=481
Chr11	3152178	3152861	gene:MD11G1036400	0.855589	2.0436e-16	AT3G13200.1	EMB2769 | Cwf15 / Cwc15 cell cycle control family protein | chr3:4242239-4243976 FORWARD LENGTH=230
Chr15	7350398	7351073	gene:MD15G1104800	0.855356	0.00234296	#N/A	#N/A
Chr01	16676715	16676813	gene:MD01G1062800	0.854996	6.33606e-05	AT2G45960.1	PIP1B, TMP-A, ATHH2, PIP1;2 | plasma membrane intrinsic protein 1B | chr2:18910450-18911703 FORWARD LENGTH=286
Chr07	18640429	18640829	gene:MD07G1130400	0.854747	5.66792e-21	AT2G46170.1	| Reticulon family protein | chr2:18965410-18966940 FORWARD LENGTH=255
Chr15	10908307	10908357	gene:MD15G1146700	0.85465	0.0412639	AT2G43820.1	GT, UGT74F2, ATSAGT1, SGT1, SAGT1 | UDP-glucosyltransferase 74F2 | chr2:18152279-18153715 FORWARD LENGTH=449
Chr04	21788324	21788724	gene:MD04G1130900	0.854525	0.000834172	AT1G07510.1	ftsh10 | FTSH protease 10 | chr1:2305689-2309380 FORWARD LENGTH=813
Chr01	11830672	11830747	gene:MD01G1035000	0.85408	0.0120503	AT1G78290.3	| Protein kinase superfamily protein | chr1:29457457-29458909 REVERSE LENGTH=343
Chr10	26828053	26828153	gene:MD10G1176000	0.853825	1.44779e-05	AT4G28660.1	PSB28 | photosystem II reaction center PSB28 protein | chr4:14150008-14150933 FORWARD LENGTH=183
Chr10	21664824	21665274	gene:MD10G1134600	0.853818	1.13389e-06	AT4G35230.1	BSK1 | BR-signaling kinase 1 | chr4:16755325-16758041 REVERSE LENGTH=512
Chr05	24130975	24131852	gene:MD05G1119600	0.853817	3.96193e-10	AT4G38630.1	RPN10, MCB1, ATMCB1, MBP1 | regulatory particle non-ATPase 10 | chr4:18057357-18059459 REVERSE LENGTH=386
Chr10	9324013	9325107	gene:MD10G1067700	0.85375	2.08811e-05	AT4G22140.2	EBS | PHD finger family protein / bromo-adjacent homology (BAH) domain-containing protein | chr4:11728093-11730230 REVERSE LENGTH=224
Chr05	20458351	20458828	gene:MD05G1098500	0.85351	0.000768093	AT1G49910.1	BUB3.2 | Transducin/WD40 repeat-like superfamily protein | chr1:18479025-18481271 FORWARD LENGTH=339
Chr08	19505729	19506129	gene:MD08G1165700	0.853506	2.36839e-05	AT1G44770.1	| unknown protein; BEST Arabidopsis thaliana protein match is: unknown protein (TAIR:AT5G49710.3); Has 81 Blast hits to 81 proteins in 17 species: Archae - 0; Bacteria - 0; Metazoa - 0; Fungi - 0; Plants - 81; Viruses - 0; Other Eukaryotes - 0 (source: NCBI BLink). | chr1:16907834-16909409 REVERSE LENGTH=271
Chr16	1456548	1457237	gene:MD16G1020200	0.853216	4.38067e-10	AT1G23260.1	MMZ1, UEV1A | MMS ZWEI homologue 1 | chr1:8257209-8258573 REVERSE LENGTH=158
Chr09	33601527	33601827	gene:MD09G1262800	0.853214	0.000475489	AT1G66430.1	| pfkB-like carbohydrate kinase family protein | chr1:24778400-24780393 FORWARD LENGTH=384
Chr14	82423	82923	gene:MD14G1000500	0.853069	2.3412e-10	AT5G18290.2	SIP1;2 | Aquaporin-like superfamily protein | chr5:6055198-6056407 REVERSE LENGTH=243
Chr03	32214687	32217048	gene:MD03G1236800	0.852987	3.58258e-21	AT5G46020.1	| CONTAINS InterPro DOMAIN/s: Casein kinase substrate, phosphoprotein PP28 (InterPro:IPR019380); Has 30201 Blast hits to 17322 proteins in 780 species: Archae - 12; Bacteria - 1396; Metazoa - 17338; Fungi - 3422; Plants - 5037; Viruses - 0; Other Eukaryotes - 2996 (source: NCBI BLink). | chr5:18663075-18664629 REVERSE LENGTH=164
Chr00	17523584	17526663	gene:MD00G1086200	0.852512	3.25276e-27	AT4G34700.1	CIB22, AtCIB22 | LYR family of Fe/S cluster biogenesis protein | chr4:16556874-16558362 FORWARD LENGTH=117
Chr13	6337443	6337967	gene:MD13G1089900	0.85245	2.71649e-05	AT1G23860.2	SRZ-21, SRZ21, RSZ21, At-RSZ21 | RS-containing zinc finger protein 21 | chr1:8428091-8429164 REVERSE LENGTH=187
Chr15	51092890	51093165	gene:MD15G1411400	0.852345	0.0316414	AT1G35620.1	ATPDIL5-2, ATPDI8, PDI8, PDIL5-2 | PDI-like 5-2 | chr1:13156504-13158280 FORWARD LENGTH=440
Chr13	37436465	37437376	gene:MD13G1274800	0.85228	0.000435437	AT2G23820.2	| Metal-dependent phosphohydrolase | chr2:10140595-10142672 FORWARD LENGTH=257
Chr15	9468071	9468396	gene:MD15G1131100	0.852238	0.00385496	AT5G11040.1	TRS120, AtTRS120 | TRS120 | chr5:3495332-3500610 FORWARD LENGTH=1186
Chr10	38423138	38423453	gene:MD10G1296400	0.851946	0.000846019	AT4G36690.4	ATU2AF65A | U2 snRNP auxilliary factor, large subunit, splicing factor | chr4:17294139-17297609 REVERSE LENGTH=551
Chr15	12013540	12013815	gene:MD15G1160400	0.851757	0.0295313	AT1G06220.1	MEE5, CLO, GFA1 | Ribosomal protein S5/Elongation factor G/III/V family protein | chr1:1900524-1904583 FORWARD LENGTH=987
Chr09	11410374	11410724	gene:MD09G1146200	0.851374	2.14484e-08	AT3G10260.2	| Reticulon family protein | chr3:3171413-3172508 REVERSE LENGTH=247
Chr15	29304119	29304876	gene:MD15G1302800	0.851282	2.70371e-08	AT5G65760.1	| Serine carboxypeptidase S28 family protein | chr5:26308289-26310891 FORWARD LENGTH=515
Chr15	41226994	41227244	gene:MD15G1348200	0.851226	3.12233e-40	AT1G44575.1	NPQ4, PSBS | Chlorophyll A-B binding family protein | chr1:16871768-16873194 FORWARD LENGTH=265
Chr03	37460301	37463545	gene:MD03G1298800	0.85118	2.94445e-20	AT3G07580.1	| unknown protein; FUNCTIONS IN: molecular_function unknown; INVOLVED IN: biological_process unknown; LOCATED IN: chloroplast; EXPRESSED IN: 18 plant structures; EXPRESSED DURING: 12 growth stages; BEST Arabidopsis thaliana protein match is: unknown protein (TAIR:AT5G48335.1); Has 30201 Blast hits to 17322 proteins in 780 species: Archae - 12; Bacteria - 1396; Metazoa - 17338; Fungi - 3422; Plant…
Chr15	19547318	19547505	gene:MD15G1237500	0.851041	0.000417445	AT5G66060.1	| 2-oxoglutarate (2OG) and Fe(II)-dependent oxygenase superfamily protein | chr5:26419481-26421118 FORWARD LENGTH=289
Chr10	6397653	6399943	gene:MD10G1048200	0.85095	4.34305e-26	AT1G71950.1	| Proteinase inhibitor, propeptide | chr1:27080453-27081573 REVERSE LENGTH=136
Chr05	33495718	33496316	gene:MD05G1205700	0.849792	0.00550454	AT1G03030.1	| P-loop containing nucleoside triphosphate hydrolases superfamily protein | chr1:701621-703568 FORWARD LENGTH=301
Chr15	42911049	42913249	gene:MD15G1356000	0.849551	3.83575e-16	AT1G77710.1	| CONTAINS InterPro DOMAIN/s: Ubiquitin-like, Ufm1 (InterPro:IPR005375); Has 244 Blast hits to 244 proteins in 106 species: Archae - 0; Bacteria - 0; Metazoa - 149; Fungi - 0; Plants - 47; Viruses - 0; Other Eukaryotes - 48 (source: NCBI BLink). | chr1:29206750-29207895 FORWARD LENGTH=93
Chr06	36844686	36845261	gene:MD06G1237100	0.849528	3.62977e-08	AT1G48410.1	AGO1 | Stabilizer of iron transporter SufD / Polynucleotidyl transferase | chr1:17886285-17891892 REVERSE LENGTH=1048
Chr10	38915487	38915812	gene:MD10G1302300	0.849381	1.21417e-06	AT4G05000.2	VPS28-1 | Vacuolar protein sorting-associated protein VPS28 family protein | chr4:2563953-2564585 FORWARD LENGTH=210
Chr05	24125907	24126330	gene:MD05G1119500	0.849284	0.000303735	AT4G38640.1	| Plasma-membrane choline transporter family protein | chr4:18059884-18062091 REVERSE LENGTH=556
Chr04	29448249	29448366	gene:MD04G1209300	0.849212	0.00518826	AT1G54790.3	| GDSL-like Lipase/Acylhydrolase superfamily protein | chr1:20441124-20442634 REVERSE LENGTH=383
Chr13	20883128	20883478	gene:MD13G1217700	0.849001	0.0076577	AT4G28600.1	NPGR2 | no pollen germination related 2 | chr4:14130046-14132599 FORWARD LENGTH=739
Chr06	36980056	36980556	gene:MD06G1239500	0.848753	8.02273e-06	AT1G34130.1	STT3B | staurosporin and temperature sensitive 3-like b | chr1:12430000-12432985 FORWARD LENGTH=735
Chr09	19035210	19035854	gene:MD09G1203300	0.848691	9.63318e-45	AT1G79750.1	ATNADP-ME4, NADP-ME4 | NADP-malic enzyme 4 | chr1:30007655-30011179 REVERSE LENGTH=646
Chr05	35725354	35725823	gene:MD05G1224500	0.848404	0.000583564	AT1G79200.1	| unknown protein; Has 30201 Blast hits to 17322 proteins in 780 species: Archae - 12; Bacteria - 1396; Metazoa - 17338; Fungi - 3422; Plants - 5037; Viruses - 0; Other Eukaryotes - 2996 (source: NCBI BLink). | chr1:29794404-29795711 FORWARD LENGTH=159
Chr01	19637865	19638609	gene:MD01G1087100	0.848393	2.78912e-05	AT4G00840.1	| DHHC-type zinc finger family protein | chr4:355483-357105 REVERSE LENGTH=291
Chr08	19969609	19970059	gene:MD08G1168100	0.848159	0.0149083	#N/A	#N/A
Chr07	23334881	23335464	gene:MD07G1159400	0.84789	0.000322112	AT4G00800.1	| transducin family protein / WD-40 repeat family protein | chr4:337114-345581 REVERSE LENGTH=1913
Chr03	21878363	21879031	gene:MD03G1165300	0.84788	4.74175e-21	AT4G21105.1	| cytochrome-c oxidases;electron carriers | chr4:11266273-11266724 FORWARD LENGTH=68
Chr17	1625154	1625597	gene:MD17G1021900	0.847346	0.00374547	AT3G27460.1	| SGF29 tudor-like domain | chr3:10159537-10161994 REVERSE LENGTH=270
Chr09	37335978	37336391	gene:MD09G1291300	0.847246	0.0067356	AT2G46980.2	| unknown protein; Has 3995 Blast hits to 3325 proteins in 374 species: Archae - 19; Bacteria - 205; Metazoa - 2201; Fungi - 364; Plants - 149; Viruses - 22; Other Eukaryotes - 1035 (source: NCBI BLink). | chr2:19299868-19303429 REVERSE LENGTH=793
Chr15	6363894	6364194	gene:MD15G1091700	0.847176	0.000389755	AT5G11650.1	| alpha/beta-Hydrolases superfamily protein | chr5:3745069-3746816 FORWARD LENGTH=390
Chr10	8528425	8528800	gene:MD10G1062800	0.846829	1.0141e-05	AT2G21280.1	GC1, ATSULA, SULA | NAD(P)-binding Rossmann-fold superfamily protein | chr2:9110502-9112679 REVERSE LENGTH=347
Chr02	34659219	34659979	gene:MD02G1290900	0.846592	2.5905e-19	AT3G54500.1	| BEST Arabidopsis thaliana protein match is: dentin sialophosphoprotein-related (TAIR:AT5G64170.1); Has 183 Blast hits to 175 proteins in 44 species: Archae - 0; Bacteria - 4; Metazoa - 38; Fungi - 11; Plants - 120; Viruses - 0; Other Eukaryotes - 10 (source: NCBI BLink). | chr3:20175792-20178737 REVERSE LENGTH=648
Chr04	4157412	4157967	gene:MD04G1037200	0.84633	7.58959e-07	AT4G10320.1	| tRNA synthetase class I (I, L, M and V) family protein | chr4:6397526-6404509 REVERSE LENGTH=1190
Chr05	19886873	19887223	gene:MD05G1093800	0.846078	0.0151077	AT4G34280.1	| transducin family protein / WD-40 repeat family protein | chr4:16407084-16410644 FORWARD LENGTH=783
Chr01	14346586	14346786	gene:MD01G1044100	0.84588	6.58048e-23	AT4G37930.1	SHM1, STM, SHMT1 | serine transhydroxymethyltransferase 1 | chr4:17831891-17834742 REVERSE LENGTH=517
Chr08	9511564	9512089	gene:MD08G1108000	0.845687	3.17642e-05	AT1G31480.1	SGR2 | shoot gravitropism 2 (SGR2) | chr1:11266225-11271527 FORWARD LENGTH=933
Chr06	28283789	28284392	gene:MD06G1137700	0.845193	1.09307e-21	AT3G62870.1	| Ribosomal protein L7Ae/L30e/S12e/Gadd45 family protein | chr3:23242862-23244273 REVERSE LENGTH=256
Chr06	27274167	27274467	gene:MD06G1129200	0.84511	0.00279533	AT5G61840.1	GUT1 | Exostosin family protein | chr5:24839365-24841703 REVERSE LENGTH=415
Chr06	32096591	32097720	gene:MD06G1182100	0.843939	3.5734e-34	AT3G48140.1	| B12D protein | chr3:17778471-17779299 FORWARD LENGTH=88
Chr05	28037335	28037710	gene:MD05G1149500	0.843895	0.0156626	AT5G17680.1	| disease resistance protein (TIR-NBS-LRR class), putative | chr5:5822999-5827153 FORWARD LENGTH=1294
Chr11	4443603	4443953	gene:MD11G1052000	0.843785	1.20385e-16	AT1G64230.2	UBC28 | ubiquitin-conjugating enzyme 28 | chr1:23833792-23835220 FORWARD LENGTH=148
Chr00	16096929	16097279	gene:MD00G1080700	0.843463	1.3126e-07	AT3G57610.1	ADSS | adenylosuccinate synthase | chr3:21334519-21336603 REVERSE LENGTH=490
Chr03	36643576	36643801	gene:MD03G1287300	0.8434	0.000413706	AT2G47710.1	| Adenine nucleotide alpha hydrolases-like superfamily protein | chr2:19555045-19555956 REVERSE LENGTH=162
Chr12	29095083	29095383	gene:MD12G1212100	0.843331	0.0386396	AT5G27820.1	| Ribosomal L18p/L5e family protein | chr5:9860584-9860928 FORWARD LENGTH=114
Chr10	25082323	25082543	gene:MD10G1159700	0.842852	0.0173511	AT3G25120.1	| Mitochondrial import inner membrane translocase subunit Tim17/Tim22/Tim23 family protein | chr3:9149785-9151068 REVERSE LENGTH=189
Chr13	15844153	15844203	gene:MD13G1186100	0.84235	0.0212051	AT5G19220.1	ADG2, APL1 | ADP glucose pyrophosphorylase large subunit 1 | chr5:6463931-6466775 REVERSE LENGTH=522
Chr11	31046350	31046900	gene:MD11G1212700	0.842214	0.01969	AT3G20440.2	EMB2729, BE1 | Alpha amylase family protein | chr3:7123603-7130364 REVERSE LENGTH=899
Chr09	3653042	3653667	gene:MD09G1054900	0.842196	0.00287424	AT3G29090.1	PME31, ATPME31 | pectin methylesterase 31 | chr3:11073804-11075335 FORWARD LENGTH=317
Chr15	7547870	7548578	gene:MD15G1108100	0.841985	0.000108805	AT5G10710.1	| INVOLVED IN: chromosome segregation, cell division; LOCATED IN: chromosome, centromeric region, nucleus; EXPRESSED IN: 23 plant structures; EXPRESSED DURING: 13 growth stages; CONTAINS InterPro DOMAIN/s: Centromere protein Cenp-O (InterPro:IPR018464); Has 30201 Blast hits to 17322 proteins in 780 species: Archae - 12; Bacteria - 1396; Metazoa - 17338; Fungi - 3422; Plants - 5037; Viruses - 0; O…
Chr01	13819731	13820248	gene:MD01G1041100	0.841952	0.000662986	AT4G38020.1	| tRNA/rRNA methyltransferase (SpoU) family protein | chr4:17861568-17863010 FORWARD LENGTH=352
Chr10	35758070	35758165	gene:MD10G1263300	0.840933	1.88558e-08	AT3G52580.1	| Ribosomal protein S11 family protein | chr3:19503324-19504701 FORWARD LENGTH=150
Chr13	12791329	12791679	gene:MD13G1162400	0.840592	0.00218516	AT4G16070.1	| Mono-/di-acylglycerol lipase, N-terminal;Lipase, class 3 | chr4:9096808-9100596 REVERSE LENGTH=654
Chr16	15044690	15045438	gene:MD16G1176800	0.840559	0.000483595	AT3G06330.1	| RING/U-box superfamily protein | chr3:1917334-1919709 FORWARD LENGTH=426
Chr11	23068231	23068556	gene:MD11G1183000	0.839398	0.0420444	AT5G21160.1	| LA RNA-binding protein | chr5:7199191-7203879 REVERSE LENGTH=826
Chr04	21869588	21869732	gene:MD04G1131900	0.839229	6.66632e-08	AT3G09350.1	Fes1A | Fes1A | chr3:2871216-2873109 FORWARD LENGTH=363
Chr17	15883081	15883356	gene:MD17G1161300	0.838984	0.0144706	AT1G16780.1	VHP2;2, AtVHP2;2 | Inorganic H pyrophosphatase family protein | chr1:5739468-5743818 REVERSE LENGTH=851
Chr10	20065590	20066376	gene:MD10G1123300	0.838976	2.72287e-08	AT4G38630.1	RPN10, MCB1, ATMCB1, MBP1 | regulatory particle non-ATPase 10 | chr4:18057357-18059459 REVERSE LENGTH=386
Chr02	6755951	6756251	gene:MD02G1086100	0.838961	0.000237392	AT5G20520.1	WAV2 | alpha/beta-Hydrolases superfamily protein | chr5:6943536-6946315 REVERSE LENGTH=308
Chr14	10899804	10900329	gene:MD14G1087500	0.838913	1.32739e-40	AT5G04140.1	GLU1, GLS1, GLUS, FD-GOGAT | glutamate synthase 1 | chr5:1130031-1138186 FORWARD LENGTH=1622
Chr04	24746878	24747292	gene:MD04G1159300	0.838772	8.93635e-05	AT3G51830.1	ATG5, SAC8 | SAC domain-containing protein 8 | chr3:19220237-19225092 FORWARD LENGTH=588
Chr14	26503848	26504123	gene:MD14G1171000	0.838758	0.000709458	AT5G26990.1	| Drought-responsive family protein | chr5:9491366-9493639 FORWARD LENGTH=222
Chr03	5168748	5170033	gene:MD03G1064800	0.838703	1.44378e-12	AT1G07110.1	F2KP, ATF2KP, FKFBP | fructose-2,6-bisphosphatase | chr1:2178363-2183980 REVERSE LENGTH=744
Chr14	29116870	29117354	gene:MD14G1202900	0.8385	4.28373e-05	AT1G18720.1	| Protein of unknown function (DUF962) | chr1:6458020-6459658 REVERSE LENGTH=206
Chr10	1332428	1333352	gene:MD10G1009500	0.838312	9.75499e-10	AT1G43890.3	ATRAB18, ATRABC1, RAB18-1, RABC1, ATRAB-C1, RAB18 | RAB GTPASE HOMOLOG B18 | chr1:16646934-16648395 FORWARD LENGTH=212
Chr03	134795	135412	gene:MD03G1001800	0.838303	0.00185188	AT5G56360.1	PSL4 | calmodulin-binding protein | chr5:22823586-22827950 REVERSE LENGTH=647
Chr03	16844675	16845150	gene:MD03G1150700	0.838215	2.99377e-10	AT5G22300.1	NIT4, AtNIT4 | nitrilase 4 | chr5:7379401-7381764 FORWARD LENGTH=355
Chr11	39400821	39401246	gene:MD11G1276900	0.838183	4.32008e-37	AT3G54560.1	HTA11 | histone H2A 11 | chr3:20196532-20197466 FORWARD LENGTH=136
Chr10	32253599	32254060	gene:MD10G1225000	0.838142	1.49445e-22	AT5G58420.1	| Ribosomal protein S4 (RPS4A) family protein | chr5:23619599-23620896 FORWARD LENGTH=262
Chr17	34500904	34501681	gene:MD17G1285900	0.837513	7.4553e-10	AT1G02330.1	| CONTAINS InterPro DOMAIN/s: Hepatocellular carcinoma-associated antigen 59 (InterPro:IPR010756); Has 1239 Blast hits to 998 proteins in 204 species: Archae - 4; Bacteria - 71; Metazoa - 421; Fungi - 109; Plants - 87; Viruses - 5; Other Eukaryotes - 542 (source: NCBI BLink). | chr1:462202-463521 REVERSE LENGTH=279
Chr15	20278751	20279113	gene:MD15G1245500	0.836771	8.64215e-05	AT2G17970.1	| 2-oxoglutarate (2OG) and Fe(II)-dependent oxygenase superfamily protein | chr2:7819116-7821276 REVERSE LENGTH=507
Chr08	14232692	14233472	gene:MD08G1143300	0.836702	1.40457e-42	AT5G55190.1	RAN3, ATRAN3 | RAN GTPase 3 | chr5:22392285-22393957 FORWARD LENGTH=221
Chr15	22402130	22402480	gene:MD15G1262200	0.836655	2.40271e-05	#N/A	#N/A
Chr16	6369411	6369636	gene:MD16G1092200	0.83651	0.0232507	AT1G60230.1	| Radical SAM superfamily protein | chr1:22212223-22214346 REVERSE LENGTH=458
Chr03	4696168	4696568	gene:MD03G1058300	0.836505	0.000103864	AT2G30280.1	RDM4, DMS4 | RNA-directed DNA methylation 4 | chr2:12909804-12911860 REVERSE LENGTH=346
Chr09	12954609	12955156	gene:MD09G1160600	0.8359	0.000455576	AT1G51610.1	| Cation efflux family protein | chr1:19136625-19139621 FORWARD LENGTH=457
Chr07	36170926	36171351	gene:MD07G1304100	0.83568	2.07354e-07	AT2G02560.2	CAND1, ATCAND1, ETA2, TIP120, HVE | cullin-associated and neddylation dissociated | chr2:690345-697342 FORWARD LENGTH=1217
Chr07	34445690	34446015	gene:MD07G1280700	0.835648	0.00347612	AT1G51160.2	| SNARE-like superfamily protein | chr1:18950057-18951560 FORWARD LENGTH=169
Chr08	12028115	12028354	gene:MD08G1128100	0.835463	0.0308172	AT4G31460.1	| Ribosomal L28 family | chr4:15259773-15260847 REVERSE LENGTH=212
Chr11	12887429	12888217	gene:MD11G1139300	0.83537	0.00582602	AT4G27490.1	| 3'-5'-exoribonuclease family protein | chr4:13739961-13741647 FORWARD LENGTH=256
Chr05	2145692	2145942	gene:MD05G1010800	0.83536	0.0041902	AT1G43890.3	ATRAB18, ATRABC1, RAB18-1, RABC1, ATRAB-C1, RAB18 | RAB GTPASE HOMOLOG B18 | chr1:16646934-16648395 FORWARD LENGTH=212
Chr11	1400732	1401028	gene:MD11G1017400	0.83527	0.00570546	AT2G05990.2	MOD1, ENR1 | NAD(P)-binding Rossmann-fold superfamily protein | chr2:2322876-2324867 FORWARD LENGTH=390
Chr09	31216374	31216740	gene:MD09G1244900	0.834919	0.00197426	AT1G03760.1	| Prefoldin chaperone subunit family protein | chr1:941211-943320 REVERSE LENGTH=391
Chr04	1861507	1861932	gene:MD04G1017100	0.834839	0.000510906	AT5G43490.1	| unknown protein; Has 1807 Blast hits to 1807 proteins in 277 species: Archae - 0; Bacteria - 0; Metazoa - 736; Fungi - 347; Plants - 385; Viruses - 0; Other Eukaryotes - 339 (source: NCBI BLink). | chr5:17468471-17469256 REVERSE LENGTH=185
Chr11	14878360	14878635	gene:MD11G1155100	0.834658	0.00416719	AT5G22760.1	| PHD finger family protein | chr5:7571635-7577662 FORWARD LENGTH=1566
Chr02	8762524	8762921	gene:MD02G1108800	0.834473	0.00478588	AT1G76460.1	| RNA-binding (RRM/RBD/RNP motifs) family protein | chr1:28686932-28688506 REVERSE LENGTH=285
Chr00	16657600	16658525	gene:MD00G1083700	0.834274	0.033616	AT4G38380.1	| MATE efflux family protein | chr4:17971855-17974787 REVERSE LENGTH=560
Chr03	5591710	5592060	gene:MD03G1068700	0.834203	0.0338827	AT1G07210.1	| Ribosomal protein S18 | chr1:2215320-2216668 FORWARD LENGTH=261
Chr12	20867437	20867800	gene:MD12G1133200	0.834183	0.000665412	AT3G55140.1	| Pectin lyase-like superfamily protein | chr3:20438819-20440225 FORWARD LENGTH=331
Chr03	26735383	26735758	gene:MD03G1195300	0.834148	1.00416e-63	AT4G26850.1	VTC2 | mannose-1-phosphate guanylyltransferase (GDP)s;GDP-galactose:mannose-1-phosphate guanylyltransferases;GDP-galactose:glucose-1-phosphate guanylyltransferases;GDP-galactose:myoinositol-1-phosphate guanylyltransferases;glucose-1-phosphate guanylyltransferase | chr4:13499262-13501145 REVERSE LENGTH=442
Chr10	12285344	12285744	gene:MD10G1083800	0.833908	1.24133e-05	#N/A	#N/A
Chr00	42092518	42092768	gene:MD00G1179200	0.833624	0.00436252	AT2G47390.1	| Prolyl oligopeptidase family protein | chr2:19442278-19446253 REVERSE LENGTH=961
Chr06	4900580	4901030	gene:MD06G1038200	0.833469	3.99283e-09	AT3G52220.1	| CONTAINS InterPro DOMAIN/s: Kinase phosphorylation domain (InterPro:IPR019315); Has 8882 Blast hits to 4920 proteins in 346 species: Archae - 10; Bacteria - 184; Metazoa - 3955; Fungi - 1221; Plants - 712; Viruses - 24; Other Eukaryotes - 2776 (source: NCBI BLink). | chr3:19369580-19370980 REVERSE LENGTH=237
Chr09	20175391	20175766	gene:MD09G1209300	0.833463	1.5616e-07	AT1G79840.1	GL2 | HD-ZIP IV family of homeobox-leucine zipper protein with lipid-binding START domain | chr1:30037526-30041013 FORWARD LENGTH=747
Chr11	4228247	4228446	gene:MD11G1049100	0.833308	0.000269522	AT5G58240.1	FHIT | FRAGILE HISTIDINE TRIAD | chr5:23558349-23559313 REVERSE LENGTH=180
Chr10	41311841	41312188	gene:MD10G1336800	0.833088	0.000562516	AT4G16420.1	ADA2B, PRZ1 | homolog of yeast ADA2 2B | chr4:9262805-9265775 REVERSE LENGTH=487
Chr08	25876972	25877247	gene:MD08G1199700	0.832874	0.0350408	AT4G24500.3	| hydroxyproline-rich glycoprotein family protein | chr4:12658732-12660211 FORWARD LENGTH=319
Chr13	5683942	5684482	gene:MD13G1080700	0.832749	0.00403974	AT1G27090.1	| glycine-rich protein | chr1:9404041-9406098 REVERSE LENGTH=420
Chr06	33182451	33182801	gene:MD06G1198000	0.832588	0.00281743	AT5G07740.1	| actin binding | chr5:2459076-2466580 REVERSE LENGTH=1649
Chr02	32604948	32605323	gene:MD02G1271400	0.832141	0.00360681	AT5G56090.1	COX15 | cytochrome c oxidase 15 | chr5:22714634-22716605 FORWARD LENGTH=457
Chr12	7378814	7379320	gene:MD12G1063000	0.831874	0.021253	AT2G34260.1	| transducin family protein / WD-40 repeat family protein | chr2:14465899-14468416 FORWARD LENGTH=353
Chr05	17788839	17789389	gene:MD05G1085200	0.83177	7.89751e-14	AT4G34120.1	LEJ1, CDCP1 | Cystathionine beta-synthase (CBS) family protein | chr4:16341194-16342893 FORWARD LENGTH=238
Chr13	2633820	2634120	gene:MD13G1038900	0.831539	0.0154344	#N/A	#N/A
Chr12	29653721	29653996	gene:MD12G1219300	0.831406	7.47447e-09	AT5G27560.1	| Domain of unknown function (DUF1995) | chr5:9731758-9733644 FORWARD LENGTH=341
Chr16	13246594	13247094	gene:MD16G1162200	0.831208	1.7496e-05	AT4G16070.1	| Mono-/di-acylglycerol lipase, N-terminal;Lipase, class 3 | chr4:9096808-9100596 REVERSE LENGTH=654
Chr03	27276090	27277489	gene:MD03G1199200	0.831077	5.17297e-43	AT1G62040.2	ATG8C | Ubiquitin-like superfamily protein | chr1:22932782-22934253 FORWARD LENGTH=133
Chr07	4362589	4362864	gene:MD07G1050800	0.831031	0.048445	#N/A	#N/A
Chr10	770199	770524	gene:MD10G1004700	0.830859	0.0305166	AT4G19710.2	AK-HSDH II, AK-HSDH | aspartate kinase-homoserine dehydrogenase ii | chr4:10725229-10729536 FORWARD LENGTH=916
Chr14	19537373	19537817	gene:MD14G1120800	0.830709	0.00991185	AT5G41760.2	| Nucleotide-sugar transporter family protein | chr5:16706978-16709204 FORWARD LENGTH=340
Chr06	19078279	19078379	gene:MD06G1077000	0.830176	0.0299291	AT2G32500.1	| Stress responsive alpha-beta barrel domain protein | chr2:13795371-13797120 REVERSE LENGTH=276
Chr17	2399491	2399841	gene:MD17G1033700	0.830015	0.000951519	AT5G14720.1	| Protein kinase superfamily protein | chr5:4748212-4752642 REVERSE LENGTH=674
Chr13	5117510	5117847	gene:MD13G1072700	0.829932	0.00128222	AT1G26850.2	| S-adenosyl-L-methionine-dependent methyltransferases superfamily protein | chr1:9301146-9303432 REVERSE LENGTH=616
Chr11	5305077	5307353	gene:MD11G1060900	0.829631	0.000925657	AT1G06950.1	ATTIC110, TIC110 | translocon at the inner envelope membrane of chloroplasts 110 | chr1:2130303-2135563 REVERSE LENGTH=1016
Chr15	36461910	36463349	gene:MD15G1330500	0.828774	4.19221e-11	AT4G39660.1	AGT2 | alanine:glyoxylate aminotransferase 2 | chr4:18406797-18409262 FORWARD LENGTH=476
Chr08	8546034	8546384	gene:MD08G1101600	0.828528	1.43219e-07	AT5G42890.1	ATSCP2, SCP2 | sterol carrier protein 2 | chr5:17194458-17195910 REVERSE LENGTH=123
Chr11	37419887	37420337	gene:MD11G1260100	0.82839	1.03177e-06	AT3G15000.1	| cobalt ion binding | chr3:5050321-5052121 FORWARD LENGTH=395
Chr03	4633340	4633915	gene:MD03G1057700	0.827925	3.73906e-05	AT2G30260.1	U2B'' | U2 small nuclear ribonucleoprotein B | chr2:12905557-12907434 REVERSE LENGTH=232
Chr07	8674790	8675343	gene:MD07G1084200	0.827791	1.04236e-07	AT3G60160.1	ATMRP9, MRP9, ABCC9 | multidrug resistance-associated protein 9 | chr3:22223829-22229195 REVERSE LENGTH=1506
Chr15	47271489	47271889	gene:MD15G1383900	0.827588	9.38877e-08	AT3G56150.2	EIF3C | eukaryotic translation initiation factor 3C | chr3:20833790-20836820 REVERSE LENGTH=900
Chr13	25160440	25162811	gene:MD13G1241900	0.827539	1.41833e-19	AT4G30010.1	| unknown protein; FUNCTIONS IN: molecular_function unknown; INVOLVED IN: biological_process unknown; LOCATED IN: mitochondrion, plastid; EXPRESSED IN: 26 plant structures; EXPRESSED DURING: 15 growth stages; Has 39 Blast hits to 39 proteins in 18 species: Archae - 0; Bacteria - 0; Metazoa - 0; Fungi - 0; Plants - 39; Viruses - 0; Other Eukaryotes - 0 (source: NCBI BLink). | chr4:14672947-1467321…
Chr15	9836052	9836240	gene:MD15G1135000	0.827413	4.03461e-05	AT5G63910.1	FCLY | farnesylcysteine lyase | chr5:25572053-25574077 REVERSE LENGTH=500
Chr11	14837401	14837651	gene:MD11G1154500	0.827334	1.21567e-05	AT1G08200.1	AXS2 | UDP-D-apiose/UDP-D-xylose synthase 2 | chr1:2574259-2576609 REVERSE LENGTH=389
Chr16	1073804	1074004	gene:MD16G1014000	0.82729	2.86856e-07	AT1G14720.1	XTR2, EXGT-A2, ATXTH28, XTH28 | xyloglucan endotransglucosylase/hydrolase 28 | chr1:5066806-5068466 REVERSE LENGTH=332
Chr07	7491985	7492606	gene:MD07G1078200	0.827102	0.00451685	AT5G17610.1	| unknown protein; FUNCTIONS IN: molecular_function unknown; INVOLVED IN: biological_process unknown; LOCATED IN: endomembrane system; EXPRESSED IN: 23 plant structures; EXPRESSED DURING: 15 growth stages; Has 30201 Blast hits to 17322 proteins in 780 species: Archae - 12; Bacteria - 1396; Metazoa - 17338; Fungi - 3422; Plants - 5037; Viruses - 0; Other Eukaryotes - 2996 (source: NCBI BLink). | c…
Chr14	4120860	4121774	gene:MD14G1043800	0.827097	0.00103782	AT5G22000.2	RHF2A | RING-H2 group F2A | chr5:7277436-7279553 FORWARD LENGTH=375
Chr08	8799323	8799723	gene:MD08G1104100	0.827003	2.95799e-20	AT5G23540.1	| Mov34/MPN/PAD-1 family protein | chr5:7937772-7939339 FORWARD LENGTH=308
Chr07	21532748	21533148	gene:MD07G1147500	0.826551	1.38679e-13	AT4G01050.1	TROL | thylakoid rhodanese-like | chr4:455874-458175 FORWARD LENGTH=466
Chr14	220880	221419	gene:MD14G1001100	0.826185	2.14165e-06	AT2G39050.1	| hydroxyproline-rich glycoprotein family protein | chr2:16303427-16305336 FORWARD LENGTH=317
Chr09	8076666	8077183	gene:MD09G1109200	0.825843	0.0200137	AT2G32415.1	| Polynucleotidyl transferase, ribonuclease H fold protein with HRDC domain | chr2:13761307-13765421 REVERSE LENGTH=891
Chr15	54383614	54384189	gene:MD15G1443600	0.824892	0.000178061	AT4G24270.1	EMB140 | EMBRYO DEFECTIVE 140 | chr4:12581765-12587293 REVERSE LENGTH=816
Chr16	35450722	35451089	gene:MD16G1272300	0.824395	0.00301812	AT4G17790.1	| SNARE associated Golgi protein family | chr4:9891425-9892675 FORWARD LENGTH=264
Chr12	21790665	21792303	gene:MD12G1140000	0.82411	1.08698e-12	#N/A	#N/A
Chr04	29307692	29308211	gene:MD04G1208000	0.823787	7.81909e-05	AT5G27430.1	| Signal peptidase subunit | chr5:9687470-9689185 FORWARD LENGTH=167
Chr14	30132309	30132709	gene:MD14G1218000	0.823715	4.17726e-06	AT5G08170.1	EMB1873, ATAIH | porphyromonas-type peptidyl-arginine deiminase family protein | chr5:2628663-2631047 REVERSE LENGTH=383
Chr04	9041004	9041429	gene:MD04G1067300	0.823702	1.59451e-08	AT1G12640.1	| MBOAT (membrane bound O-acyl transferase) family protein | chr1:4303586-4305666 REVERSE LENGTH=462
Chr10	39040113	39040463	gene:MD10G1304100	0.823527	3.21167e-06	AT4G21450.1	| PapD-like superfamily protein | chr4:11426136-11428125 FORWARD LENGTH=295
Chr02	18566255	18566704	gene:MD02G1194500	0.823448	1.02165e-06	AT2G22780.1	PMDH1 | peroxisomal NAD-malate dehydrogenase 1 | chr2:9689995-9691923 REVERSE LENGTH=354
Chr06	36829675	36830123	gene:MD06G1237000	0.822673	2.87617e-05	AT1G48410.1	AGO1 | Stabilizer of iron transporter SufD / Polynucleotidyl transferase | chr1:17886285-17891892 REVERSE LENGTH=1048
Chr12	29485267	29485873	gene:MD12G1217500	0.822613	0.00444679	AT3G21430.2	ATALY3, ALY3 | DNA binding | chr3:7544800-7552841 REVERSE LENGTH=1132
Chr16	17766316	17766784	gene:MD16G1198000	0.822606	1.61617e-24	AT3G04840.1	| Ribosomal protein S3Ae | chr3:1329751-1331418 FORWARD LENGTH=262
Chr09	27690684	27691854	gene:MD09G1225000	0.822477	0.000224726	AT2G07680.1	ATMRP11, MRP11, ABCC13 | multidrug resistance-associated protein 11 | chr2:3514774-3522491 FORWARD LENGTH=1404
Chr15	45621063	45622766	gene:MD15G1373600	0.822363	2.9753e-07	AT1G22450.1	COX6B, ATCOX6B2 | cytochrome C oxidase 6B | chr1:7925447-7926918 FORWARD LENGTH=191
Chr03	5002749	5003199	gene:MD03G1062200	0.82222	0.00549003	AT2G30105.1	| CONTAINS InterPro DOMAIN/s: Leucine-rich repeat, typical subtype (InterPro:IPR003591), Leucine-rich repeat (InterPro:IPR001611), Ubiquitin (InterPro:IPR000626), Ubiquitin supergroup (InterPro:IPR019955); BEST Arabidopsis thaliana protein match is: Leucine-rich repeat (LRR) family protein (TAIR:AT5G07910.1). | chr2:12849855-12851908 FORWARD LENGTH=367
Chr06	587069	587344	gene:MD06G1005200	0.822119	0.025528	AT1G20830.1	MCD1 | multiple chloroplast division site 1 | chr1:7242933-7244736 FORWARD LENGTH=349
Chr10	32280988	32283323	gene:MD10G1225400	0.82203	3.46476e-16	AT4G20150.1	| unknown protein; FUNCTIONS IN: molecular_function unknown; INVOLVED IN: biological_process unknown; LOCATED IN: mitochondrion, plasma membrane, mitochondrial respiratory chain complex I, respiratory chain complex I; EXPRESSED IN: 24 plant structures; EXPRESSED DURING: 15 growth stages; Has 30201 Blast hits to 17322 proteins in 780 species: Archae - 12; Bacteria - 1396; Metazoa - 17338; Fungi - …
Chr02	3905013	3905478	gene:MD02G1049900	0.821926	0.040284	AT3G24503.1	ALDH2C4, ALDH1A, REF1 | aldehyde dehydrogenase 2C4 | chr3:8919732-8923029 REVERSE LENGTH=501
Chr05	3577805	3578315	gene:MD05G1021200	0.821289	0.00175415	AT4G35780.1	| ACT-like protein tyrosine kinase family protein | chr4:16946729-16950405 REVERSE LENGTH=570
Chr15	3713636	3714059	gene:MD15G1054400	0.821032	1.78055e-10	AT4G33090.1	APM1, ATAPM1 | aminopeptidase M1 | chr4:15965915-15970418 REVERSE LENGTH=879
Chr16	22998330	22998887	gene:MD16G1226800	0.820996	0.0222275	AT1G04530.1	TPR4 | Tetratricopeptide repeat (TPR)-like superfamily protein | chr1:1234456-1235895 REVERSE LENGTH=310
Chr13	14638381	14638731	gene:MD13G1176600	0.820892	4.17613e-12	AT4G15545.1	| unknown protein; BEST Arabidopsis thaliana protein match is: unknown protein (TAIR:AT1G16520.1); Has 30201 Blast hits to 17322 proteins in 780 species: Archae - 12; Bacteria - 1396; Metazoa - 17338; Fungi - 3422; Plants - 5037; Viruses - 0; Other Eukaryotes - 2996 (source: NCBI BLink). | chr4:8875932-8877567 FORWARD LENGTH=337
Chr15	20223122	20223797	gene:MD15G1245400	0.82087	0.000137289	AT5G66210.1	CPK28 | calcium-dependent protein kinase 28 | chr5:26456681-26459434 REVERSE LENGTH=523
Chr02	16703728	16704153	gene:MD02G1184400	0.82071	1.06801e-07	AT5G67480.2	BT4 | BTB and TAZ domain protein 4 | chr5:26931055-26932529 REVERSE LENGTH=383
Chr13	3846751	3847176	gene:MD13G1054700	0.820196	0.0116193	AT1G68920.3	| basic helix-loop-helix (bHLH) DNA-binding superfamily protein | chr1:25915620-25917675 FORWARD LENGTH=485
Chr09	12021100	12021447	gene:MD09G1151800	0.820105	4.29065e-06	AT2G42880.1	ATMPK20, MPK20 | MAP kinase 20 | chr2:17840572-17843947 REVERSE LENGTH=606
Chr17	3452247	3452572	gene:MD17G1047300	0.820076	2.05534e-14	#N/A	#N/A
Chr08	5311175	5311649	gene:MD08G1066300	0.819833	8.86003e-10	AT1G72770.3	HAB1 | homology to ABI1 | chr1:27390998-27392851 FORWARD LENGTH=511
Chr11	175935	176535	gene:MD11G1001700	0.819808	1.5948e-07	AT5G56360.1	PSL4 | calmodulin-binding protein | chr5:22823586-22827950 REVERSE LENGTH=647
Chr09	7649407	7649703	gene:MD09G1104800	0.819169	0.002467	AT5G35730.1	| EXS (ERD1/XPR1/SYG1) family protein | chr5:13893941-13896821 FORWARD LENGTH=457
Chr00	12105734	12106209	gene:MD00G1064400	0.819158	4.03257e-09	AT5G57490.1	VDAC4, ATVDAC4 | voltage dependent anion channel 4 | chr5:23283895-23285335 REVERSE LENGTH=274
Chr06	27935019	27936407	gene:MD06G1134900	0.819117	9.551e-06	#N/A	#N/A
Chr15	24739434	24739784	gene:MD15G1279300	0.818117	0.0115067	AT4G37190.1	| LOCATED IN: cytosol, plasma membrane; EXPRESSED IN: 20 plant structures; EXPRESSED DURING: 13 growth stages; CONTAINS InterPro DOMAIN/s: Beta tubulin, autoregulation binding site (InterPro:IPR013838), Misato Segment II, myosin-like (InterPro:IPR019605), Tubulin/FtsZ, N-terminal (InterPro:IPR019746); Has 345 Blast hits to 341 proteins in 161 species: Archae - 0; Bacteria - 0; Metazoa - 131; Fung…
Chr12	2692693	2692968	gene:MD12G1025100	0.818026	0.00240513	AT1G57790.1	| F-box family protein | chr1:21404578-21405636 REVERSE LENGTH=352
Chr17	11355814	11355914	gene:MD17G1129200	0.817886	0.00500702	AT4G15110.1	CYP97B3 | cytochrome P450, family 97, subfamily B, polypeptide 3 | chr4:8629922-8632993 REVERSE LENGTH=580
Chr01	11303814	11304214	gene:MD01G1032400	0.817799	6.7043e-08	AT4G39955.1	| alpha/beta-Hydrolases superfamily protein | chr4:18530573-18532088 FORWARD LENGTH=328
Chr05	30450929	30451379	gene:MD05G1177500	0.81763	1.97513e-10	AT4G13200.1	| unknown protein; FUNCTIONS IN: molecular_function unknown; INVOLVED IN: biological_process unknown; LOCATED IN: thylakoid, chloroplast thylakoid membrane, chloroplast, plastoglobule; EXPRESSED IN: 22 plant structures; EXPRESSED DURING: 13 growth stages; Has 97 Blast hits to 97 proteins in 46 species: Archae - 0; Bacteria - 65; Metazoa - 2; Fungi - 0; Plants - 28; Viruses - 0; Other Eukaryotes -…
Chr00	51397087	51397746	gene:MD00G1214800	0.817629	7.85061e-06	AT3G53180.1	| glutamate-ammonia ligases;catalytics;glutamate-ammonia ligases | chr3:19707068-19711188 FORWARD LENGTH=852
Chr12	1684231	1684731	gene:MD12G1017500	0.817604	0.0289355	AT3G52940.1	FK, HYD2, ELL1 | Ergosterol biosynthesis ERG4/ERG24 family | chr3:19630369-19633112 REVERSE LENGTH=369
Chr03	23906037	23906437	gene:MD03G1174900	0.817234	5.79784e-05	AT1G54250.1	ATRPABC16.5, NRPB8A, NRPE8A | RNA polymerase Rpb8 | chr1:20255210-20256335 FORWARD LENGTH=146
Chr10	20521173	20521548	gene:MD10G1125400	0.816959	1.07552e-16	AT2G16900.3	| Arabidopsis phospholipase-like protein (PEARLI 4) family | chr2:7323857-7324886 REVERSE LENGTH=293
Chr08	5918100	5918540	gene:MD08G1073200	0.816923	0.013598	AT1G48270.1	GCR1 | G-protein-coupled receptor 1 | chr1:17828314-17830214 REVERSE LENGTH=326
Chr11	15873801	15874176	gene:MD11G1160800	0.816818	0.00651425	AT4G04190.2	| unknown protein; Has 35333 Blast hits to 34131 proteins in 2444 species: Archae - 798; Bacteria - 22429; Metazoa - 974; Fungi - 991; Plants - 531; Viruses - 0; Other Eukaryotes - 9610 (source: NCBI BLink). | chr4:2024873-2026330 FORWARD LENGTH=184
Chr07	9607103	9608167	gene:MD07G1091300	0.816581	2.25119e-15	AT3G60210.1	| GroES-like family protein | chr3:22251443-22252709 REVERSE LENGTH=138
Chr11	34457763	34458238	gene:MD11G1237000	0.816567	0.0103929	AT5G54280.2	ATM2, ATMYOS1, ATM4 | myosin 2 | chr5:22039606-22045592 REVERSE LENGTH=1220
Chr10	29403141	29403516	gene:MD10G1195700	0.816377	6.83427e-193	AT3G14420.2	| Aldolase-type TIM barrel family protein | chr3:4821804-4823899 FORWARD LENGTH=367
Chr13	37197043	37198553	gene:MD13G1274100	0.816115	7.96913e-13	AT5G57815.1	| Cytochrome c oxidase, subunit Vib family protein | chr5:23426753-23427637 FORWARD LENGTH=78
Chr15	16989067	16989479	gene:MD15G1211500	0.815634	1.52297e-35	AT5G57040.1	| Lactoylglutathione lyase / glyoxalase I family protein | chr5:23084035-23085116 REVERSE LENGTH=197
Chr05	12339041	12339516	gene:MD05G1066000	0.815481	8.09924e-06	AT2G21710.1	EMB2219 | Mitochondrial transcription termination factor family protein | chr2:9270886-9273307 FORWARD LENGTH=641
Chr10	3021780	3023850	gene:MD10G1024200	0.815162	0.000177737	#N/A	#N/A
Chr13	16553216	16553739	gene:MD13G1192300	0.814912	1.78055e-10	AT4G14930.1	| Survival protein SurE-like phosphatase/nucleotidase | chr4:8538831-8541205 FORWARD LENGTH=315
Chr11	29921835	29922210	gene:MD11G1205100	0.814552	0.00127078	AT5G16320.1	FRL1 | FRIGIDA like 1 | chr5:5344507-5345919 FORWARD LENGTH=470
Chr16	34564524	34564944	gene:MD16G1268400	0.814406	0.00150571	AT5G47010.1	UPF1, LBA1, ATUPF1 | RNA helicase, putative | chr5:19072009-19078856 FORWARD LENGTH=1254
Chr10	9046628	9046878	gene:MD10G1066100	0.814189	0.00134278	AT2G21385.1	| unknown protein; FUNCTIONS IN: molecular_function unknown; INVOLVED IN: biological_process unknown; LOCATED IN: chloroplast, chloroplast envelope; EXPRESSED IN: 22 plant structures; EXPRESSED DURING: 13 growth stages; Has 49 Blast hits to 49 proteins in 20 species: Archae - 0; Bacteria - 0; Metazoa - 0; Fungi - 0; Plants - 44; Viruses - 0; Other Eukaryotes - 5 (source: NCBI BLink). | chr2:91497…
Chr04	6200052	6202590	gene:MD04G1052700	0.814078	2.74688e-13	AT4G17040.1	CLPR4 | CLP protease R subunit 4 | chr4:9586740-9589297 REVERSE LENGTH=305
Chr14	27497095	27497578	gene:MD14G1182500	0.814047	0.00843074	AT5G62840.1	| Phosphoglycerate mutase family protein | chr5:25228296-25229672 REVERSE LENGTH=297
Chr05	29564845	29565292	gene:MD05G1166200	0.813969	1.60354e-15	AT3G25230.1	ROF1, ATFKBP62, FKBP62 | rotamase FKBP 1 | chr3:9188257-9191137 FORWARD LENGTH=551
Chr12	18745744	18746019	gene:MD12G1117400	0.813747	0.00722965	AT5G03280.1	EIN2, PIR2, CKR1, ERA3, ORE3, ORE2, ATEIN2 | NRAMP metal ion transporter family protein | chr5:788589-793066 FORWARD LENGTH=1294
Chr06	31326050	31326447	gene:MD06G1173300	0.813632	2.62122e-06	AT4G32180.1	ATPANK2, PANK2 | pantothenate kinase 2 | chr4:15537724-15543715 REVERSE LENGTH=901
Chr01	13037312	13037755	gene:MD01G1037600	0.813609	8.32494e-06	#N/A	#N/A
Chr08	19364456	19365625	gene:MD08G1165000	0.81345	7.13565e-05	AT4G01590.3	| unknown protein; FUNCTIONS IN: molecular_function unknown; INVOLVED IN: biological_process unknown; LOCATED IN: cellular_component unknown; BEST Arabidopsis thaliana protein match is: Arabidopsis protein of unknown function (DUF241) (TAIR:AT4G35680.1). | chr4:689077-690192 REVERSE LENGTH=200
Chr12	23895788	23896063	gene:MD12G1158400	0.813425	0.0450092	AT3G54090.1	FLN1 | fructokinase-like 1 | chr3:20028145-20029835 FORWARD LENGTH=471
Chr08	144485	144980	gene:MD08G1001400	0.813383	4.17078e-05	AT4G19190.1	| zinc knuckle (CCHC-type) family protein | chr4:10493323-10495969 FORWARD LENGTH=595
Chr07	4717912	4718262	gene:MD07G1051300	0.813176	0.00468961	AT5G06600.3	UBP12 | ubiquitin-specific protease 12 | chr5:2020682-2027834 REVERSE LENGTH=985
Chr01	22277317	22277667	gene:MD01G1110000	0.81281	7.8481e-05	AT1G07360.1	| CCCH-type zinc fingerfamily protein with RNA-binding domain | chr1:2260562-2262795 REVERSE LENGTH=481
Chr14	8698411	8698681	gene:MD14G1076800	0.812369	0.004554	AT2G41600.3	| Mitochondrial glycoprotein family protein | chr2:17345597-17346701 REVERSE LENGTH=207
Chr12	4006000	4006066	gene:MD12G1037300	0.812296	0.00026212	AT5G06290.1	2-Cys Prx B, 2CPB | 2-cysteine peroxiredoxin B | chr5:1919380-1921211 FORWARD LENGTH=273
Chr05	38270038	38270388	gene:MD05G1250400	0.812216	0.000153333	AT1G31170.2	ATSRX, SRX | sulfiredoxin | chr1:11133521-11134228 FORWARD LENGTH=125
Chr05	37763795	37764170	gene:MD05G1246200	0.811869	4.0632e-15	AT3G22110.1	PAC1 | 20S proteasome alpha subunit C1 | chr3:7792819-7793571 REVERSE LENGTH=250
Chr06	8357560	8358349	gene:MD06G1055900	0.811797	0.00446921	AT4G16700.1	PSD1 | phosphatidylserine decarboxylase 1 | chr4:9395815-9398261 REVERSE LENGTH=453
Chr08	868791	869106	gene:MD08G1011200	0.811362	6.84263e-16	AT4G24190.1	SHD, HSP90.7, AtHsp90.7, AtHsp90-7 | Chaperone protein htpG family protein | chr4:12551902-12555851 REVERSE LENGTH=823
Chr15	17922334	17922684	gene:MD15G1221300	0.810907	1.67788e-38	AT5G20720.3	CPN20 | chaperonin 20 | chr5:7015015-7016354 FORWARD LENGTH=253
Chr07	10270430	10270850	gene:MD07G1095400	0.810617	0.000893061	AT5G46630.2	| Clathrin adaptor complexes medium subunit family protein | chr5:18920580-18923060 FORWARD LENGTH=441
Chr15	50078955	50080988	gene:MD15G1400300	0.81044	0.000138498	AT1G73720.1	SMU1 | transducin family protein / WD-40 repeat family protein | chr1:27725059-27729722 FORWARD LENGTH=511
Chr05	38352540	38352840	gene:MD05G1251700	0.810262	0.0234358	AT4G19900.1	| alpha 1,4-glycosyltransferase family protein | chr4:10789144-10791433 REVERSE LENGTH=644
Chr07	29160902	29161352	gene:MD07G1214400	0.810209	3.63158e-05	AT2G39970.1	| Mitochondrial substrate carrier family protein | chr2:16684026-16686392 REVERSE LENGTH=331
Chr15	47976267	47976735	gene:MD15G1387700	0.8102	0.00546349	AT4G24470.2	ZIM, GATA25 | GATA-type zinc finger protein with TIFY domain | chr4:12645785-12647734 FORWARD LENGTH=309
Chr15	32153587	32157628	gene:MD15G1315300	0.810198	4.39905e-16	AT5G65430.1	GRF8, 14-3-3KAPPA, GF14 KAPPA | general regulatory factor 8 | chr5:26148546-26150255 REVERSE LENGTH=248
Chr12	1651206	1651933	gene:MD12G1016600	0.810042	8.78936e-16	AT2G36530.1	LOS2, ENO2 | Enolase | chr2:15321081-15323786 REVERSE LENGTH=444
Chr16	10660377	10660992	gene:MD16G1138900	0.810041	0.00026793	AT1G09430.1	ACLA-3 | ATP-citrate lyase A-3 | chr1:3042135-3044978 FORWARD LENGTH=424
Chr06	25641446	25641821	gene:MD06G1117500	0.809977	0.000776335	AT5G41970.1	| Metal-dependent protein hydrolase | chr5:16791198-16792961 FORWARD LENGTH=373
Chr04	16151485	16151760	gene:MD04G1090700	0.809737	0.00621282	AT2G36840.1	| ACT-like superfamily protein | chr2:15451834-15453550 REVERSE LENGTH=410
Chr07	12760997	12762117	gene:MD07G1110700	0.80968	2.11622e-08	#N/A	#N/A
Chr09	34416021	34416496	gene:MD09G1269900	0.809634	6.41818e-07	AT4G32520.2	SHM3 | serine hydroxymethyltransferase 3 | chr4:15689642-15692334 REVERSE LENGTH=529
Chr11	41481443	41481659	gene:MD11G1297300	0.809522	0.00629256	AT4G03120.1	| C2H2 and C2HC zinc fingers superfamily protein | chr4:1385747-1387331 FORWARD LENGTH=207
Chr15	24231719	24232215	gene:MD15G1275900	0.809508	4.0172e-06	AT1G66340.1	ETR1, EIN1, ETR, AtETR1 | Signal transduction histidine kinase, hybrid-type, ethylene sensor | chr1:24734698-24737366 FORWARD LENGTH=738
Chr16	10043782	10044232	gene:MD16G1131500	0.809272	2.12243e-18	AT1G48350.1	| Ribosomal L18p/L5e family protein | chr1:17867269-17868215 FORWARD LENGTH=170
Chr16	3272500	3273050	gene:MD16G1047200	0.80927	8.80647e-10	AT1G25540.1	PFT1 | phytochrome and flowering time regulatory protein (PFT1) | chr1:8969392-8974446 REVERSE LENGTH=836
Chr07	34148846	34149096	gene:MD07G1275500	0.809233	0.0136083	AT1G02260.1	| Divalent ion symporter | chr1:440757-442459 REVERSE LENGTH=502
Chr08	5516047	5516397	gene:MD08G1069600	0.80897	5.80849e-05	AT5G12040.1	| Nitrilase/cyanide hydratase and apolipoprotein N-acyltransferase family protein | chr5:3885162-3887772 FORWARD LENGTH=369
Chr02	11980433	11981055	gene:MD02G1144700	0.808371	0.0065234	AT2G18250.1	ATCOAD, COAD | 4-phosphopantetheine adenylyltransferase | chr2:7940025-7941499 FORWARD LENGTH=176
Chr11	5295321	5295596	gene:MD11G1060800	0.808032	0.0445285	AT2G30320.1	| Pseudouridine synthase family protein | chr2:12925728-12927896 REVERSE LENGTH=510
Chr15	26720042	26720392	gene:MD15G1289200	0.807873	0.0164778	AT2G24960.2	| unknown protein; FUNCTIONS IN: molecular_function unknown; INVOLVED IN: biological_process unknown; LOCATED IN: cellular_component unknown; EXPRESSED IN: 21 plant structures; EXPRESSED DURING: 12 growth stages; BEST Arabidopsis thaliana protein match is: unknown protein (TAIR:AT4G02210.2); Has 30201 Blast hits to 17322 proteins in 780 species: Archae - 12; Bacteria - 1396; Metazoa - 17338; Fung…
Chr07	631996	633363	gene:MD07G1006600	0.807839	0.0060618	AT5G26880.2	| AGAMOUS-like 26 | chr5:9457950-9459190 REVERSE LENGTH=263
Chr15	26260516	26261726	gene:MD15G1286800	0.807113	2.58772e-32	AT3G57870.1	AHUS5, EMB1637, SCE1, SCE1A, ATSCE1 | sumo conjugation enzyme 1 | chr3:21428831-21430110 REVERSE LENGTH=160
Chr08	26957439	26958039	gene:MD08G1207300	0.806632	3.44797e-14	AT5G65670.2	IAA9 | indole-3-acetic acid inducible 9 | chr5:26254463-26256134 FORWARD LENGTH=336
Chr01	15823826	15824174	gene:MD01G1053200	0.805897	6.67613e-05	AT3G61220.1	| NAD(P)-binding Rossmann-fold superfamily protein | chr3:22663025-22664316 FORWARD LENGTH=296
Chr04	5227797	5229334	gene:MD04G1044900	0.805888	2.40064e-10	AT1G06110.1	SKIP16 | SKP1/ASK-interacting protein 16 | chr1:1853237-1854938 REVERSE LENGTH=436
Chr16	2910388	2910802	gene:MD16G1041100	0.805789	1.23786e-07	AT1G68300.1	| Adenine nucleotide alpha hydrolases-like superfamily protein | chr1:25598518-25599261 REVERSE LENGTH=160
Chr05	36427072	36427497	gene:MD05G1230700	0.805686	1.39255e-15	AT3G23830.2	GR-RBP4, GRP4 | glycine-rich RNA-binding protein 4 | chr3:8606762-8607677 REVERSE LENGTH=136
Chr03	21230503	21231028	gene:MD03G1164000	0.80568	3.82106e-22	AT2G27040.2	AGO4 | Argonaute family protein | chr2:11536795-11541503 REVERSE LENGTH=924
Chr11	27332010	27332460	gene:MD11G1192300	0.805583	1.61016e-07	AT3G20920.1	| translocation protein-related | chr3:7328763-7330698 REVERSE LENGTH=365
Chr15	26441576	26442208	gene:MD15G1287700	0.804853	1.65546e-11	AT4G39220.1	ATRER1A | Rer1 family protein | chr4:18264280-18265531 FORWARD LENGTH=191
Chr03	32679113	32679538	gene:MD03G1241900	0.804612	0.00406205	AT1G16900.1	| Alg9-like mannosyltransferase family | chr1:5779262-5782303 REVERSE LENGTH=570
Chr09	2178396	2179852	gene:MD09G1035600	0.804486	4.29623e-19	#N/A	#N/A
Chr01	18717909	18718134	gene:MD01G1079900	0.804119	0.00277549	AT3G61710.1	ATATG6, ATG6, BECLIN1, AtBECLIN1 | AUTOPHAGY 6 | chr3:22839477-22842253 REVERSE LENGTH=517
Chr02	37044906	37045231	gene:MD02G1315900	0.80406	0.00028071	AT5G64580.1	| AAA-type ATPase family protein | chr5:25817391-25821465 REVERSE LENGTH=855
Chr10	8524883	8525233	gene:MD10G1062700	0.803465	3.40585e-07	AT2G21270.2	UFD1 | ubiquitin fusion degradation 1 | chr2:9108126-9110012 FORWARD LENGTH=319
Chr16	14960099	14960782	gene:MD16G1176100	0.803334	1.68566e-27	AT4G25050.1	ACP4 | acyl carrier protein 4 | chr4:12870178-12871024 FORWARD LENGTH=137
Chr08	27945017	27945567	gene:MD08G1216700	0.803068	0.00136373	AT4G09900.1	ATMES12, MES12 | methyl esterase 12 | chr4:6221767-6223924 REVERSE LENGTH=349
Chr12	32896797	32897122	gene:MD12G1262400	0.80302	6.60113e-06	AT1G65430.1	ARI8, ATARI8 | IBR domain-containing protein | chr1:24301165-24306159 REVERSE LENGTH=567
Chr17	6807297	6807647	gene:MD17G1081400	0.803017	0.0221606	AT4G03390.1	SRF3 | STRUBBELIG-receptor family 3 | chr4:1490912-1494553 REVERSE LENGTH=776
Chr15	962936	963186	gene:MD15G1016300	0.802887	1.20391e-15	AT1G75630.1	AVA-P4 | vacuolar H+-pumping ATPase 16 kDa proteolipid subunit 4 | chr1:28400662-28402032 FORWARD LENGTH=166
Chr12	31292167	31292530	gene:MD12G1240800	0.802829	0.000566019	AT5G28830.1	| calcium-binding EF hand family protein | chr5:10856801-10858394 FORWARD LENGTH=324
Chr13	38634900	38635527	gene:MD13G1277300	0.80282	2.702e-05	AT3G20000.1	TOM40 | translocase of the outer mitochondrial membrane 40 | chr3:6967685-6970247 FORWARD LENGTH=309
Chr08	30283971	30284496	gene:MD08G1235100	0.802454	0.000131611	AT1G60995.1	| FUNCTIONS IN: molecular_function unknown; INVOLVED IN: biological_process unknown; LOCATED IN: cellular_component unknown; EXPRESSED IN: 20 plant structures; EXPRESSED DURING: 10 growth stages; CONTAINS InterPro DOMAIN/s: Membralin (InterPro:IPR019144); Has 172 Blast hits to 170 proteins in 70 species: Archae - 0; Bacteria - 0; Metazoa - 110; Fungi - 0; Plants - 38; Viruses - 0; Other Eukaryote…
Chr14	20660911	20661455	gene:MD14G1129100	0.802243	7.82135e-05	AT4G23895.2	| Pleckstrin homology (PH) domain-containing protein | chr4:12422883-12424146 FORWARD LENGTH=247
Chr09	31125324	31125489	gene:MD09G1243600	0.802015	0.0395737	AT3G62800.3	| double-stranded-RNA-binding protein 4 | chr3:23225749-23227163 REVERSE LENGTH=329
Chr03	35979822	35980047	gene:MD03G1277600	0.801913	0.001478	AT2G47890.1	| B-box type zinc finger protein with CCT domain | chr2:19608245-19609476 FORWARD LENGTH=332
Chr01	30025547	30026019	gene:MD01G1204600	0.801052	1.38727e-05	AT5G23890.1	| LOCATED IN: mitochondrion, chloroplast thylakoid membrane, chloroplast, plastid, chloroplast envelope; EXPRESSED IN: 24 plant structures; EXPRESSED DURING: 14 growth stages; CONTAINS InterPro DOMAIN/s: S-layer homology domain (InterPro:IPR001119); BEST Arabidopsis thaliana protein match is: unknown protein (TAIR:AT5G52410.2); Has 1807 Blast hits to 1807 proteins in 277 species: Archae - 0; Bact…
Chr03	26627218	26627693	gene:MD03G1194100	0.800944	9.29181e-22	AT3G12390.1	| Nascent polypeptide-associated complex (NAC), alpha subunit family protein | chr3:3942344-3943595 FORWARD LENGTH=203
Chr10	13140552	13141102	gene:MD10G1088600	0.800553	2.08047e-08	AT2G25970.1	| KH domain-containing protein | chr2:11071844-11075604 REVERSE LENGTH=632
Chr07	32344625	32345054	gene:MD07G1257000	0.800452	0.0457996	AT5G62290.2	| nucleotide-sensitive chloride conductance regulator (ICln) family protein | chr5:25019568-25020972 FORWARD LENGTH=228
Chr08	31094941	31095357	gene:MD08G1247400	0.800097	1.59341e-07	AT2G23390.1	| CONTAINS InterPro DOMAIN/s: Protein of unknown function DUF482 (InterPro:IPR007434), Acyl-CoA N-acyltransferase (InterPro:IPR016181); Has 2165 Blast hits to 2163 proteins in 543 species: Archae - 0; Bacteria - 1044; Metazoa - 0; Fungi - 0; Plants - 33; Viruses - 0; Other Eukaryotes - 1088 (source: NCBI BLink). | chr2:9960568-9963476 REVERSE LENGTH=469
Chr08	8543285	8543510	gene:MD08G1101500	0.800071	0.000278331	AT1G07700.1	| Thioredoxin superfamily protein | chr1:2380214-2381127 FORWARD LENGTH=204
Chr01	13454705	13454780	gene:MD01G1038800	0.799763	0.0181155	AT5G10480.1	PAS2, PEP | Protein-tyrosine phosphatase-like, PTPLA | chr5:3298047-3300048 REVERSE LENGTH=221
[truncated: 2,206 more rows]
