# Supplementary material for: Profiling of N6-Methyladenosine (m6A) Modification Landscape in Response to Drought Stress in Apple (Malus prunifolia (Willd.) Borkh)
Source: Plants (Basel). 2021 Dec 30;11(1):103. doi: 10.3390/plants11010103 (PMC8747461; doi:10.3390/plants11010103)
Supplement: Supplementary file 1 [file plants-11-00103-s001.zip › Supplementary Table S5, Differentially expressed genes in drought- versus control-treated M. prunifolia.xlsx]

## Sheet: total
Table S5. Differentially expressed genes in M. prunifolia after drought treatment.
GeneID	log2FoldChange	padj	Homolog to TAIR	TAIR annotation
MD02G1140200	12.3153	1.43838e-70	#N/A	#N/A
MD13G1039900	11.6328	3.09808e-20	AT1G68320.1	MYB62, AtMYB62, BW62B, BW62C | myb domain protein 62 | chr1:25603842-25604884 FORWARD LENGTH=286
MD02G1248100	11.4523	1.03575e-18	AT5G65550.1	| UDP-Glycosyltransferase superfamily protein | chr5:26198410-26199810 REVERSE LENGTH=466
MD08G1232200	11.4239	8.97445e-07	AT1G07750.1	| RmlC-like cupins superfamily protein | chr1:2404300-2405863 REVERSE LENGTH=356
MD15G1253900	11.3859	9.89849e-178	AT1G20440.1	COR47, RD17, AtCOR47 | cold-regulated 47 | chr1:7084722-7085664 REVERSE LENGTH=265
MD02G1152000	11.272	5.89367e-20	AT4G36700.1	| RmlC-like cupins superfamily protein | chr4:17298443-17300337 REVERSE LENGTH=522
MD02G1248500	11.1582	1.12439e-12	AT5G65550.1	| UDP-Glycosyltransferase superfamily protein | chr5:26198410-26199810 REVERSE LENGTH=466
MD05G1135300	10.5813	1.24942e-21	AT2G23240.1	| Plant EC metallothionein-like protein, family 15 | chr2:9895995-9896325 REVERSE LENGTH=85
MD13G1026800	10.5578	5.74756e-93	AT1G71050.1	HIPP20 | Heavy metal transport/detoxification superfamily protein | chr1:26803322-26803946 REVERSE LENGTH=152
MD12G1135000	10.4395	4.85933e-07	AT3G47570.1	| Leucine-rich repeat protein kinase family protein | chr3:17527611-17530748 FORWARD LENGTH=1010
MD15G1277700	10.308	9.42828e-34	AT5G66900.1	| Disease resistance protein (CC-NBS-LRR class) family | chr5:26714931-26717757 REVERSE LENGTH=809
MD04G1225400	10.1428	6.40701e-26	AT3G04720.1	PR4, HEL, PR-4 | pathogenesis-related 4 | chr3:1285691-1286531 REVERSE LENGTH=212
MD13G1200300	10.1326	1.72808e-07	AT3G22840.1	ELIP1, ELIP | Chlorophyll A-B binding family protein | chr3:8084628-8085445 REVERSE LENGTH=195
MD03G1085400	10.1232	1.55658e-15	AT2G29380.1	HAI3 | highly ABA-induced PP2C gene 3 | chr2:12608855-12610124 FORWARD LENGTH=362
MD02G1139900	9.97571	9.10095e-229	AT3G50980.1	XERO1 | dehydrin xero 1 | chr3:18942034-18942721 FORWARD LENGTH=128
MD02G1140100	9.75833	7.73255e-138	AT3G50980.1	XERO1 | dehydrin xero 1 | chr3:18942034-18942721 FORWARD LENGTH=128
MD13G1200100	9.75162	6.92497e-15	AT3G22840.1	ELIP1, ELIP | Chlorophyll A-B binding family protein | chr3:8084628-8085445 REVERSE LENGTH=195
MD14G1227500	9.67225	9.05059e-54	AT1G68320.1	MYB62, AtMYB62, BW62B, BW62C | myb domain protein 62 | chr1:25603842-25604884 FORWARD LENGTH=286
MD07G1011600	9.53307	2.30588e-12	AT3G07970.1	QRT2 | Pectin lyase-like superfamily protein | chr3:2541006-2543370 FORWARD LENGTH=439
MD03G1251400	9.45998	0.00128989	AT1G17860.1	| Kunitz family trypsin and protease inhibitor protein | chr1:6149343-6149933 FORWARD LENGTH=196
MD07G1307400	9.42615	1.3162e-11	AT5G48100.1	TT10, LAC15, ATLAC15 | Laccase/Diphenol oxidase family protein | chr5:19489530-19492582 REVERSE LENGTH=565
MD08G1195600	9.40366	1.33404e-06	AT4G02330.1	ATPMEPCRB | Plant invertase/pectin methylesterase inhibitor superfamily | chr4:1032479-1034928 FORWARD LENGTH=573
MD13G1224200	9.39816	4.15316e-87	AT1G04560.1	| AWPM-19-like family protein | chr1:1245070-1245888 FORWARD LENGTH=186
MD04G1241000	9.37222	4.01791e-13	AT5G36100.1	| unknown protein; BEST Arabidopsis thaliana protein match is: unknown protein (TAIR:AT1G65090.3); Has 57 Blast hits to 49 proteins in 15 species: Archae - 0; Bacteria - 4; Metazoa - 6; Fungi - 0; Plants - 39; Viruses - 0; Other Eukaryotes - 8 (source: NCBI BLink). | chr5:14191711-14193654 REVERSE LENGTH=295
MD05G1040000	9.33311	2.55869e-13	AT1G22710.1	SUC2, SUT1, ATSUC2 | sucrose-proton symporter 2 | chr1:8030911-8032970 REVERSE LENGTH=512
MD17G1138100	9.26123	2.57127e-13	AT4G18170.1	WRKY28, ATWRKY28 | WRKY DNA-binding protein 28 | chr4:10061508-10062691 FORWARD LENGTH=318
MD17G1033900	9.2557	7.77398e-13	#N/A	#N/A
MD14G1151300	9.21867	5.32385e-05	AT5G23660.1	MTN3, SWEET12, AtSWEET12 | homolog of Medicago truncatula MTN3 | chr5:7971936-7973796 REVERSE LENGTH=285
MD07G1248300	9.20521	7.17824e-10	AT4G25140.1	OLEO1, OLE1 | oleosin 1 | chr4:12900498-12901259 FORWARD LENGTH=173
MD16G1056600	9.1373	1.40745e-12	AT3G14630.1	CYP72A9 | cytochrome P450, family 72, subfamily A, polypeptide 9 | chr3:4917498-4919409 FORWARD LENGTH=508
MD02G1228800	9.10914	2.89181e-09	AT1G32450.1	NRT1.5 | nitrate transporter 1.5 | chr1:11715337-11719807 REVERSE LENGTH=614
MD16G1068700	9.05095	2.61714e-11	AT2G03220.1	FT1, ATFUT1, ATFT1, MUR2 | fucosyltransferase 1 | chr2:970401-972353 REVERSE LENGTH=558
MD06G1195100	8.96945	7.5396e-44	AT1G69530.2	ATEXPA1, EXP1, AT-EXP1, ATEXP1, ATHEXP ALPHA 1.2, EXPA1 | expansin A1 | chr1:26142034-26143051 FORWARD LENGTH=250
MD06G1158500	8.93948	1.78203e-11	AT1G69230.2	SP1L2 | SPIRAL1-like2 | chr1:26026543-26027085 REVERSE LENGTH=110
MD07G1266700	8.93028	1.80511e-22	#N/A	#N/A
MD16G1147600	8.90019	6.54254e-05	AT1G56600.1	AtGolS2, GolS2 | galactinol synthase 2 | chr1:21207620-21209291 FORWARD LENGTH=335
MD15G1170000	8.89746	2.27987e-06	AT5G20230.1	ATBCB, BCB, SAG14 | blue-copper-binding protein | chr5:6826626-6827408 FORWARD LENGTH=196
MD17G1224900	8.82317	2.40793e-70	AT5G48930.1	HCT | hydroxycinnamoyl-CoA shikimate/quinate hydroxycinnamoyl transferase | chr5:19836654-19838092 REVERSE LENGTH=433
MD15G1277200	8.81476	2.2984e-16	AT5G66900.1	| Disease resistance protein (CC-NBS-LRR class) family | chr5:26714931-26717757 REVERSE LENGTH=809
MD11G1054200	8.74268	0.00128151	AT2G38540.1	LP1, LTP1, ATLTP1 | lipid transfer protein 1 | chr2:16130418-16130893 FORWARD LENGTH=118
MD07G1060300	8.73491	3.92326e-10	AT1G11925.1	| Stigma-specific Stig1 family protein | chr1:4026195-4026617 REVERSE LENGTH=140
MD05G1267900	8.71201	7.83217e-06	AT5G44400.1	| FAD-binding Berberine family protein | chr5:17886365-17888071 REVERSE LENGTH=537
MD11G1041500	8.7013	1.71318e-14	AT1G55740.1	AtSIP1, SIP1 | seed imbibition 1 | chr1:20835507-20838707 REVERSE LENGTH=754
MD05G1267800	8.67051	1.1452e-15	AT5G44440.1	| FAD-binding Berberine family protein | chr5:17910694-17912295 REVERSE LENGTH=533
MD15G1182500	8.66535	1.91901e-170	AT5G36930.2	| Disease resistance protein (TIR-NBS-LRR class) family | chr5:14567771-14571916 REVERSE LENGTH=1191
MD13G1141600	8.64142	2.71617e-11	AT4G15215.1	PDR13, ATPDR13 | pleiotropic drug resistance 13 | chr4:8672070-8678874 FORWARD LENGTH=1390
MD13G1241200	8.56035	9.32502e-09	AT2G19330.1	PIRL6 | plant intracellular ras group-related LRR 6 | chr2:8372947-8374453 FORWARD LENGTH=380
MD02G1062300	8.53728	6.12389e-11	AT4G13395.1	DVL10, RTFL12 | ROTUNDIFOLIA like 12 | chr4:7785883-7786050 REVERSE LENGTH=55
MD14G1087100	8.51688	7.11083e-11	#N/A	#N/A
MD10G1198500	8.49897	8.82129e-66	AT1G56020.1	| unknown protein; BEST Arabidopsis thaliana protein match is: unknown protein (TAIR:AT3G12970.1); Has 3011 Blast hits to 958 proteins in 192 species: Archae - 0; Bacteria - 193; Metazoa - 479; Fungi - 286; Plants - 158; Viruses - 8; Other Eukaryotes - 1887 (source: NCBI BLink). | chr1:20952216-20953412 FORWARD LENGTH=398
MD02G1140000	8.47987	1.01871e-85	AT3G50980.1	XERO1 | dehydrin xero 1 | chr3:18942034-18942721 FORWARD LENGTH=128
MD04G1196600	8.44279	6.74116e-10	AT5G02070.1	| Protein kinase family protein | chr5:405895-408220 REVERSE LENGTH=657
MD05G1030800	8.43696	1.77139e-42	AT2G33710.1	| Integrase-type DNA-binding superfamily protein | chr2:14259271-14260652 REVERSE LENGTH=218
MD05G1246400	8.38962	6.30099e-10	AT2G34930.1	| disease resistance family protein / LRR family protein | chr2:14737169-14739886 REVERSE LENGTH=905
MD07G1282900	8.38549	2.85855e-15	AT5G24090.1	ATCHIA, CHIA | chitinase A | chr5:8143805-8145153 REVERSE LENGTH=302
MD16G1018000	8.38503	3.85002e-91	AT1G68050.1	ADO3, FKF1 | flavin-binding, kelch repeat, f box 1 | chr1:25508737-25510697 FORWARD LENGTH=619
MD03G1262400	8.36111	6.37037e-10	AT3G22490.1	| Seed maturation protein | chr3:7969785-7970738 REVERSE LENGTH=262
MD00G1087900	8.34788	8.73707e-08	AT2G43870.1	| Pectin lyase-like superfamily protein | chr2:18166615-18168264 REVERSE LENGTH=384
MD15G1415100	8.33133	2.30936e-18	AT4G24000.1	ATCSLG2, CSLG2 | cellulose synthase like G2 | chr4:12462142-12465471 FORWARD LENGTH=722
MD02G1318100	8.19233	2.73604e-09	AT5G60900.1	RLK1 | receptor-like protein kinase 1 | chr5:24498467-24501494 REVERSE LENGTH=748
MD12G1089600	8.16725	3.5002e-10	#N/A	#N/A
MD02G1248200	8.14387	7.2629e-18	AT5G65550.1	| UDP-Glycosyltransferase superfamily protein | chr5:26198410-26199810 REVERSE LENGTH=466
MD10G1299400	8.11314	1.11249e-63	#N/A	#N/A
MD15G1265500	8.10131	2.23732e-09	AT4G36670.1	| Major facilitator superfamily protein | chr4:17287680-17289483 REVERSE LENGTH=493
MD11G1287900	8.09176	8.61597e-14	AT1G03220.1	| Eukaryotic aspartyl protease family protein | chr1:787143-788444 FORWARD LENGTH=433
MD05G1068000	8.09022	1.7287e-09	AT1G49320.1	ATUSPL1, USPL1 | unknown seed protein like 1 | chr1:18246441-18247817 FORWARD LENGTH=280
MD14G1089800	8.08616	1.15168e-08	AT2G32560.1	| F-box family protein | chr2:13824820-13826761 FORWARD LENGTH=371
MD11G1229200	8.01445	1.49114e-09	#N/A	#N/A
MD05G1331000	7.9775	4.51846e-08	AT1G61550.1	| S-locus lectin protein kinase family protein | chr1:22704866-22707826 REVERSE LENGTH=802
MD15G1277400	7.97458	1.80758e-14	AT5G66900.1	| Disease resistance protein (CC-NBS-LRR class) family | chr5:26714931-26717757 REVERSE LENGTH=809
MD00G1093200	7.91572	2.71219e-42	AT1G29640.1	| Protein of unknown function, DUF584 | chr1:10355959-10356381 REVERSE LENGTH=140
MD01G1196800	7.85872	5.90151e-30	AT4G23030.1	| MATE efflux family protein | chr4:12072857-12074365 FORWARD LENGTH=502
MD02G1001900	7.85744	2.47814e-67	AT3G03080.1	| Zinc-binding dehydrogenase family protein | chr3:698530-700278 REVERSE LENGTH=350
MD02G1150700	7.85555	4.29401e-102	AT4G33467.2	| unknown protein; Has 25 Blast hits to 25 proteins in 9 species: Archae - 0; Bacteria - 0; Metazoa - 0; Fungi - 0; Plants - 25; Viruses - 0; Other Eukaryotes - 0 (source: NCBI BLink). | chr4:16101691-16102084 REVERSE LENGTH=101
MD03G1224800	7.83436	2.13076e-07	AT3G14620.1	CYP72A8 | cytochrome P450, family 72, subfamily A, polypeptide 8 | chr3:4914978-4916853 FORWARD LENGTH=515
MD16G1149300	7.83073	3.18177e-174	AT1G47980.1	| unknown protein; FUNCTIONS IN: molecular_function unknown; INVOLVED IN: biological_process unknown; LOCATED IN: endomembrane system; EXPRESSED IN: 6 plant structures; EXPRESSED DURING: 4 anthesis, F mature embryo stage, petal differentiation and expansion stage, E expanded cotyledon stage; BEST Arabidopsis thaliana protein match is: unknown protein (TAIR:AT3G62730.1); Has 169 Blast hits to 169 …
MD17G1233000	7.79848	1.84462e-09	AT2G42560.1	| late embryogenesis abundant domain-containing protein / LEA domain-containing protein | chr2:17714813-17716821 REVERSE LENGTH=635
MD16G1170100	7.78715	1.43068e-11	AT1G74875.1	| FUNCTIONS IN: molecular_function unknown; INVOLVED IN: biological_process unknown; LOCATED IN: cellular_component unknown; BEST Arabidopsis thaliana protein match is: F-box family protein (TAIR:AT1G67623.1); Has 36 Blast hits to 36 proteins in 8 species: Archae - 0; Bacteria - 0; Metazoa - 0; Fungi - 0; Plants - 36; Viruses - 0; Other Eukaryotes - 0 (source: NCBI BLink). | chr1:28128470-2812974…
MD10G1085800	7.78261	2.44355e-07	AT5G42650.1	AOS, CYP74A, DDE2 | allene oxide synthase | chr5:17097803-17099359 REVERSE LENGTH=518
MD12G1217800	7.74346	4.50892e-08	#N/A	#N/A
MD09G1077200	7.70951	1.16056e-15	AT3G30390.2	| Transmembrane amino acid transporter family protein | chr3:11977112-11978827 REVERSE LENGTH=460
MD03G1082200	7.69372	9.05692e-09	AT5G59590.1	UGT76E2 | UDP-glucosyl transferase 76E2 | chr5:24009152-24010585 REVERSE LENGTH=449
MD06G1147800	7.67662	3.01169e-31	AT5G50360.1	| unknown protein; BEST Arabidopsis thaliana protein match is: unknown protein (TAIR:AT3G48510.1); Has 1807 Blast hits to 1807 proteins in 277 species: Archae - 0; Bacteria - 0; Metazoa - 736; Fungi - 347; Plants - 385; Viruses - 0; Other Eukaryotes - 339 (source: NCBI BLink). | chr5:20505433-20506308 REVERSE LENGTH=291
MD17G1213800	7.67273	3.56045e-06	AT5G51280.1	| DEAD-box protein abstrakt, putative | chr5:20841456-20843645 FORWARD LENGTH=591
MD09G1256300	7.63582	8.10304e-122	AT1G75800.1	| Pathogenesis-related thaumatin superfamily protein | chr1:28458889-28460447 FORWARD LENGTH=330
MD10G1302100	7.60916	2.06339e-48	AT1G61260.1	| Protein of unknown function (DUF761) | chr1:22593756-22594986 REVERSE LENGTH=344
MD15G1067000	7.58104	3.02502e-49	AT1G58420.1	| Uncharacterised conserved protein UCP031279 | chr1:21707407-21707946 FORWARD LENGTH=179
MD13G1038700	7.57791	1.6462e-10	AT1G68390.1	| Core-2/I-branching beta-1,6-N-acetylglucosaminyltransferase family protein | chr1:25642838-25645484 FORWARD LENGTH=408
MD05G1294100	7.57716	6.87154e-06	AT3G19020.1	| Leucine-rich repeat (LRR) family protein | chr3:6559174-6562044 REVERSE LENGTH=956
MD08G1199200	7.55427	1.2223e-07	AT4G24510.1	CER2, VC2, VC-2 | HXXXD-type acyl-transferase family protein | chr4:12660929-12662537 FORWARD LENGTH=421
MD02G1309400	7.55379	3.54635e-07	AT3G07970.1	QRT2 | Pectin lyase-like superfamily protein | chr3:2541006-2543370 FORWARD LENGTH=439
MD11G1220200	7.51318	1.8546e-05	AT5G07990.1	TT7, CYP75B1, D501 | Cytochrome P450 superfamily protein | chr5:2560437-2562859 FORWARD LENGTH=513
MD09G1256000	7.51172	3.93281e-106	AT1G75800.1	| Pathogenesis-related thaumatin superfamily protein | chr1:28458889-28460447 FORWARD LENGTH=330
MD17G1207500	7.4901	2.94773e-07	AT1G15385.1	| unknown protein; CONTAINS InterPro DOMAIN/s: Protein of unknown function DUF761, plant (InterPro:IPR008480); Has 6 Blast hits to 6 proteins in 3 species: Archae - 0; Bacteria - 0; Metazoa - 0; Fungi - 0; Plants - 6; Viruses - 0; Other Eukaryotes - 0 (source: NCBI BLink). | chr1:5292976-5293197 REVERSE LENGTH=73
MD06G1085400	7.48531	2.31682e-48	#N/A	#N/A
MD08G1078800	7.45782	1.1086e-08	AT1G59530.1	ATBZIP4, bZIP4 | basic leucine-zipper 4 | chr1:21868262-21868708 FORWARD LENGTH=148
MD14G1010300	7.45718	2.89948e-06	AT5G17820.1	| Peroxidase superfamily protein | chr5:5888195-5890101 REVERSE LENGTH=313
MD02G1316200	7.45473	2.6368e-07	AT3G52130.1	| Bifunctional inhibitor/lipid-transfer protein/seed storage 2S albumin superfamily protein | chr3:19332081-19332458 REVERSE LENGTH=125
MD12G1006400	7.4454	5.05255e-06	#N/A	#N/A
MD05G1293900	7.43403	9.29716e-06	AT1G69850.1	ATNRT1:2, NTL1, NRT1:2 | nitrate transporter 1:2 | chr1:26296945-26300407 REVERSE LENGTH=585
MD03G1040100	7.42263	2.18912e-31	AT1G55740.1	AtSIP1, SIP1 | seed imbibition 1 | chr1:20835507-20838707 REVERSE LENGTH=754
MD05G1350300	7.41678	6.04189e-17	AT1G11925.1	| Stigma-specific Stig1 family protein | chr1:4026195-4026617 REVERSE LENGTH=140
MD06G1089200	7.37534	7.1434e-16	AT4G25700.1	BETA-OHASE 1, B1, chy1, BCH1 | beta-hydroxylase 1 | chr4:13094142-13095866 REVERSE LENGTH=310
MD17G1232400	7.36492	5.6787e-07	AT5G45890.1	SAG12 | senescence-associated gene 12 | chr5:18613300-18614759 FORWARD LENGTH=346
MD14G1182700	7.3576	6.63597e-07	AT4G20970.1	| basic helix-loop-helix (bHLH) DNA-binding superfamily protein | chr4:11215259-11216212 FORWARD LENGTH=190
MD15G1022200	7.35244	5.13399e-06	AT1G44970.1	| Peroxidase superfamily protein | chr1:17002237-17003563 FORWARD LENGTH=346
MD09G1013600	7.32858	3.61909e-06	AT1G76650.3	CML38 | calmodulin-like 38 | chr1:28766909-28767442 REVERSE LENGTH=177
MD04G1142300	7.32433	0.0137294	AT3G09220.1	LAC7 | laccase 7 | chr3:2827434-2830477 REVERSE LENGTH=567
MD10G1298700	7.31378	6.61477e-18	#N/A	#N/A
MD04G1242300	7.31245	4.42326e-06	AT3G20820.1	| Leucine-rich repeat (LRR) family protein | chr3:7280930-7282027 FORWARD LENGTH=365
MD08G1008500	7.29906	1.40959e-13	#N/A	#N/A
MD10G1296500	7.29778	7.38637e-136	AT4G27450.1	| Aluminium induced protein with YGL and LRDR motifs | chr4:13727665-13728683 REVERSE LENGTH=250
MD07G1208900	7.29538	1.87422e-07	AT3G55700.1	| UDP-Glycosyltransferase superfamily protein | chr3:20671202-20673278 FORWARD LENGTH=460
MD05G1219200	7.28657	2.2506e-06	AT3G12960.1	| unknown protein; Has 44 Blast hits to 44 proteins in 14 species: Archae - 0; Bacteria - 0; Metazoa - 0; Fungi - 0; Plants - 44; Viruses - 0; Other Eukaryotes - 0 (source: NCBI BLink). | chr3:4136546-4136806 FORWARD LENGTH=86
MD15G1082300	7.28332	4.2565e-57	AT5G42900.3	| cold regulated gene 27 | chr5:17198366-17199712 REVERSE LENGTH=245
MD06G1208700	7.27054	1.55196e-06	AT5G19790.1	RAP2.11 | related to AP2 11 | chr5:6689271-6690032 REVERSE LENGTH=253
MD14G1204500	7.26765	2.67836e-05	AT5G61380.1	TOC1, APRR1, PRR1, AtTOC1 | CCT motif -containing response regulator protein | chr5:24675540-24678176 FORWARD LENGTH=618
MD10G1144700	7.26267	1.4341e-06	AT3G59700.1	ATHLECRK, LECRK1, HLECRK | lectin-receptor kinase | chr3:22052146-22054131 FORWARD LENGTH=661
MD11G1229100	7.26171	6.66928e-45	AT4G27250.1	| NAD(P)-binding Rossmann-fold superfamily protein | chr4:13642803-13644425 REVERSE LENGTH=354
MD04G1147900	7.25567	7.57553e-28	AT5G01210.1	| HXXXD-type acyl-transferase family protein | chr5:84554-85981 FORWARD LENGTH=475
MD05G1144900	7.23537	6.2268e-09	AT5G06740.1	| Concanavalin A-like lectin protein kinase family protein | chr5:2084094-2086052 FORWARD LENGTH=652
MD15G1115300	7.21297	1.43096e-05	#N/A	#N/A
MD16G1189900	7.19072	5.30765e-12	AT5G26340.1	MSS1, STP13, ATSTP13 | Major facilitator superfamily protein | chr5:9243851-9246994 REVERSE LENGTH=526
MD07G1265900	7.17142	1.98865e-07	AT5G62040.1	| PEBP (phosphatidylethanolamine-binding protein) family protein | chr5:24922810-24923709 FORWARD LENGTH=177
MD15G1326400	7.17107	1.70494e-05	AT5G65160.1	TPR14 | tetratricopeptide repeat (TPR)-containing protein | chr5:26031457-26033668 REVERSE LENGTH=593
MD12G1235700	7.14576	6.83711e-05	#N/A	#N/A
MD04G1218600	7.10976	1.63162e-05	#N/A	#N/A
MD11G1138800	7.10049	9.3992e-07	AT5G60700.1	| glycosyltransferase family protein 2 | chr5:24402329-24404729 REVERSE LENGTH=668
MD11G1302600	7.08215	0.0431362	AT4G13420.1	HAK5, ATHAK5 | high affinity K+ transporter 5 | chr4:7797038-7802174 REVERSE LENGTH=785
MD17G1046300	7.0679	1.05361e-06	AT1G27100.1	| Actin cross-linking protein | chr1:9407557-9411074 REVERSE LENGTH=519
MD04G1163300	7.04653	7.14181e-07	AT4G08250.1	| GRAS family transcription factor | chr4:5196787-5198238 FORWARD LENGTH=483
MD03G1020300	7.03539	2.93113e-05	AT5G60900.1	RLK1 | receptor-like protein kinase 1 | chr5:24498467-24501494 REVERSE LENGTH=748
MD01G1070400	7.01958	5.14444e-09	AT3G61510.1	ACS1, AT-ACS1 | ACC synthase 1 | chr3:22763495-22765730 REVERSE LENGTH=488
MD07G1200500	7.00194	9.69038e-06	#N/A	#N/A
MD17G1112300	6.99674	1.08115e-05	AT5G48130.1	| Phototropic-responsive NPH3 family protein | chr5:19516291-19518450 FORWARD LENGTH=625
MD01G1226600	6.99392	2.78573e-154	AT2G46680.1	ATHB-7, ATHB7, HB-7 | homeobox 7 | chr2:19165777-19166773 REVERSE LENGTH=258
MD01G1132300	6.98804	8.77015e-05	AT3G47090.1	| Leucine-rich repeat protein kinase family protein | chr3:17341512-17344645 REVERSE LENGTH=1009
MD02G1050300	6.98702	2.65844e-05	AT5G19610.1	GNL2 | GNOM-like 2 | chr5:6617746-6622045 REVERSE LENGTH=1375
MD00G1052900	6.98674	1.29287e-09	AT1G22360.1	AtUGT85A2, UGT85A2 | UDP-glucosyl transferase 85A2 | chr1:7895068-7897527 REVERSE LENGTH=481
MD10G1111300	6.96569	8.69689e-24	AT1G05680.1	UGT74E2 | Uridine diphosphate glycosyltransferase 74E2 | chr1:1703196-1704639 REVERSE LENGTH=453
MD16G1149400	6.94696	1.67906e-77	AT1G47980.1	| unknown protein; FUNCTIONS IN: molecular_function unknown; INVOLVED IN: biological_process unknown; LOCATED IN: endomembrane system; EXPRESSED IN: 6 plant structures; EXPRESSED DURING: 4 anthesis, F mature embryo stage, petal differentiation and expansion stage, E expanded cotyledon stage; BEST Arabidopsis thaliana protein match is: unknown protein (TAIR:AT3G62730.1); Has 169 Blast hits to 169 …
MD06G1193200	6.93097	9.2589e-07	AT3G28917.1	MIF2 | mini zinc finger 2 | chr3:10925014-10925316 FORWARD LENGTH=100
MD09G1104400	6.90735	7.63804e-07	#N/A	#N/A
MD09G1111700	6.89029	3.33332e-08	AT4G15417.1	ATRTL1, RTL1 | RNAse II-like 1 | chr4:8821759-8822991 FORWARD LENGTH=264
MD05G1331400	6.8862	0.00025667	AT1G61480.1	| S-locus lectin protein kinase family protein | chr1:22681420-22684404 REVERSE LENGTH=809
MD05G1028500	6.8861	1.60301e-74	#N/A	#N/A
MD06G1224000	6.88477	1.71069e-23	AT1G15125.1	| S-adenosyl-L-methionine-dependent methyltransferases superfamily protein | chr1:5204625-5205912 FORWARD LENGTH=351
MD08G1199300	6.87539	1.93739e-06	AT4G24510.1	CER2, VC2, VC-2 | HXXXD-type acyl-transferase family protein | chr4:12660929-12662537 FORWARD LENGTH=421
MD00G1130600	6.86261	4.58571e-48	AT3G28960.1	| Transmembrane amino acid transporter family protein | chr3:10984245-10985767 REVERSE LENGTH=405
MD15G1328900	6.859	2.84392e-23	AT4G39830.1	| Cupredoxin superfamily protein | chr4:18479103-18481184 FORWARD LENGTH=582
MD03G1198600	6.85877	9.15016e-07	AT5G55050.1	| GDSL-like Lipase/Acylhydrolase superfamily protein | chr5:22337745-22339741 FORWARD LENGTH=376
MD15G1207000	6.85857	6.92122e-06	AT5G56880.1	| unknown protein; Has 9 Blast hits to 9 proteins in 5 species: Archae - 0; Bacteria - 0; Metazoa - 0; Fungi - 0; Plants - 9; Viruses - 0; Other Eukaryotes - 0 (source: NCBI BLink). | chr5:23009140-23009619 REVERSE LENGTH=159
MD04G1218700	6.85846	1.73515e-05	#N/A	#N/A
MD13G1040500	6.83857	8.00537e-109	AT1G68440.1	| unknown protein; BEST Arabidopsis thaliana protein match is: unknown protein (TAIR:AT1G25400.2); Has 86 Blast hits to 86 proteins in 29 species: Archae - 0; Bacteria - 6; Metazoa - 27; Fungi - 11; Plants - 24; Viruses - 0; Other Eukaryotes - 18 (source: NCBI BLink). | chr1:25658115-25659035 FORWARD LENGTH=306
MD09G1122000	6.82061	1.37799e-07	AT5G26730.1	| Fasciclin-like arabinogalactan family protein | chr5:9300422-9301990 FORWARD LENGTH=268
MD04G1198100	6.81592	0.000789616	AT5G49180.1	| Plant invertase/pectin methylesterase inhibitor superfamily | chr5:19940783-19942876 REVERSE LENGTH=571
MD04G1018400	6.8027	9.78355e-15	AT1G20030.2	| Pathogenesis-related thaumatin superfamily protein | chr1:6945725-6947017 FORWARD LENGTH=316
MD11G1022300	6.79364	1.32138e-05	AT3G20810.1	JMJD5 | 2-oxoglutarate (2OG) and Fe(II)-dependent oxygenase superfamily protein | chr3:7275814-7278144 FORWARD LENGTH=418
MD05G1252100	6.78452	3.98809e-06	AT4G19880.1	| Glutathione S-transferase family protein | chr4:10784691-10786376 REVERSE LENGTH=356
MD01G1228200	6.77897	9.88888e-114	AT5G24470.1	APRR5, PRR5 | pseudo-response regulator 5 | chr5:8356204-8358873 REVERSE LENGTH=667
MD17G1230000	6.76653	3.38274e-05	AT2G30900.1	TBL43 | TRICHOME BIREFRINGENCE-LIKE 43 | chr2:13150481-13152417 FORWARD LENGTH=368
MD15G1278000	6.76452	8.04208e-09	AT5G66900.1	| Disease resistance protein (CC-NBS-LRR class) family | chr5:26714931-26717757 REVERSE LENGTH=809
MD02G1011200	6.74038	4.24392e-30	AT4G11530.1	CRK34 | cysteine-rich RLK (RECEPTOR-like protein kinase) 34 | chr4:6987093-6989599 FORWARD LENGTH=669
MD13G1008200	6.72083	2.62395e-06	AT3G19850.1	| Phototropic-responsive NPH3 family protein | chr3:6898383-6901157 REVERSE LENGTH=554
MD05G1246300	6.71686	3.61813e-06	AT2G34930.1	| disease resistance family protein / LRR family protein | chr2:14737169-14739886 REVERSE LENGTH=905
MD09G1150700	6.70744	8.57736e-12	AT4G18170.1	WRKY28, ATWRKY28 | WRKY DNA-binding protein 28 | chr4:10061508-10062691 FORWARD LENGTH=318
MD05G1193600	6.70072	8.57518e-06	AT2G33470.2	GLTP1 | glycolipid transfer protein 1 | chr2:14176599-14177950 REVERSE LENGTH=202
MD00G1106800	6.69007	2.51688e-06	AT1G80160.1	| Lactoylglutathione lyase / glyoxalase I family protein | chr1:30151101-30151930 FORWARD LENGTH=167
MD16G1147100	6.68965	0.000202839	AT3G09220.1	LAC7 | laccase 7 | chr3:2827434-2830477 REVERSE LENGTH=567
MD11G1189000	6.68677	2.38289e-66	AT4G16260.1	| Glycosyl hydrolase superfamily protein | chr4:9200180-9201441 REVERSE LENGTH=344
MD08G1101100	6.67134	4.70794e-15	AT5G42900.2	| cold regulated gene 27 | chr5:17198366-17199712 REVERSE LENGTH=246
MD03G1044600	6.64673	3.53054e-42	AT5G56260.1	| Ribonuclease E inhibitor RraA/Dimethylmenaquinone methyltransferase | chr5:22775549-22776049 REVERSE LENGTH=166
MD15G1397600	6.64665	5.48644e-06	AT4G10020.1	AtHSD5, HSD5 | hydroxysteroid dehydrogenase 5 | chr4:6268363-6270179 FORWARD LENGTH=389
MD04G1178800	6.64448	4.55676e-05	AT5G24910.1	CYP714A1 | cytochrome P450, family 714, subfamily A, polypeptide 1 | chr5:8567674-8570260 REVERSE LENGTH=532
MD15G1085500	6.6372	0.00189193	AT2G26560.1	PLP2, PLA IIA, PLA2A | phospholipase A 2A | chr2:11293912-11295708 REVERSE LENGTH=407
MD07G1308000	6.63208	0.000268774	AT5G48100.1	TT10, LAC15, ATLAC15 | Laccase/Diphenol oxidase family protein | chr5:19489530-19492582 REVERSE LENGTH=565
MD07G1161100	6.62556	1.48718e-05	AT5G54160.1	ATOMT1, OMT1 | O-methyltransferase 1 | chr5:21982075-21984167 FORWARD LENGTH=363
MD15G1290900	6.62171	4.65574e-08	AT2G14960.1	GH3.1 | Auxin-responsive GH3 family protein | chr2:6451659-6453670 REVERSE LENGTH=590
MD10G1260500	6.6174	3.7999e-33	AT1G30190.1	| unknown protein; BEST Arabidopsis thaliana protein match is: unknown protein (TAIR:AT2G34610.1); Has 56 Blast hits to 56 proteins in 13 species: Archae - 0; Bacteria - 0; Metazoa - 0; Fungi - 0; Plants - 44; Viruses - 0; Other Eukaryotes - 12 (source: NCBI BLink). | chr1:10618966-10619802 FORWARD LENGTH=278
MD12G1253900	6.61646	0.00597637	AT2G38430.1	| unknown protein; BEST Arabidopsis thaliana protein match is: unknown protein (TAIR:AT3G54310.1); Has 35333 Blast hits to 34131 proteins in 2444 species: Archae - 798; Bacteria - 22429; Metazoa - 974; Fungi - 991; Plants - 531; Viruses - 0; Other Eukaryotes - 9610 (source: NCBI BLink). | chr2:16092950-16094810 REVERSE LENGTH=393
MD17G1179500	6.60258	4.31982e-28	AT1G14520.2	MIOX1 | myo-inositol oxygenase 1 | chr1:4968376-4969954 REVERSE LENGTH=309
MD06G1164400	6.59994	9.59982e-05	AT2G30750.1	CYP71A12 | cytochrome P450, family 71, subfamily A, polypeptide 12 | chr2:13099486-13101389 REVERSE LENGTH=503
MD09G1137600	6.59298	4.23496e-116	AT2G32190.1	| unknown protein; BEST Arabidopsis thaliana protein match is: unknown protein (TAIR:AT2G32210.1); Has 218 Blast hits to 218 proteins in 24 species: Archae - 0; Bacteria - 0; Metazoa - 0; Fungi - 16; Plants - 202; Viruses - 0; Other Eukaryotes - 0 (source: NCBI BLink). | chr2:13674588-13675092 FORWARD LENGTH=71
MD14G1074300	6.5898	0.00110875	AT2G41640.1	| Glycosyltransferase family 61 protein | chr2:17360654-17362391 FORWARD LENGTH=500
MD12G1150700	6.57821	8.39489e-102	AT3G55610.1	P5CS2 | delta 1-pyrroline-5-carboxylate synthase 2 | chr3:20624278-20628989 REVERSE LENGTH=726
MD06G1056300	6.57562	0.000520774	#N/A	#N/A
MD14G1202100	6.55951	3.14109e-50	AT1G69530.2	ATEXPA1, EXP1, AT-EXP1, ATEXP1, ATHEXP ALPHA 1.2, EXPA1 | expansin A1 | chr1:26142034-26143051 FORWARD LENGTH=250
MD01G1029200	6.55166	8.96702e-45	AT1G22360.1	AtUGT85A2, UGT85A2 | UDP-glucosyl transferase 85A2 | chr1:7895068-7897527 REVERSE LENGTH=481
MD01G1198400	6.54293	1.85758e-05	AT5G62040.1	| PEBP (phosphatidylethanolamine-binding protein) family protein | chr5:24922810-24923709 FORWARD LENGTH=177
MD09G1258000	6.53407	0.000135245	AT1G71140.1	| MATE efflux family protein | chr1:26824762-26826748 FORWARD LENGTH=485
MD12G1040800	6.52681	1.39411e-05	AT3G11840.1	PUB24 | plant U-box 24 | chr3:3736578-3738250 REVERSE LENGTH=470
MD04G1118700	6.52322	2.08138e-05	AT3G47570.1	| Leucine-rich repeat protein kinase family protein | chr3:17527611-17530748 FORWARD LENGTH=1010
MD05G1267700	6.50024	1.35635e-05	#N/A	#N/A
MD07G1189800	6.49247	0.000129986	#N/A	#N/A
MD11G1017300	6.49244	0.000637409	AT5G19640.1	| Major facilitator superfamily protein | chr5:6636460-6638590 FORWARD LENGTH=609
MD05G1121300	6.47827	2.4416e-11	AT2G16750.1	| Protein kinase protein with adenine nucleotide alpha hydrolases-like domain | chr2:7271786-7274446 FORWARD LENGTH=617
MD17G1094100	6.47799	3.20068e-05	AT4G27130.1	| Translation initiation factor SUI1 family protein | chr4:13604814-13605525 REVERSE LENGTH=113
MD03G1235200	6.47079	0.000133066	AT5G53980.1	ATHB52, HB52 | homeobox protein 52 | chr5:21914087-21914557 FORWARD LENGTH=156
MD10G1272900	6.46982	3.36154e-05	AT3G14840.2	| Leucine-rich repeat transmembrane protein kinase | chr3:4988271-4993891 FORWARD LENGTH=1020
MD15G1145600	6.46787	1.51464e-13	AT5G37980.1	| Zinc-binding dehydrogenase family protein | chr5:15131405-15132940 FORWARD LENGTH=353
MD02G1046900	6.45425	4.15419e-16	AT3G24520.1	AT-HSFC1, HSFC1 | heat shock transcription factor C1 | chr3:8941455-8942531 FORWARD LENGTH=330
MD09G1065600	6.4406	8.00391e-06	AT3G10330.1	| Cyclin-like family protein | chr3:3199907-3201642 FORWARD LENGTH=312
MD13G1122100	6.42962	1.3267e-53	AT5G13080.1	WRKY75, ATWRKY75 | WRKY DNA-binding protein 75 | chr5:4149928-4151019 REVERSE LENGTH=145
MD13G1041900	6.42859	4.70999e-20	AT5G38410.3	| Ribulose bisphosphate carboxylase (small chain) family protein | chr5:15377501-15378306 REVERSE LENGTH=186
MD16G1040800	6.41628	2.39539e-33	AT1G68320.1	MYB62, AtMYB62, BW62B, BW62C | myb domain protein 62 | chr1:25603842-25604884 FORWARD LENGTH=286
MD15G1384700	6.41205	4.84745e-06	#N/A	#N/A
MD01G1049600	6.4114	2.56108e-16	AT2G45760.1	BAP2, BAL | BON association protein 2 | chr2:18847125-18847748 REVERSE LENGTH=207
MD15G1156100	6.41129	4.78123e-06	AT4G19810.1	| Glycosyl hydrolase family protein with chitinase insertion domain | chr4:10764151-10765753 REVERSE LENGTH=379
MD08G1216500	6.41053	2.83501e-05	AT4G09960.1	STK, AGL11 | K-box region and MADS-box transcription factor family protein | chr4:6236713-6239409 REVERSE LENGTH=230
MD01G1179400	6.40858	0.0157266	AT5G61520.1	| Major facilitator superfamily protein | chr5:24739358-24741175 REVERSE LENGTH=514
MD04G1170800	6.40125	0.000794045	AT5G49720.1	ATGH9A1, TSD1, DEC, KOR, RSW2, IRX2, KOR1, GH9A1 | glycosyl hydrolase 9A1 | chr5:20197765-20200168 REVERSE LENGTH=621
MD12G1167700	6.37542	0.000161951	AT2G01060.1	| myb-like HTH transcriptional regulator family protein | chr2:73456-74902 REVERSE LENGTH=286
MD13G1069200	6.36326	3.59223e-67	AT1G69490.1	NAP, ANAC029, ATNAP | NAC-like, activated by AP3/PI | chr1:26122233-26123222 FORWARD LENGTH=268
MD10G1035800	6.36188	9.23681e-34	AT1G34060.1	| Pyridoxal phosphate (PLP)-dependent transferases superfamily protein | chr1:12396561-12398299 REVERSE LENGTH=463
MD17G1130300	6.35875	3.75479e-06	#N/A	#N/A
MD16G1028400	6.33646	0.000143861	AT1G71000.1	| Chaperone DnaJ-domain superfamily protein | chr1:26769336-26770111 REVERSE LENGTH=165
MD16G1148300	6.33394	2.03877e-13	AT5G49620.1	AtMYB78, MYB78 | myb domain protein 78 | chr5:20137491-20139384 REVERSE LENGTH=307
MD12G1178300	6.33261	1.56084e-08	#N/A	#N/A
MD05G1197600	6.33131	6.51475e-20	AT2G31180.1	ATMYB14, MYB14AT, MYB14 | myb domain protein 14 | chr2:13286806-13288175 REVERSE LENGTH=249
MD04G1133500	6.32854	4.18372e-08	AT2G37710.1	RLK | receptor lectin kinase | chr2:15814934-15816961 REVERSE LENGTH=675
MD00G1149800	6.3263	9.27754e-05	AT3G17490.1	| F-box and associated interaction domains-containing protein | chr3:5984827-5985993 FORWARD LENGTH=388
MD11G1210800	6.32576	2.77108e-11	AT5G55180.1	| O-Glycosyl hydrolases family 17 protein | chr5:22388834-22390550 FORWARD LENGTH=460
MD07G1299100	6.32432	3.07047e-111	AT5G24470.1	APRR5, PRR5 | pseudo-response regulator 5 | chr5:8356204-8358873 REVERSE LENGTH=667
MD05G1218000	6.31703	0.000501366	AT4G27290.1	| S-locus lectin protein kinase family protein | chr4:13666281-13669202 FORWARD LENGTH=783
MD17G1118900	6.31563	1.11335e-05	#N/A	#N/A
MD01G1027900	6.30755	0.000518514	AT4G38830.1	CRK26 | cysteine-rich RLK (RECEPTOR-like protein kinase) 26 | chr4:18122339-18124943 FORWARD LENGTH=665
MD15G1015200	6.30151	7.38095e-05	#N/A	#N/A
MD16G1103600	6.29895	6.00978e-05	AT3G26300.1	CYP71B34 | cytochrome P450, family 71, subfamily B, polypeptide 34 | chr3:9639199-9640866 REVERSE LENGTH=500
MD15G1170100	6.28413	1.57407e-114	AT5G20230.1	ATBCB, BCB, SAG14 | blue-copper-binding protein | chr5:6826626-6827408 FORWARD LENGTH=196
MD16G1229000	6.28078	1.715e-12	AT1G04560.1	| AWPM-19-like family protein | chr1:1245070-1245888 FORWARD LENGTH=186
MD12G1089500	6.27941	3.50338e-41	AT4G16260.1	| Glycosyl hydrolase superfamily protein | chr4:9200180-9201441 REVERSE LENGTH=344
MD00G1081500	6.27717	8.29275e-05	AT2G03220.1	FT1, ATFUT1, ATFT1, MUR2 | fucosyltransferase 1 | chr2:970401-972353 REVERSE LENGTH=558
MD05G1286300	6.2745	6.50818e-05	AT2G33320.1	| Calcium-dependent lipid-binding (CaLB domain) family protein | chr2:14119526-14121334 REVERSE LENGTH=602
MD17G1036200	6.27269	0.000286875	AT2G16890.2	| UDP-Glycosyltransferase superfamily protein | chr2:7316938-7319022 FORWARD LENGTH=478
MD12G1117600	6.26662	0.0264239	AT2G37220.1	| RNA-binding (RRM/RBD/RNP motifs) family protein | chr2:15634980-15636331 REVERSE LENGTH=289
MD09G1173600	6.25903	6.86651e-37	AT1G53903.1	| Protein of unknown function (DUF581) | chr1:20132363-20132842 FORWARD LENGTH=126
MD11G1107400	6.24674	0.0126767	AT3G47110.1	| Leucine-rich repeat protein kinase family protein | chr3:17347103-17350296 REVERSE LENGTH=1025
MD06G1238100	6.23088	0.000117909	AT3G05950.1	| RmlC-like cupins superfamily protein | chr3:1781130-1781964 REVERSE LENGTH=229
MD08G1131700	6.22561	7.40412e-05	AT5G24860.1	FPF1, ATFPF1 | flowering promoting factor 1 | chr5:8541822-8542154 FORWARD LENGTH=110
MD03G1142500	6.22449	1.20206e-84	AT5G22470.1	| NAD+ ADP-ribosyltransferases;NAD+ ADP-ribosyltransferases | chr5:7447045-7450743 FORWARD LENGTH=814
MD05G1198700	6.22066	8.71848e-11	AT3G23240.1	ERF1, ATERF1 | ethylene response factor 1 | chr3:8295705-8296361 FORWARD LENGTH=218
MD05G1208700	6.21722	2.76344e-33	AT1G52800.1	| 2-oxoglutarate (2OG) and Fe(II)-dependent oxygenase superfamily protein | chr1:19664044-19665362 FORWARD LENGTH=314
MD00G1016600	6.21499	6.87159e-05	#N/A	#N/A
MD07G1297100	6.21293	2.95036e-52	AT2G46680.1	ATHB-7, ATHB7, HB-7 | homeobox 7 | chr2:19165777-19166773 REVERSE LENGTH=258
MD01G1077600	6.19978	9.09689e-05	#N/A	#N/A
MD11G1093600	6.19365	6.19674e-05	#N/A	#N/A
MD17G1080800	6.17405	0.00459947	AT1G61120.1	TPS04, GES, TPS4 | terpene synthase 04 | chr1:22523689-22528598 FORWARD LENGTH=877
MD04G1194600	6.15969	5.64049e-40	AT3G62550.1	| Adenine nucleotide alpha hydrolases-like superfamily protein | chr3:23136194-23137074 FORWARD LENGTH=162
MD02G1139800	6.14369	0.0111176	#N/A	#N/A
MD05G1363600	6.14312	6.695e-100	AT5G47810.1	PFK2 | phosphofructokinase 2 | chr5:19356569-19357989 REVERSE LENGTH=444
MD02G1148700	6.13924	2.67843e-74	AT5G66780.1	| unknown protein; Has 1807 Blast hits to 1807 proteins in 277 species: Archae - 0; Bacteria - 0; Metazoa - 736; Fungi - 347; Plants - 385; Viruses - 0; Other Eukaryotes - 339 (source: NCBI BLink). | chr5:26663627-26664196 FORWARD LENGTH=121
MD05G1276500	6.12882	3.96199e-06	AT1G66370.1	MYB113, AtMYB113 | myb domain protein 113 | chr1:24753634-24754604 FORWARD LENGTH=246
MD13G1148200	6.12769	8.47264e-22	AT3G06490.1	MYB108, AtMYB108, BOS1 | myb domain protein 108 | chr3:2004298-2006358 FORWARD LENGTH=323
MD07G1264100	6.12324	5.87512e-07	AT4G23030.1	| MATE efflux family protein | chr4:12072857-12074365 FORWARD LENGTH=502
MD01G1174500	6.11915	0.00597261	AT4G17600.1	LIL3:1 | Chlorophyll A-B binding family protein | chr4:9803759-9804714 FORWARD LENGTH=262
MD01G1118700	6.10596	0.00172925	#N/A	#N/A
MD15G1189900	6.10419	1.00032e-51	#N/A	#N/A
MD05G1081700	6.09794	1.34489e-08	AT5G42900.2	| cold regulated gene 27 | chr5:17198366-17199712 REVERSE LENGTH=246
MD03G1099300	6.08888	1.32121e-10	AT5G59820.1	RHL41, ZAT12 | C2H2-type zinc finger family protein | chr5:24103073-24103561 FORWARD LENGTH=162
MD10G1234200	6.06793	0.000393945	AT1G10155.1	ATPP2-A10, PP2-A10 | phloem protein 2-A10 | chr1:3327637-3328448 REVERSE LENGTH=184
MD17G1254300	6.06466	0.00014829	AT5G13990.1	ATEXO70C2, EXO70C2 | exocyst subunit exo70 family protein C2 | chr5:4514680-4516767 REVERSE LENGTH=695
MD09G1042900	6.05804	0.00107139	AT3G28470.1	ATMYB35, TDF1 | Duplicated homeodomain-like superfamily protein | chr3:10674579-10675724 REVERSE LENGTH=317
MD06G1164600	6.0554	0.0134176	AT5G43400.1	| Uncharacterised conserved protein UCP015417, vWA | chr5:17426182-17428149 REVERSE LENGTH=655
MD02G1042700	6.05356	6.58329e-06	AT1G03390.1	| HXXXD-type acyl-transferase family protein | chr1:841033-842418 REVERSE LENGTH=461
MD03G1291000	6.05206	7.90689e-05	AT4G02330.1	ATPMEPCRB | Plant invertase/pectin methylesterase inhibitor superfamily | chr4:1032479-1034928 FORWARD LENGTH=573
MD01G1077700	6.05052	2.78786e-05	#N/A	#N/A
MD02G1164900	6.0485	1.3031e-16	#N/A	#N/A
MD15G1161300	6.03963	4.05244e-06	AT2G41040.1	| S-adenosyl-L-methionine-dependent methyltransferases superfamily protein | chr2:17121499-17123064 FORWARD LENGTH=352
MD06G1198600	6.0383	1.35625e-13	AT1G74360.1	| Leucine-rich repeat protein kinase family protein | chr1:27954299-27957911 FORWARD LENGTH=1106
MD00G1129500	6.03203	4.82759e-06	AT5G61820.1	| FUNCTIONS IN: molecular_function unknown; INVOLVED IN: biological_process unknown; LOCATED IN: vacuole; EXPRESSED IN: 24 plant structures; EXPRESSED DURING: 15 growth stages; CONTAINS InterPro DOMAIN/s: Stress up-regulated Nod 19 (InterPro:IPR011692); Has 30201 Blast hits to 17322 proteins in 780 species: Archae - 12; Bacteria - 1396; Metazoa - 17338; Fungi - 3422; Plants - 5037; Viruses - 0; O…
MD17G1115200	6.03187	0.035821	AT1G13560.1	AAPT1, ATAAPT1 | aminoalcoholphosphotransferase 1 | chr1:4638834-4641691 REVERSE LENGTH=389
MD05G1105800	6.02755	0.000327466	AT2G44480.1	BGLU17 | beta glucosidase 17 | chr2:18359780-18363001 FORWARD LENGTH=517
MD06G1047600	6.02526	8.05135e-38	AT4G17030.1	ATEXLB1, EXPR, AT-EXPR, ATEXPR1, ATHEXP BETA 3.1, EXLB1 | expansin-like B1 | chr4:9581817-9583181 REVERSE LENGTH=250
MD02G1163100	6.02255	2.86242e-28	AT3G50440.1	ATMES10, MES10 | methyl esterase 10 | chr3:18717392-18718435 REVERSE LENGTH=288
MD15G1010000	6.01706	0.000288071	AT5G42150.1	| Glutathione S-transferase family protein | chr5:16846247-16847909 FORWARD LENGTH=315
MD17G1127800	6.00848	0.000163446	AT3G22250.1	| UDP-Glycosyltransferase superfamily protein | chr3:7867806-7870053 FORWARD LENGTH=461
MD07G1101800	6.00803	1.54919e-12	#N/A	#N/A
MD01G1176900	6.00609	0.0016985	AT5G51210.1	OLEO3 | oleosin3 | chr5:20820171-20820706 FORWARD LENGTH=141
MD04G1218100	5.98644	0.00177761	#N/A	#N/A
MD09G1096200	5.98334	0.000591868	AT4G21380.1	ARK3, RK3 | receptor kinase 3 | chr4:11389219-11393090 REVERSE LENGTH=850
MD05G1106200	5.98029	0.000317088	AT5G42260.1	BGLU12 | beta glucosidase 12 | chr5:16898712-16900235 FORWARD LENGTH=507
MD12G1121200	5.97574	7.37239e-20	AT3G45290.1	MLO3, ATMLO3 | Seven transmembrane MLO family protein | chr3:16617586-16621352 FORWARD LENGTH=508
MD05G1350800	5.97138	0.000308515	AT4G04370.1	| Tetratricopeptide repeat (TPR)-like superfamily protein | chr4:2134060-2136249 REVERSE LENGTH=729
MD01G1226700	5.96485	2.55688e-06	#N/A	#N/A
MD07G1053500	5.96471	9.07982e-10	AT3G20770.1	EIN3, AtEIN3 | Ethylene insensitive 3 family protein | chr3:7260702-7262588 REVERSE LENGTH=628
MD15G1196900	5.9567	1.84074e-29	AT5G25930.1	| Protein kinase family protein with leucine-rich repeat domain | chr5:9050880-9053978 FORWARD LENGTH=1005
MD17G1033200	5.94689	0.000248091	AT3G01516.1	| unknown protein; BEST Arabidopsis thaliana protein match is: unknown protein (TAIR:AT5G14690.1); Has 67 Blast hits to 67 proteins in 14 species: Archae - 0; Bacteria - 0; Metazoa - 0; Fungi - 0; Plants - 67; Viruses - 0; Other Eukaryotes - 0 (source: NCBI BLink). | chr3:207426-207989 FORWARD LENGTH=187
MD09G1043800	5.94506	1.66766e-15	AT5G40010.1	AATP1 | AAA-ATPase 1 | chr5:16020218-16021762 REVERSE LENGTH=514
MD01G1213000	5.94231	0.000133429	AT5G52920.1	PKP1, PKP-BETA1, PKP2 | plastidic pyruvate kinase beta subunit 1 | chr5:21463680-21466612 FORWARD LENGTH=579
MD02G1124000	5.94016	0.00271647	AT3G51290.2	| Protein of unknown function (DUF630) ;Protein of unknown function (DUF632) | chr3:19039980-19044215 FORWARD LENGTH=798
MD02G1179300	5.93722	5.59701e-05	AT4G37290.1	| unknown protein; FUNCTIONS IN: molecular_function unknown; INVOLVED IN: response to karrikin; LOCATED IN: endomembrane system; EXPRESSED IN: cotyledon, hypocotyl, leaf; EXPRESSED DURING: LP.04 four leaves visible; BEST Arabidopsis thaliana protein match is: unknown protein (TAIR:AT2G23270.1); Has 30201 Blast hits to 17322 proteins in 780 species: Archae - 12; Bacteria - 1396; Metazoa - 17338; F…
MD07G1229900	5.93571	4.51209e-05	#N/A	#N/A
MD13G1147700	5.93437	4.56442e-92	AT1G56600.1	AtGolS2, GolS2 | galactinol synthase 2 | chr1:21207620-21209291 FORWARD LENGTH=335
MD02G1026300	5.93163	1.91744e-28	AT5G20250.3	DIN10 | Raffinose synthase family protein | chr5:6834207-6836635 FORWARD LENGTH=749
MD07G1193700	5.93147	0.00249833	AT1G14620.1	DECOY | decoy | chr1:5014948-5016501 REVERSE LENGTH=233
MD07G1022600	5.92973	3.05952e-14	AT1G01550.2	BPS1 | Protein of unknown function (DUF793) | chr1:200526-201575 FORWARD LENGTH=349
MD09G1219600	5.92109	0.0413125	#N/A	#N/A
MD02G1025600	5.91847	5.50319e-24	AT5G20250.4	DIN10 | Raffinose synthase family protein | chr5:6833730-6836635 FORWARD LENGTH=844
MD07G1192900	5.9124	0.00065649	AT2G37430.1	| C2H2 and C2HC zinc fingers superfamily protein | chr2:15706454-15706990 FORWARD LENGTH=178
MD14G1137200	5.91219	0.000892111	AT4G17880.1	| Basic helix-loop-helix (bHLH) DNA-binding family protein | chr4:9933702-9935471 REVERSE LENGTH=589
MD05G1297700	5.90947	0.00216327	AT5G46330.1	FLS2 | Leucine-rich receptor-like protein kinase family protein | chr5:18791802-18795407 FORWARD LENGTH=1173
MD05G1266200	5.90659	9.01023e-05	AT1G30700.1	| FAD-binding Berberine family protein | chr1:10892623-10894437 FORWARD LENGTH=527
MD10G1132600	5.90444	5.21519e-07	AT4G13180.1	| NAD(P)-binding Rossmann-fold superfamily protein | chr4:7657373-7658164 REVERSE LENGTH=263
MD10G1032000	5.89301	3.42328e-115	AT2G33710.1	| Integrase-type DNA-binding superfamily protein | chr2:14259271-14260652 REVERSE LENGTH=218
MD00G1200100	5.89196	0.000982411	AT2G33470.2	GLTP1 | glycolipid transfer protein 1 | chr2:14176599-14177950 REVERSE LENGTH=202
MD13G1027400	5.89129	1.3144e-19	AT2G01300.1	| unknown protein; BEST Arabidopsis thaliana protein match is: unknown protein (TAIR:AT1G15010.1); Has 73 Blast hits to 73 proteins in 12 species: Archae - 0; Bacteria - 0; Metazoa - 0; Fungi - 0; Plants - 73; Viruses - 0; Other Eukaryotes - 0 (source: NCBI BLink). | chr2:151221-151691 REVERSE LENGTH=156
MD14G1244200	5.89004	0.000758767	AT5G44820.1	| Nucleotide-diphospho-sugar transferase family protein | chr5:18095795-18097558 REVERSE LENGTH=367
MD02G1010600	5.88698	1.72842e-09	AT1G34070.1	| CONTAINS InterPro DOMAIN/s: Retrotransposon gag protein (InterPro:IPR005162); BEST Arabidopsis thaliana protein match is: unknown protein (TAIR:AT5G48050.1); Has 648 Blast hits to 647 proteins in 29 species: Archae - 0; Bacteria - 0; Metazoa - 16; Fungi - 25; Plants - 607; Viruses - 0; Other Eukaryotes - 0 (source: NCBI BLink). | chr1:12402283-12403209 FORWARD LENGTH=308
MD07G1300000	5.88515	0.000157123	AT5G54160.1	ATOMT1, OMT1 | O-methyltransferase 1 | chr5:21982075-21984167 FORWARD LENGTH=363
MD02G1047700	5.88239	0.000323216	#N/A	#N/A
MD15G1191300	5.87793	7.49376e-07	AT4G28940.1	| Phosphorylase superfamily protein | chr4:14274414-14276920 FORWARD LENGTH=348
MD10G1325100	5.87071	0.00525678	AT1G11925.1	| Stigma-specific Stig1 family protein | chr1:4026195-4026617 REVERSE LENGTH=140
MD09G1283100	5.8689	7.44488e-08	AT5G16340.1	| AMP-dependent synthetase and ligase family protein | chr5:5349255-5350907 REVERSE LENGTH=550
MD02G1002200	5.86234	0.0445327	#N/A	#N/A
MD16G1137900	5.85955	0.00106408	AT3G53480.1	PIS1, PDR9, ATPDR9, ABCG37 | pleiotropic drug resistance 9 | chr3:19825366-19831644 FORWARD LENGTH=1450
MD03G1217900	5.84248	1.11064e-40	AT4G27360.1	| Dynein light chain type 1 family protein | chr4:13694032-13694517 FORWARD LENGTH=103
MD09G1220200	5.84194	3.99121e-22	#N/A	#N/A
MD01G1196100	5.84119	0.000736391	AT4G25470.1	CBF2, DREB1C, FTQ4, ATCBF2 | C-repeat/DRE binding factor 2 | chr4:13015436-13016086 REVERSE LENGTH=216
MD17G1250000	5.84043	4.6305e-76	AT1G20030.2	| Pathogenesis-related thaumatin superfamily protein | chr1:6945725-6947017 FORWARD LENGTH=316
MD05G1143300	5.83885	0.000561891	AT5G17680.1	| disease resistance protein (TIR-NBS-LRR class), putative | chr5:5822999-5827153 FORWARD LENGTH=1294
MD05G1234500	5.83191	0.00110027	AT1G61070.1	LCR66, PDF2.4 | low-molecular-weight cysteine-rich 66 | chr1:22492020-22492470 REVERSE LENGTH=76
MD05G1336000	5.83118	0.00153243	AT1G50870.1	| F-box and associated interaction domains-containing protein | chr1:18855147-18856337 FORWARD LENGTH=396
MD01G1200500	5.82771	0.00213045	AT4G25570.1	ACYB-2 | Cytochrome b561/ferric reductase transmembrane protein family | chr4:13053887-13055518 REVERSE LENGTH=239
MD01G1119500	5.82718	0.000453889	AT2G39380.1	ATEXO70H2, EXO70H2 | exocyst subunit exo70 family protein H2 | chr2:16447096-16449009 REVERSE LENGTH=637
MD01G1169200	5.81963	2.8359e-129	AT5G05220.1	| unknown protein; Has 30201 Blast hits to 17322 proteins in 780 species: Archae - 12; Bacteria - 1396; Metazoa - 17338; Fungi - 3422; Plants - 5037; Viruses - 0; Other Eukaryotes - 2996 (source: NCBI BLink). | chr5:1550273-1550821 FORWARD LENGTH=182
MD06G1046300	5.80552	6.4187e-142	AT4G33950.1	OST1, SNRK2-6, SRK2E, SNRK2.6, P44, ATOST1 | Protein kinase superfamily protein | chr4:16272364-16274657 FORWARD LENGTH=362
MD11G1260200	5.80378	0.000175361	AT1G53270.1	| ABC-2 type transporter family protein | chr1:19862878-19864650 FORWARD LENGTH=590
MD04G1239000	5.8026	1.19802e-10	AT1G16150.1	WAKL4 | wall associated kinase-like 4 | chr1:5532415-5534877 FORWARD LENGTH=779
MD03G1209900	5.7842	0.00153511	AT3G20580.1	COBL10 | COBRA-like protein 10 precursor | chr3:7188063-7190416 REVERSE LENGTH=672
MD10G1079800	5.77714	2.40698e-47	AT3G18830.1	ATPLT5, PMT5, ATPMT5 | polyol/monosaccharide transporter 5 | chr3:6489000-6491209 REVERSE LENGTH=539
MD03G1108600	5.77696	0.0227271	#N/A	#N/A
MD16G1216900	5.76734	2.93327e-08	AT3G23240.1	ERF1, ATERF1 | ethylene response factor 1 | chr3:8295705-8296361 FORWARD LENGTH=218
MD08G1105100	5.76631	0.00630401	AT2G26560.1	PLP2, PLA IIA, PLA2A | phospholipase A 2A | chr2:11293912-11295708 REVERSE LENGTH=407
MD12G1258000	5.7603	0.000482841	AT5G36100.1	| unknown protein; BEST Arabidopsis thaliana protein match is: unknown protein (TAIR:AT1G65090.3); Has 57 Blast hits to 49 proteins in 15 species: Archae - 0; Bacteria - 4; Metazoa - 6; Fungi - 0; Plants - 39; Viruses - 0; Other Eukaryotes - 8 (source: NCBI BLink). | chr5:14191711-14193654 REVERSE LENGTH=295
MD05G1298100	5.75886	0.00141131	AT3G47090.1	| Leucine-rich repeat protein kinase family protein | chr3:17341512-17344645 REVERSE LENGTH=1009
MD09G1285100	5.73938	9.41326e-85	AT4G01970.1	AtSTS, STS | stachyose synthase | chr4:854073-856953 REVERSE LENGTH=876
MD10G1266400	5.73642	2.52325e-05	AT4G18170.1	WRKY28, ATWRKY28 | WRKY DNA-binding protein 28 | chr4:10061508-10062691 FORWARD LENGTH=318
MD02G1162200	5.73618	0.0128615	AT2G23610.1	ATMES3, MES3 | methyl esterase 3 | chr2:10044410-10046403 REVERSE LENGTH=263
MD09G1259400	5.73092	0.00103757	#N/A	#N/A
MD12G1207100	5.72855	0.00401343	AT1G06340.1	| Plant Tudor-like protein | chr1:1933583-1933987 REVERSE LENGTH=134
MD10G1073800	5.72652	4.81175e-06	#N/A	#N/A
MD17G1163900	5.72383	0.0289241	#N/A	#N/A
MD05G1306900	5.72339	2.15346e-37	AT4G17500.1	ATERF-1, ERF-1 | ethylene responsive element binding factor 1 | chr4:9759405-9760211 FORWARD LENGTH=268
MD04G1142600	5.71906	0.0360525	AT3G09220.1	LAC7 | laccase 7 | chr3:2827434-2830477 REVERSE LENGTH=567
MD08G1029700	5.71794	3.2138e-71	AT1G19530.1	| unknown protein; FUNCTIONS IN: molecular_function unknown; INVOLVED IN: N-terminal protein myristoylation, anaerobic respiration; LOCATED IN: cellular_component unknown; EXPRESSED IN: leaf apex, inflorescence meristem, hypocotyl, root, flower; EXPRESSED DURING: petal differentiation and expansion stage; Has 47 Blast hits to 47 proteins in 13 species: Archae - 0; Bacteria - 0; Metazoa - 0; Fungi…
MD16G1016300	5.71384	0.000192595	#N/A	#N/A
MD05G1241500	5.70878	0.000745972	AT2G21820.1	| unknown protein; Has 45 Blast hits to 45 proteins in 13 species: Archae - 0; Bacteria - 0; Metazoa - 0; Fungi - 0; Plants - 45; Viruses - 0; Other Eukaryotes - 0 (source: NCBI BLink). | chr2:9302983-9303219 REVERSE LENGTH=78
MD13G1051800	5.70523	6.43273e-05	AT1G13530.1	| Protein of unknown function (DUF1262) | chr1:4633740-4635129 REVERSE LENGTH=385
MD17G1125800	5.69478	0.00422386	AT1G22400.1	UGT85A1, ATUGT85A1 | UDP-Glycosyltransferase superfamily protein | chr1:7903851-7906607 REVERSE LENGTH=489
MD10G1325200	5.69475	0.000656324	AT1G11925.1	| Stigma-specific Stig1 family protein | chr1:4026195-4026617 REVERSE LENGTH=140
MD02G1184900	5.69261	0.000906845	#N/A	#N/A
MD17G1249400	5.69216	0.00334245	AT1G20030.2	| Pathogenesis-related thaumatin superfamily protein | chr1:6945725-6947017 FORWARD LENGTH=316
MD06G1203000	5.69135	3.31069e-11	AT1G74160.1	| unknown protein; BEST Arabidopsis thaliana protein match is: unknown protein (TAIR:AT1G18620.1); Has 3407 Blast hits to 2217 proteins in 314 species: Archae - 0; Bacteria - 264; Metazoa - 1296; Fungi - 318; Plants - 346; Viruses - 34; Other Eukaryotes - 1149 (source: NCBI BLink). | chr1:27887164-27891151 FORWARD LENGTH=1025
MD05G1274700	5.69121	3.75463e-58	AT4G21120.1	AAT1, CAT1 | amino acid transporter 1 | chr4:11270318-11273775 FORWARD LENGTH=594
MD09G1219100	5.6849	1.65543e-75	AT1G15460.1	ATBOR4, BOR4 | HCO3- transporter family | chr1:5310196-5313376 REVERSE LENGTH=683
MD15G1390300	5.67154	0.024439	#N/A	#N/A
MD11G1226900	5.66488	0.00129024	AT1G03670.1	| ankyrin repeat family protein | chr1:914222-916222 REVERSE LENGTH=616
MD10G1069000	5.66417	6.40079e-06	AT2G21490.1	LEA | dehydrin LEA | chr2:9206209-9207040 REVERSE LENGTH=185
MD13G1178900	5.66339	0.000983042	AT3G06260.1	GATL4 | galacturonosyltransferase-like 4 | chr3:1893804-1894859 REVERSE LENGTH=351
MD15G1241800	5.6622	0.000151716	AT5G42170.1	| SGNH hydrolase-type esterase superfamily protein | chr5:16848786-16851707 FORWARD LENGTH=369
MD05G1105900	5.65951	0.00237117	AT2G44480.1	BGLU17 | beta glucosidase 17 | chr2:18359780-18363001 FORWARD LENGTH=517
MD00G1075600	5.65638	0.00351953	AT5G61820.1	| FUNCTIONS IN: molecular_function unknown; INVOLVED IN: biological_process unknown; LOCATED IN: vacuole; EXPRESSED IN: 24 plant structures; EXPRESSED DURING: 15 growth stages; CONTAINS InterPro DOMAIN/s: Stress up-regulated Nod 19 (InterPro:IPR011692); Has 30201 Blast hits to 17322 proteins in 780 species: Archae - 12; Bacteria - 1396; Metazoa - 17338; Fungi - 3422; Plants - 5037; Viruses - 0; O…
MD07G1119700	5.65411	0.0308033	AT2G45300.1	| RNA 3'-terminal phosphate cyclase/enolpyruvate transferase, alpha/beta | chr2:18677518-18679868 FORWARD LENGTH=520
MD03G1086800	5.65401	5.5536e-52	AT3G46640.2	PCL1 | Homeodomain-like superfamily protein | chr3:17183248-17184219 FORWARD LENGTH=323
MD06G1164500	5.64032	0.0198709	AT3G26180.2	CYP71B20 | cytochrome P450, family 71, subfamily B, polypeptide 20 | chr3:9578407-9579993 REVERSE LENGTH=368
MD00G1062000	5.63555	0.000121667	AT2G40170.1	ATEM6, GEA6, EM6 | Stress induced protein | chr2:16779792-16780167 REVERSE LENGTH=92
MD10G1286200	5.63278	0.00161771	AT4G18450.1	| Integrase-type DNA-binding superfamily protein | chr4:10190250-10191161 REVERSE LENGTH=303
MD07G1255000	5.63215	1.47939e-08	AT2G45220.1	| Plant invertase/pectin methylesterase inhibitor superfamily | chr2:18644281-18646394 REVERSE LENGTH=511
MD09G1243500	5.62719	5.35595e-07	AT1G03790.1	SOM | Zinc finger C-x8-C-x5-C-x3-H type family protein | chr1:954589-955770 FORWARD LENGTH=393
MD09G1243100	5.61784	0.00455748	AT5G44640.1	BGLU13 | beta glucosidase 13 | chr5:18011146-18012669 FORWARD LENGTH=507
MD10G1320500	5.61397	0.00513865	AT3G20340.1	| Expression of the gene is downregulated in the presence of paraquat, an inducer of photoxidative stress. | chr3:7093075-7093422 REVERSE LENGTH=115
MD08G1081000	5.61313	0.00186634	AT4G31540.1	ATEXO70G1, EXO70G1 | exocyst subunit exo70 family protein G1 | chr4:15284739-15286802 REVERSE LENGTH=687
MD15G1219700	5.61138	0.030338	AT5G20680.3	| TRICHOME BIREFRINGENCE-LIKE 16 | chr5:6998946-7001596 FORWARD LENGTH=551
MD15G1436400	5.60783	1.63892e-05	AT5G10830.1	| S-adenosyl-L-methionine-dependent methyltransferases superfamily protein | chr5:3423731-3424649 FORWARD LENGTH=261
MD04G1120800	5.60275	0.00947014	AT2G28720.1	| Histone superfamily protein | chr2:12327043-12327498 FORWARD LENGTH=151
MD05G1099500	5.59944	1.34104e-21	#N/A	#N/A
MD06G1163300	5.59268	1.30616e-21	AT3G48280.1	CYP71A25 | cytochrome P450, family 71, subfamily A, polypeptide 25 | chr3:17879594-17881164 FORWARD LENGTH=490
MD15G1170300	5.58852	7.91607e-27	AT5G20230.1	ATBCB, BCB, SAG14 | blue-copper-binding protein | chr5:6826626-6827408 FORWARD LENGTH=196
MD00G1080300	5.58162	1.93261e-16	#N/A	#N/A
MD14G1224800	5.58005	5.21541e-05	AT5G07990.1	TT7, CYP75B1, D501 | Cytochrome P450 superfamily protein | chr5:2560437-2562859 FORWARD LENGTH=513
MD04G1019600	5.57948	0.000109959	AT4G15550.1	IAGLU | indole-3-acetate beta-D-glucosyltransferase | chr4:8877877-8879301 REVERSE LENGTH=474
MD08G1012200	5.57785	0.00597261	#N/A	#N/A
MD13G1136000	5.56591	0.00315248	AT3G17630.1	ATCHX19, CHX19 | cation/H+ exchanger 19 | chr3:6029201-6031773 FORWARD LENGTH=800
MD09G1167600	5.5628	0.00059066	AT4G20050.2	QRT3 | Pectin lyase-like superfamily protein | chr4:10849911-10852090 REVERSE LENGTH=481
MD15G1438500	5.56156	1.32248e-17	AT2G20370.1	KAM1, MUR3 | Exostosin family protein | chr2:8792355-8794214 FORWARD LENGTH=619
MD14G1084000	5.56091	1.34098e-42	AT2G41380.1	| S-adenosyl-L-methionine-dependent methyltransferases superfamily protein | chr2:17251981-17252886 FORWARD LENGTH=269
MD16G1288000	5.56086	0.00216601	AT4G19460.1	| UDP-Glycosyltransferase superfamily protein | chr4:10610422-10611972 REVERSE LENGTH=516
MD02G1309100	5.55927	0.00316372	AT5G21080.1	| Uncharacterized protein | chr5:7158035-7162906 REVERSE LENGTH=1025
MD13G1256400	5.55775	0.000391936	AT5G57500.1	| Galactosyltransferase family protein | chr5:23286406-23287525 REVERSE LENGTH=318
MD09G1026700	5.55374	0.000510866	AT5G47750.1	D6PKL2, PK5 | D6 protein kinase like 2 | chr5:19339947-19341864 REVERSE LENGTH=586
MD01G1207100	5.55351	0.00608534	AT1G01590.1	FRO1, ATFRO1 | ferric reduction oxidase 1 | chr1:214229-217304 FORWARD LENGTH=704
MD05G1315200	5.55334	0.0110833	AT4G27450.1	| Aluminium induced protein with YGL and LRDR motifs | chr4:13727665-13728683 REVERSE LENGTH=250
MD14G1225300	5.54474	2.38746e-05	AT4G36220.1	FAH1, CYP84A1 | ferulic acid 5-hydroxylase 1 | chr4:17137584-17139619 REVERSE LENGTH=520
MD11G1059400	5.54429	3.32406e-53	AT2G38470.1	WRKY33, ATWRKY33 | WRKY DNA-binding protein 33 | chr2:16108476-16110539 FORWARD LENGTH=519
MD17G1046600	5.53872	1.88371e-48	AT3G47950.1	AHA4, HA4 | H(+)-ATPase 4 | chr3:17693015-17697801 FORWARD LENGTH=960
MD09G1053700	5.53073	7.06744e-08	AT5G61430.1	ANAC100, ATNAC5, NAC100 | NAC domain containing protein 100 | chr5:24701328-24702553 REVERSE LENGTH=336
MD06G1206800	5.52183	0.00463014	AT5G60830.1	AtbZIP70, bZIP70 | basic leucine-zipper 70 | chr5:24472639-24473319 FORWARD LENGTH=206
MD04G1187500	5.52165	0.00318643	AT2G37280.1	PDR5, ATPDR5 | pleiotropic drug resistance 5 | chr2:15650400-15656417 FORWARD LENGTH=1413
MD01G1137100	5.52038	0.0354541	#N/A	#N/A
MD10G1091900	5.51664	0.00159639	AT3G48690.1	ATCXE12, CXE12 | alpha/beta-Hydrolases superfamily protein | chr3:18037186-18038160 REVERSE LENGTH=324
MD07G1067700	5.51603	0.000698637	AT5G65550.1	| UDP-Glycosyltransferase superfamily protein | chr5:26198410-26199810 REVERSE LENGTH=466
MD03G1088000	5.51588	0.00860088	AT5G02220.1	| unknown protein; Has 30201 Blast hits to 17322 proteins in 780 species: Archae - 12; Bacteria - 1396; Metazoa - 17338; Fungi - 3422; Plants - 5037; Viruses - 0; Other Eukaryotes - 2996 (source: NCBI BLink). | chr5:441884-442102 REVERSE LENGTH=72
MD15G1289400	5.51504	6.99166e-10	AT2G23270.1	| unknown protein; FUNCTIONS IN: molecular_function unknown; INVOLVED IN: biological_process unknown; LOCATED IN: endomembrane system; EXPRESSED IN: stem, sperm cell, root, stamen; EXPRESSED DURING: 4 anthesis; BEST Arabidopsis thaliana protein match is: unknown protein (TAIR:AT4G37290.1); Has 36 Blast hits to 35 proteins in 6 species: Archae - 0; Bacteria - 0; Metazoa - 0; Fungi - 0; Plants - 36…
MD08G1136700	5.51502	0.0107627	AT5G25530.1	| DNAJ heat shock family protein | chr5:8889665-8890954 REVERSE LENGTH=347
MD16G1069700	5.51473	0.000497311	#N/A	#N/A
MD09G1106600	5.5136	0.00319455	#N/A	#N/A
MD15G1087600	5.49797	7.30813e-06	AT2G15760.1	| Protein of unknown function (DUF1645) | chr2:6865807-6866754 REVERSE LENGTH=315
MD15G1083100	5.49517	0.0060017	AT4G25000.1	ATAMY1, AMY1 | alpha-amylase-like | chr4:12852109-12853825 REVERSE LENGTH=423
MD01G1090500	5.48738	0.00174814	AT5G54160.1	ATOMT1, OMT1 | O-methyltransferase 1 | chr5:21982075-21984167 FORWARD LENGTH=363
MD09G1068700	5.48498	0.000248776	AT1G69230.2	SP1L2 | SPIRAL1-like2 | chr1:26026543-26027085 REVERSE LENGTH=110
MD10G1009200	5.48386	1.52196e-06	#N/A	#N/A
MD04G1239300	5.47259	1.25134e-19	AT2G02240.1	MEE66 | F-box family protein | chr2:592359-593602 REVERSE LENGTH=320
MD08G1074000	5.46663	0.00171787	AT5G25950.1	| Protein of Unknown Function (DUF239) | chr5:9057929-9059860 REVERSE LENGTH=432
MD12G1038600	5.46388	5.46813e-22	AT2G35980.1	YLS9, NHL10, ATNHL10 | Late embryogenesis abundant (LEA) hydroxyproline-rich glycoprotein family | chr2:15110635-15111318 FORWARD LENGTH=227
MD15G1131700	5.46086	0.00184597	AT5G13930.1	CHS, TT4, ATCHS | Chalcone and stilbene synthase family protein | chr5:4488762-4490035 FORWARD LENGTH=395
MD02G1026200	5.45476	1.31865e-25	AT5G20250.4	DIN10 | Raffinose synthase family protein | chr5:6833730-6836635 FORWARD LENGTH=844
MD04G1006700	5.44716	0.00218327	#N/A	#N/A
MD12G1028800	5.44681	1.74892e-58	AT4G39640.2	GGT1 | gamma-glutamyl transpeptidase 1 | chr4:18400608-18402861 FORWARD LENGTH=572
MD09G1190600	5.43744	0.04073	AT4G33050.3	EDA39 | calmodulin-binding family protein | chr4:15944604-15946736 REVERSE LENGTH=488
MD06G1130400	5.43469	4.12381e-05	AT5G61890.1	| Integrase-type DNA-binding superfamily protein | chr5:24852639-24853744 REVERSE LENGTH=248
MD03G1047800	5.42928	2.3547e-35	AT3G10860.1	| Cytochrome b-c1 complex, subunit 8 protein | chr3:3399815-3400514 FORWARD LENGTH=72
MD16G1285900	5.42878	3.719e-07	AT4G19230.1	CYP707A1 | cytochrome P450, family 707, subfamily A, polypeptide 1 | chr4:10521524-10523517 FORWARD LENGTH=467
MD14G1169000	5.42665	0.00508259	AT3G48270.1	CYP71A26 | cytochrome P450, family 71, subfamily A, polypeptide 26 | chr3:17876571-17878173 FORWARD LENGTH=489
MD08G1242800	5.42538	4.59674e-19	AT5G10830.1	| S-adenosyl-L-methionine-dependent methyltransferases superfamily protein | chr5:3423731-3424649 FORWARD LENGTH=261
MD12G1235600	5.41625	0.00588988	#N/A	#N/A
MD09G1006400	5.41557	1.24688e-127	AT5G13180.1	ANAC083, VNI2, NAC083 | NAC domain containing protein 83 | chr5:4196643-4197577 FORWARD LENGTH=252
MD07G1188500	5.40771	0.00157584	AT2G39380.1	ATEXO70H2, EXO70H2 | exocyst subunit exo70 family protein H2 | chr2:16447096-16449009 REVERSE LENGTH=637
MD10G1142100	5.4062	1.96924e-120	AT4G35300.4	TMT2 | tonoplast monosaccharide transporter2 | chr4:16796432-16799071 REVERSE LENGTH=739
MD05G1237600	5.3982	9.06795e-07	#N/A	#N/A
MD02G1025500	5.39405	1.08291e-31	AT5G20250.4	DIN10 | Raffinose synthase family protein | chr5:6833730-6836635 FORWARD LENGTH=844
MD02G1190700	5.39393	0.0477114	AT1G11260.1	STP1, ATSTP1 | sugar transporter 1 | chr1:3777460-3780133 FORWARD LENGTH=522
MD14G1108900	5.38862	0.00725756	AT5G41380.1	| CCT motif family protein | chr5:16562129-16563553 REVERSE LENGTH=307
MD07G1012800	5.38698	0.00671603	#N/A	#N/A
MD11G1247400	5.3832	2.83972e-10	AT4G04960.1	| Concanavalin A-like lectin protein kinase family protein | chr4:2533096-2535156 FORWARD LENGTH=686
MD09G1016300	5.3826	5.94778e-76	AT5G40780.1	LHT1 | lysine histidine transporter 1 | chr5:16323823-16327082 FORWARD LENGTH=446
MD09G1204200	5.3771	9.29954e-34	AT1G59870.1	PEN3, PDR8, ATPDR8, ABCG36, ATABCG36 | ABC-2 and Plant PDR ABC-type transporter family protein | chr1:22034661-22039844 FORWARD LENGTH=1469
MD05G1003300	5.37385	4.8058e-08	AT3G02960.1	| Heavy metal transport/detoxification superfamily protein | chr3:667245-668626 REVERSE LENGTH=246
MD09G1097700	5.37377	0.00114167	AT4G21440.1	ATMYB102, ATM4, MYB102 | MYB-like 102 | chr4:11418425-11419652 REVERSE LENGTH=350
MD10G1195200	5.37285	6.04645e-16	AT1G52800.1	| 2-oxoglutarate (2OG) and Fe(II)-dependent oxygenase superfamily protein | chr1:19664044-19665362 FORWARD LENGTH=314
MD14G1062500	5.3693	1.30431e-23	AT5G06860.1	PGIP1, ATPGIP1 | polygalacturonase inhibiting protein 1 | chr5:2132373-2133434 FORWARD LENGTH=330
MD07G1121500	5.36866	0.00274126	AT1G02010.1	SEC1A | secretory 1A | chr1:348046-352197 FORWARD LENGTH=673
MD13G1168200	5.36469	9.8711e-06	#N/A	#N/A
MD00G1083500	5.35412	1.00865e-09	AT1G19250.1	FMO1 | flavin-dependent monooxygenase 1 | chr1:6650656-6653053 REVERSE LENGTH=530
MD08G1055500	5.3534	0.0154346	AT4G18840.1	| Pentatricopeptide repeat (PPR-like) superfamily protein | chr4:10338719-10340356 REVERSE LENGTH=545
MD15G1298400	5.35062	1.5994e-18	AT5G67620.1	| unknown protein; FUNCTIONS IN: molecular_function unknown; INVOLVED IN: N-terminal protein myristoylation; LOCATED IN: microtubule; BEST Arabidopsis thaliana protein match is: unknown protein (TAIR:AT5G62900.1); Has 1807 Blast hits to 1807 proteins in 277 species: Archae - 0; Bacteria - 0; Metazoa - 736; Fungi - 347; Plants - 385; Viruses - 0; Other Eukaryotes - 339 (source: NCBI BLink). | chr5…
MD03G1040200	5.34935	0.0183137	AT5G56100.1	| glycine-rich protein / oleosin | chr5:22717121-22717573 FORWARD LENGTH=150
MD05G1325700	5.34745	1.34901e-14	AT4G05020.1	NDB2 | NAD(P)H dehydrogenase B2 | chr4:2572752-2576222 FORWARD LENGTH=582
MD14G1055200	5.34736	0.00717959	AT5G06740.1	| Concanavalin A-like lectin protein kinase family protein | chr5:2084094-2086052 FORWARD LENGTH=652
MD01G1213100	5.34695	5.58124e-26	AT5G24090.1	ATCHIA, CHIA | chitinase A | chr5:8143805-8145153 REVERSE LENGTH=302
MD10G1238200	5.34005	2.82373e-16	AT2G43000.1	anac042, NAC042 | NAC domain containing protein 42 | chr2:17880617-17882584 REVERSE LENGTH=275
MD07G1020300	5.33897	0.000442774	AT5G19440.1	| NAD(P)-binding Rossmann-fold superfamily protein | chr5:6556493-6558123 FORWARD LENGTH=326
MD06G1223900	5.33522	0.002702	#N/A	#N/A
MD08G1012300	5.33415	9.8028e-75	AT1G30755.1	| Protein of unknown function (DUF668) | chr1:10905991-10908773 REVERSE LENGTH=615
MD11G1286400	5.33396	0.00439544	AT4G02830.2	| unknown protein; FUNCTIONS IN: molecular_function unknown; INVOLVED IN: biological_process unknown; LOCATED IN: cellular_component unknown. | chr4:1262447-1263932 FORWARD LENGTH=182
MD06G1218500	5.3266	1.64486e-05	AT5G38260.1	| Protein kinase superfamily protein | chr5:15283692-15285837 REVERSE LENGTH=638
MD11G1159100	5.32477	3.28705e-21	AT2G36380.1	PDR6, ATPDR6 | pleiotropic drug resistance 6 | chr2:15257583-15263627 FORWARD LENGTH=1453
MD10G1170500	5.3237	0.000646435	AT4G28820.1	| HIT-type Zinc finger family protein | chr4:14230815-14232287 REVERSE LENGTH=173
MD15G1117400	5.32033	1.23141e-11	AT4G21410.1	CRK29 | cysteine-rich RLK (RECEPTOR-like protein kinase) 29 | chr4:11402463-11405025 REVERSE LENGTH=679
MD12G1218000	5.31981	7.01039e-09	AT1G55020.1	LOX1, ATLOX1 | lipoxygenase 1 | chr1:20525798-20530143 FORWARD LENGTH=859
MD05G1151900	5.31861	0.00132872	AT3G07570.1	| Cytochrome b561/ferric reductase transmembrane with DOMON related domain | chr3:2418205-2420206 REVERSE LENGTH=369
MD07G1182500	5.31569	1.34322e-23	AT5G02810.1	PRR7, APRR7 | pseudo-response regulator 7 | chr5:638283-641461 REVERSE LENGTH=727
MD02G1256400	5.31459	0.00141878	#N/A	#N/A
MD01G1118600	5.31356	0.00706705	#N/A	#N/A
MD12G1235400	5.31169	0.00580489	#N/A	#N/A
MD15G1234600	5.31078	0.00270087	AT4G35660.1	| Arabidopsis protein of unknown function (DUF241) | chr4:16912792-16913658 FORWARD LENGTH=288
MD07G1083600	5.3096	0.00778567	AT4G17800.1	| Predicted AT-hook DNA-binding family protein | chr4:9895549-9896427 REVERSE LENGTH=292
MD04G1218900	5.30768	0.00508301	#N/A	#N/A
MD16G1096500	5.30673	7.10689e-05	AT1G23390.1	| Kelch repeat-containing F-box family protein | chr1:8309449-8310633 REVERSE LENGTH=394
MD01G1204300	5.30505	0.000959529	AT1G64940.1	CYP89A6 | cytochrome P450, family 87, subfamily A, polypeptide 6 | chr1:24123789-24125324 FORWARD LENGTH=511
MD13G1025600	5.2967	2.23455e-26	AT1G71000.1	| Chaperone DnaJ-domain superfamily protein | chr1:26769336-26770111 REVERSE LENGTH=165
MD13G1098400	5.29385	0.0165109	AT3G26380.1	| Melibiase family protein | chr3:9660140-9663145 FORWARD LENGTH=647
MD16G1093600	5.29193	2.8159e-48	AT5G14720.1	| Protein kinase superfamily protein | chr5:4748212-4752642 REVERSE LENGTH=674
MD15G1166300	5.28896	0.00116151	#N/A	#N/A
MD07G1230000	5.28751	4.76412e-05	AT3G56230.1	| BTB/POZ domain-containing protein | chr3:20860899-20862135 REVERSE LENGTH=282
MD13G1139100	5.2819	0.0223292	AT2G47000.1	MDR4, PGP4, ABCB4, ATPGP4 | ATP binding cassette subfamily B4 | chr2:19310008-19314750 REVERSE LENGTH=1286
MD12G1232100	5.27862	0.0119837	AT5G47550.1	| Cystatin/monellin superfamily protein | chr5:19286596-19286964 REVERSE LENGTH=122
MD01G1136300	5.27599	2.26387e-39	AT2G39705.1	RTFL8, DVL11 | ROTUNDIFOLIA like 8 | chr2:16557038-16557301 FORWARD LENGTH=87
MD09G1284100	5.27495	0.00376199	AT5G18070.1	DRT101 | phosphoglucosamine mutase-related | chr5:5981117-5982787 FORWARD LENGTH=556
MD09G1078900	5.27295	1.77237e-19	AT4G31730.1	GDU1 | glutamine dumper 1 | chr4:15361207-15361683 FORWARD LENGTH=158
MD16G1191700	5.26865	2.61027e-05	AT3G61620.2	RRP41 | 3'-5'-exoribonuclease family protein | chr3:22801382-22802910 REVERSE LENGTH=241
MD08G1140700	5.26548	0.00528103	AT2G25625.2	| unknown protein; FUNCTIONS IN: molecular_function unknown; INVOLVED IN: biological_process unknown; LOCATED IN: chloroplast; EXPRESSED IN: 10 plant structures; EXPRESSED DURING: LP.06 six leaves visible, LP.04 four leaves visible, 4 anthesis, petal differentiation and expansion stage; Has 24 Blast hits to 24 proteins in 9 species: Archae - 0; Bacteria - 0; Metazoa - 0; Fungi - 0; Plants - 24; V…
MD11G1103800	5.26112	0.000435975	#N/A	#N/A
MD14G1001000	5.25987	2.55498e-40	AT3G04070.1	anac047, NAC047 | NAC domain containing protein 47 | chr3:1061573-1062976 REVERSE LENGTH=359
MD15G1033100	5.25949	0.00672772	AT4G31940.1	CYP82C4 | cytochrome P450, family 82, subfamily C, polypeptide 4 | chr4:15452040-15453966 FORWARD LENGTH=524
MD14G1087700	5.2537	0.0118856	AT3G56960.1	PIP5K4 | phosphatidyl inositol monophosphate 5 kinase 4 | chr3:21080957-21083885 FORWARD LENGTH=779
MD04G1213800	5.25136	9.22579e-92	AT3G06350.1	EMB3004, MEE32 | dehydroquinate dehydratase, putative / shikimate dehydrogenase, putative | chr3:1924536-1927701 REVERSE LENGTH=603
MD06G1136000	5.24859	0.0180731	AT1G66910.1	| Protein kinase superfamily protein | chr1:24961634-24963941 REVERSE LENGTH=666
MD09G1204300	5.24434	1.58641e-35	AT1G59870.1	PEN3, PDR8, ATPDR8, ABCG36, ATABCG36 | ABC-2 and Plant PDR ABC-type transporter family protein | chr1:22034661-22039844 FORWARD LENGTH=1469
MD14G1183700	5.24213	1.58454e-107	AT1G23870.1	ATTPS9, TPS9 | trehalose-phosphatase/synthase 9 | chr1:8432695-8435506 FORWARD LENGTH=867
MD02G1162000	5.24167	1.56843e-05	AT2G23620.1	ATMES1, MES1 | methyl esterase 1 | chr2:10047462-10049248 REVERSE LENGTH=263
MD03G1144700	5.2361	0.00129294	AT2G27480.1	| Calcium-binding EF-hand family protein | chr2:11746811-11747885 FORWARD LENGTH=228
MD15G1234100	5.23542	2.05258e-15	AT1G20560.1	AAE1 | acyl activating enzyme 1 | chr1:7119927-7121730 REVERSE LENGTH=556
MD09G1028900	5.23428	3.13086e-16	AT5G14570.1	ATNRT2.7, NRT2.7 | high affinity nitrate transporter 2.7 | chr5:4695331-4696890 REVERSE LENGTH=493
MD01G1066100	5.23413	0.00906162	AT4G00350.1	| MATE efflux family protein | chr4:151978-153988 FORWARD LENGTH=542
MD02G1003300	5.22978	4.62294e-91	AT2G43820.1	GT, UGT74F2, ATSAGT1, SGT1, SAGT1 | UDP-glucosyltransferase 74F2 | chr2:18152279-18153715 FORWARD LENGTH=449
MD04G1238700	5.22812	3.53211e-24	AT1G16120.1	WAKL1 | wall associated kinase-like 1 | chr1:5522639-5524983 FORWARD LENGTH=730
MD05G1033400	5.225	4.45816e-74	AT1G22770.1	GI, FB | gigantea protein (GI) | chr1:8062398-8067447 FORWARD LENGTH=1173
MD17G1103500	5.22273	0.00488075	#N/A	#N/A
MD09G1276500	5.22111	0.00646398	#N/A	#N/A
MD11G1302900	5.21611	0.0101306	AT4G13420.1	HAK5, ATHAK5 | high affinity K+ transporter 5 | chr4:7797038-7802174 REVERSE LENGTH=785
MD14G1133600	5.21455	0.000863638	#N/A	#N/A
MD08G1037300	5.21414	5.80324e-12	AT1G47510.1	AT5PTASE11, 5PTASE11 | inositol polyphosphate 5-phosphatase 11 | chr1:17435991-17438296 REVERSE LENGTH=334
MD09G1233000	5.21114	0.000858244	AT4G20970.1	| basic helix-loop-helix (bHLH) DNA-binding superfamily protein | chr4:11215259-11216212 FORWARD LENGTH=190
MD07G1001900	5.20894	2.68907e-25	#N/A	#N/A
MD05G1153500	5.20426	0.00127072	AT5G48390.1	ATZIP4 | Tetratricopeptide repeat (TPR)-like superfamily protein | chr5:19612078-19615363 FORWARD LENGTH=936
MD03G1199000	5.19354	1.25678e-16	AT1G11840.4	ATGLX1, GLX1 | glyoxalase I homolog | chr1:3996045-3997518 FORWARD LENGTH=283
MD12G1012000	5.19214	4.52036e-08	AT3G03700.1	| Plasma-membrane choline transporter family protein | chr3:916503-918327 FORWARD LENGTH=482
MD11G1093100	5.17089	7.88073e-59	AT2G29380.1	HAI3 | highly ABA-induced PP2C gene 3 | chr2:12608855-12610124 FORWARD LENGTH=362
MD01G1072700	5.17037	0.00714424	#N/A	#N/A
MD00G1038300	5.16835	3.45756e-05	AT2G23450.1	| Protein kinase superfamily protein | chr2:9988926-9991244 REVERSE LENGTH=708
MD05G1313700	5.16471	4.13319e-09	AT5G62020.1	AT-HSFB2A, HSFB2A | heat shock transcription factor B2A | chr5:24916212-24917194 FORWARD LENGTH=299
MD13G1038800	5.1598	7.46083e-23	AT1G68390.1	| Core-2/I-branching beta-1,6-N-acetylglucosaminyltransferase family protein | chr1:25642838-25645484 FORWARD LENGTH=408
MD13G1194000	5.1556	0.0112534	AT3G22490.1	| Seed maturation protein | chr3:7969785-7970738 REVERSE LENGTH=262
MD13G1150700	5.14879	1.0769e-40	AT5G49520.1	WRKY48, ATWRKY48 | WRKY DNA-binding protein 48 | chr5:20090890-20092867 FORWARD LENGTH=399
MD10G1146900	5.14627	0.0263583	AT2G02230.1	AtPP2-B1, PP2-B1 | phloem protein 2-B1 | chr2:590393-591595 REVERSE LENGTH=336
MD05G1079900	5.14618	0.00486038	AT1G14870.1	PCR2 | PLANT CADMIUM RESISTANCE 2 | chr1:5128591-5129458 REVERSE LENGTH=152
MD16G1109500	5.14054	3.50038e-17	AT3G13080.1	ATMRP3, MRP3, ABCC3 | multidrug resistance-associated protein 3 | chr3:4196019-4201250 REVERSE LENGTH=1514
MD10G1196700	5.1369	0.0268318	AT4G23160.1	CRK8 | cysteine-rich RLK (RECEPTOR-like protein kinase) 8 | chr4:12129485-12134086 FORWARD LENGTH=1262
MD17G1030100	5.13228	1.58835e-46	AT5G40390.1	SIP1 | Raffinose synthase family protein | chr5:16161720-16165085 FORWARD LENGTH=783
MD03G1066000	5.12986	6.581e-27	AT3G47340.1	ASN1, DIN6, AT-ASN1 | glutamine-dependent asparagine synthase 1 | chr3:17438136-17441043 REVERSE LENGTH=584
MD14G1206800	5.12762	0.0400253	AT5G07800.1	| Flavin-binding monooxygenase family protein | chr5:2486717-2489241 REVERSE LENGTH=460
MD10G1223300	5.12757	0.021525	#N/A	#N/A
MD00G1190700	5.12696	3.57552e-16	AT5G09360.1	LAC14 | laccase 14 | chr5:2906426-2908658 REVERSE LENGTH=569
MD03G1210400	5.12099	0.00104448	AT4G05050.4	UBQ11 | ubiquitin 11 | chr4:2588271-2588960 REVERSE LENGTH=153
MD10G1054500	5.11605	3.00907e-44	AT4G33625.1	| FUNCTIONS IN: molecular_function unknown; INVOLVED IN: biological_process unknown; LOCATED IN: plasma membrane, vacuole; EXPRESSED IN: cultured cell; CONTAINS InterPro DOMAIN/s: Golgi apparatus membrane protein TVP15 (InterPro:IPR013714); Has 59 Blast hits to 59 proteins in 18 species: Archae - 0; Bacteria - 0; Metazoa - 0; Fungi - 0; Plants - 50; Viruses - 0; Other Eukaryotes - 9 (source: NCBI…
MD11G1196300	5.11243	2.20858e-50	AT1G50420.1	SCL3, SCL-3 | scarecrow-like 3 | chr1:18678177-18679625 REVERSE LENGTH=482
MD11G1112700	5.1087	4.79936e-07	AT4G23660.2	AtPPT1, PPT1 | polyprenyltransferase 1 | chr4:12328086-12331359 REVERSE LENGTH=407
MD10G1306200	5.10037	0.00213243	AT4G27280.1	| Calcium-binding EF-hand family protein | chr4:13663770-13664162 REVERSE LENGTH=130
MD13G1033200	5.0941	4.99697e-31	#N/A	#N/A
MD03G1257600	5.09108	0.00745027	#N/A	#N/A
MD06G1163100	5.09031	3.21027e-20	AT3G48280.1	CYP71A25 | cytochrome P450, family 71, subfamily A, polypeptide 25 | chr3:17879594-17881164 FORWARD LENGTH=490
MD00G1064600	5.08727	1.53562e-06	AT4G13990.1	| Exostosin family protein | chr4:8084395-8085960 FORWARD LENGTH=521
MD08G1214100	5.08724	0.000481941	AT1G22810.1	| Integrase-type DNA-binding superfamily protein | chr1:8074535-8074969 REVERSE LENGTH=144
MD10G1029000	5.07191	0.0234624	#N/A	#N/A
MD09G1252000	5.07003	7.40241e-22	AT2G20880.1	| Integrase-type DNA-binding superfamily protein | chr2:8986053-8987063 FORWARD LENGTH=336
MD15G1258500	5.06519	0.0101919	AT2G18250.1	ATCOAD, COAD | 4-phosphopantetheine adenylyltransferase | chr2:7940025-7941499 FORWARD LENGTH=176
MD07G1229800	5.05756	0.0121386	#N/A	#N/A
MD07G1022300	5.04449	0.00451931	AT4G37020.2	| FUNCTIONS IN: molecular_function unknown; INVOLVED IN: biological_process unknown; LOCATED IN: cellular_component unknown; EXPRESSED IN: 22 plant structures; EXPRESSED DURING: 13 growth stages; BEST Arabidopsis thaliana protein match is: eukaryotic initiation factor 4A-III (TAIR:AT3G19760.1). | chr4:17445778-17447178 FORWARD LENGTH=258
MD07G1123300	5.04448	0.000899186	AT1G24620.1	| EF hand calcium-binding protein family | chr1:8723893-8724453 REVERSE LENGTH=186
MD14G1140400	5.044	4.46547e-11	AT4G10490.1	| 2-oxoglutarate (2OG) and Fe(II)-dependent oxygenase superfamily protein | chr4:6483900-6485179 FORWARD LENGTH=348
MD10G1164100	5.04361	0.0350388	#N/A	#N/A
MD05G1332300	5.04226	1.05109e-10	AT1G11410.1	| S-locus lectin protein kinase family protein | chr1:3841286-3844284 FORWARD LENGTH=845
MD10G1308100	5.03458	0.00123368	#N/A	#N/A
MD07G1149800	5.03389	0.0182745	AT3G61760.1	ADL1B, DL1B | DYNAMIN-like 1B | chr3:22860546-22864092 REVERSE LENGTH=610
MD10G1029100	5.03356	5.63165e-10	#N/A	#N/A
MD11G1132900	5.02913	0.0186644	AT3G09740.1	SYP71, ATSYP71 | syntaxin of plants 71 | chr3:2989615-2991354 FORWARD LENGTH=266
MD01G1144800	5.02894	2.08259e-06	AT1G59590.1	ZCF37 | ZCF37 | chr1:21887860-21888495 FORWARD LENGTH=211
MD09G1070800	5.02309	7.34368e-14	#N/A	#N/A
MD16G1231600	5.02297	0.0284086	AT4G13560.1	UNE15 | Late embryogenesis abundant protein (LEA) family protein | chr4:7879764-7880311 REVERSE LENGTH=109
MD17G1014200	5.01828	1.34369e-17	AT1G76650.3	CML38 | calmodulin-like 38 | chr1:28766909-28767442 REVERSE LENGTH=177
MD10G1144600	5.01408	1.21984e-28	AT2G16050.1	| Cysteine/Histidine-rich C1 domain family protein | chr2:6980450-6981939 FORWARD LENGTH=243
MD17G1255900	5.01222	0.0168671	AT3G06240.1	| F-box family protein | chr3:1887336-1888619 FORWARD LENGTH=427
MD14G1114000	5.01163	4.75346e-13	AT2G46150.1	| Late embryogenesis abundant (LEA) hydroxyproline-rich glycoprotein family | chr2:18961424-18962089 FORWARD LENGTH=221
MD10G1201500	5.00175	0.00358242	AT2G22900.1	| Galactosyl transferase GMA12/MNN10 family protein | chr2:9744359-9746193 REVERSE LENGTH=449
MD07G1001800	5.00044	1.25392e-43	AT2G31960.2	GSL03 | glucan synthase-like 3 | chr2:13589545-13600066 FORWARD LENGTH=1950
MD05G1214200	4.9976	0.00242067	AT4G27290.1	| S-locus lectin protein kinase family protein | chr4:13666281-13669202 FORWARD LENGTH=783
MD15G1266400	4.9919	7.53693e-16	AT2G18540.1	| RmlC-like cupins superfamily protein | chr2:8042382-8045008 REVERSE LENGTH=707
MD04G1119600	4.99168	1.6908e-07	AT2G37430.1	| C2H2 and C2HC zinc fingers superfamily protein | chr2:15706454-15706990 FORWARD LENGTH=178
MD08G1206500	4.99135	0.0155626	#N/A	#N/A
MD16G1140800	4.98656	1.32002e-88	AT5G61890.1	| Integrase-type DNA-binding superfamily protein | chr5:24852639-24853744 REVERSE LENGTH=248
MD03G1120400	4.98143	4.44148e-05	AT5G60700.1	| glycosyltransferase family protein 2 | chr5:24402329-24404729 REVERSE LENGTH=668
MD12G1043700	4.97732	0.0355857	AT5G60440.1	AGL62 | AGAMOUS-like 62 | chr5:24306329-24307520 FORWARD LENGTH=299
MD11G1173500	4.97731	5.53019e-05	AT2G35930.1	PUB23 | plant U-box 23 | chr2:15083101-15084336 REVERSE LENGTH=411
MD07G1032500	4.97725	0.00230143	AT3G14470.1	| NB-ARC domain-containing disease resistance protein | chr3:4857940-4861104 FORWARD LENGTH=1054
MD11G1162400	4.97684	9.37006e-05	AT1G19520.1	NFD5 | pentatricopeptide (PPR) repeat-containing protein | chr1:6760032-6762581 FORWARD LENGTH=725
MD12G1231200	4.97403	0.00930438	AT5G51160.1	| Ankyrin repeat family protein | chr5:20792280-20793681 FORWARD LENGTH=442
MD02G1099600	4.97358	0.0302519	AT1G19250.1	FMO1 | flavin-dependent monooxygenase 1 | chr1:6650656-6653053 REVERSE LENGTH=530
MD00G1053100	4.97316	0.0111433	AT1G22360.2	AtUGT85A2, UGT85A2 | UDP-glucosyl transferase 85A2 | chr1:7895068-7897527 REVERSE LENGTH=469
MD02G1011600	4.97067	1.30357e-06	AT3G42640.1	AHA8, HA8 | H(+)-ATPase 8 | chr3:14724309-14728062 FORWARD LENGTH=948
MD02G1028700	4.96624	1.37982e-34	AT5G20230.1	ATBCB, BCB, SAG14 | blue-copper-binding protein | chr5:6826626-6827408 FORWARD LENGTH=196
MD14G1206100	4.96436	9.61607e-07	AT1G74360.1	| Leucine-rich repeat protein kinase family protein | chr1:27954299-27957911 FORWARD LENGTH=1106
MD06G1166500	4.95498	0.0251533	#N/A	#N/A
MD05G1217100	4.95099	0.00910936	AT4G27300.1	| S-locus lectin protein kinase family protein | chr4:13669308-13672348 REVERSE LENGTH=815
MD01G1195300	4.95047	1.42433e-31	AT5G51970.2	| GroES-like zinc-binding alcohol dehydrogenase family protein | chr5:21111820-21113284 FORWARD LENGTH=364
MD04G1195900	4.94703	1.70427e-33	AT1G56300.1	| Chaperone DnaJ-domain superfamily protein | chr1:21079022-21080168 REVERSE LENGTH=156
MD02G1267000	4.94544	4.02061e-10	AT5G13750.1	ZIFL1 | zinc induced facilitator-like 1 | chr5:4438318-4441289 FORWARD LENGTH=478
MD05G1022900	4.94426	0.0303182	#N/A	#N/A
MD09G1030200	4.94268	0.0226588	AT1G60590.1	| Pectin lyase-like superfamily protein | chr1:22314426-22316867 REVERSE LENGTH=540
MD05G1184200	4.93936	2.45018e-20	AT2G29420.1	ATGSTU7, GST25, GSTU7 | glutathione S-transferase tau 7 | chr2:12618111-12618871 REVERSE LENGTH=227
MD13G1154000	4.93718	0.0331682	#N/A	#N/A
MD15G1430700	4.92807	0.022884	#N/A	#N/A
MD07G1035500	4.92696	0.00563661	AT5G12380.1	ANNAT8 | annexin 8 | chr5:4009223-4010687 FORWARD LENGTH=316
MD02G1011100	4.92453	7.22028e-12	AT4G19810.1	| Glycosyl hydrolase family protein with chitinase insertion domain | chr4:10764151-10765753 REVERSE LENGTH=379
MD15G1419600	4.92425	0.0178594	AT1G68150.1	WRKY9, ATWRKY9 | WRKY DNA-binding protein 9 | chr1:25543970-25545615 FORWARD LENGTH=374
MD15G1431300	4.92123	0.000561891	AT1G47710.1	| Serine protease inhibitor (SERPIN) family protein | chr1:17558271-17560061 FORWARD LENGTH=391
MD02G1259300	4.92072	2.75362e-52	AT5G04760.1	| Duplicated homeodomain-like superfamily protein | chr5:1373752-1374529 REVERSE LENGTH=215
MD15G1182600	4.91878	3.57041e-59	AT1G52240.2	ATROPGEF11, ROPGEF11, PIRF1 | RHO guanyl-nucleotide exchange factor 11 | chr1:19458844-19459235 REVERSE LENGTH=94
MD16G1010100	4.91778	3.71614e-08	AT2G40260.1	| Homeodomain-like superfamily protein | chr2:16816818-16818473 REVERSE LENGTH=410
MD11G1054900	4.91418	3.80338e-37	AT3G51620.2	| PAP/OAS1 substrate-binding domain superfamily | chr3:19143859-19147944 FORWARD LENGTH=829
MD17G1150300	4.91394	4.55823e-27	AT3G14200.1	| Chaperone DnaJ-domain superfamily protein | chr3:4712881-4714361 REVERSE LENGTH=230
MD16G1069500	4.91231	2.09884e-32	AT1G69490.1	NAP, ANAC029, ATNAP | NAC-like, activated by AP3/PI | chr1:26122233-26123222 FORWARD LENGTH=268
MD04G1046200	4.91178	1.56806e-06	AT5G67550.1	| unknown protein; FUNCTIONS IN: molecular_function unknown; INVOLVED IN: biological_process unknown; LOCATED IN: endomembrane system; EXPRESSED IN: flower; EXPRESSED DURING: 4 anthesis; BEST Arabidopsis thaliana protein match is: unknown protein (TAIR:AT1G71110.1); Has 161 Blast hits to 154 proteins in 16 species: Archae - 0; Bacteria - 0; Metazoa - 0; Fungi - 0; Plants - 161; Viruses - 0; Other…
MD02G1142400	4.90925	0.0322353	AT2G26170.1	CYP711A1, MAX1 | cytochrome P450, family 711, subfamily A, polypeptide 1 | chr2:11140851-11143270 FORWARD LENGTH=522
MD05G1246500	4.90642	1.32667e-16	AT2G34930.1	| disease resistance family protein / LRR family protein | chr2:14737169-14739886 REVERSE LENGTH=905
MD10G1179100	4.90625	0.00417141	AT2G41850.1	PGAZAT, ADPG2 | polygalacturonase abscission zone A. thaliana | chr2:17461918-17464059 REVERSE LENGTH=433
MD07G1300200	4.90443	0.00327271	AT5G54160.1	ATOMT1, OMT1 | O-methyltransferase 1 | chr5:21982075-21984167 FORWARD LENGTH=363
MD00G1221100	4.9038	0.0201128	AT1G29290.1	| unknown protein; FUNCTIONS IN: molecular_function unknown; INVOLVED IN: biological_process unknown; LOCATED IN: endomembrane system; Has 18 Blast hits to 18 proteins in 5 species: Archae - 0; Bacteria - 0; Metazoa - 0; Fungi - 0; Plants - 18; Viruses - 0; Other Eukaryotes - 0 (source: NCBI BLink). | chr1:10245055-10245378 FORWARD LENGTH=107
MD14G1069100	4.90303	0.0138647	AT3G14470.1	| NB-ARC domain-containing disease resistance protein | chr3:4857940-4861104 FORWARD LENGTH=1054
MD14G1175800	4.90297	0.00484873	AT5G03340.1	| ATPase, AAA-type, CDC48 protein | chr5:810091-813133 REVERSE LENGTH=810
MD17G1047700	4.89695	0.0152642	AT3G54320.3	WRI1, WRI, ASML1 | Integrase-type DNA-binding superfamily protein | chr3:20114809-20118473 FORWARD LENGTH=430
MD06G1146500	4.8964	0.017393	AT5G52370.1	| unknown protein; BEST Arabidopsis thaliana protein match is: unknown protein (TAIR:AT5G58990.1); Has 30201 Blast hits to 17322 proteins in 780 species: Archae - 12; Bacteria - 1396; Metazoa - 17338; Fungi - 3422; Plants - 5037; Viruses - 0; Other Eukaryotes - 2996 (source: NCBI BLink). | chr5:21260558-21261203 REVERSE LENGTH=142
MD10G1306400	4.8964	0.017393	#N/A	#N/A
MD08G1163600	4.89496	9.13419e-09	AT3G19010.1	| 2-oxoglutarate (2OG) and Fe(II)-dependent oxygenase superfamily protein | chr3:6556306-6557862 REVERSE LENGTH=349
MD15G1065800	4.893	0.0380376	AT1G59530.1	ATBZIP4, bZIP4 | basic leucine-zipper 4 | chr1:21868262-21868708 FORWARD LENGTH=148
MD10G1275500	4.8919	2.12262e-10	AT1G29290.1	| unknown protein; FUNCTIONS IN: molecular_function unknown; INVOLVED IN: biological_process unknown; LOCATED IN: endomembrane system; Has 18 Blast hits to 18 proteins in 5 species: Archae - 0; Bacteria - 0; Metazoa - 0; Fungi - 0; Plants - 18; Viruses - 0; Other Eukaryotes - 0 (source: NCBI BLink). | chr1:10245055-10245378 FORWARD LENGTH=107
MD15G1059500	4.89121	0.0341255	AT2G29120.1	ATGLR2.7, GLR2.7 | glutamate receptor 2.7 | chr2:12511479-12515893 REVERSE LENGTH=952
MD02G1078300	4.88958	0.0249835	#N/A	#N/A
MD16G1168500	4.88513	0.0227271	#N/A	#N/A
MD07G1305100	4.88432	0.0383745	AT1G06280.1	LBD2 | LOB domain-containing protein 2 | chr1:1920327-1920947 REVERSE LENGTH=206
MD16G1087200	4.8826	0.031082	#N/A	#N/A
MD15G1098100	4.88241	0.00241247	AT3G24550.1	ATPERK1, PERK1 | proline extensin-like receptor kinase 1 | chr3:8960411-8963303 FORWARD LENGTH=652
MD04G1218500	4.88096	1.47117e-15	AT3G04940.1	ATCYSD1, CYSD1 | cysteine synthase D1 | chr3:1365681-1367508 FORWARD LENGTH=324
MD01G1174800	4.8799	0.000504831	AT2G34930.1	| disease resistance family protein / LRR family protein | chr2:14737169-14739886 REVERSE LENGTH=905
MD10G1254300	4.87982	5.09657e-17	AT4G21120.1	AAT1, CAT1 | amino acid transporter 1 | chr4:11270318-11273775 FORWARD LENGTH=594
MD13G1211900	4.87381	0.000664212	#N/A	#N/A
MD11G1102200	4.87356	0.0367035	#N/A	#N/A
MD13G1144600	4.87236	6.63927e-13	AT5G15640.1	| Mitochondrial substrate carrier family protein | chr5:5087590-5089677 FORWARD LENGTH=323
MD07G1008200	4.87141	1.73101e-20	#N/A	#N/A
MD03G1001900	4.86543	0.0204834	#N/A	#N/A
MD10G1201700	4.86278	0.0364449	AT2G22900.1	| Galactosyl transferase GMA12/MNN10 family protein | chr2:9744359-9746193 REVERSE LENGTH=449
MD00G1171800	4.86224	6.58529e-66	AT1G60140.1	ATTPS10, TPS10 | trehalose phosphate synthase | chr1:22177246-22180073 REVERSE LENGTH=861
MD05G1185700	4.85906	1.28148e-39	AT3G04300.1	| RmlC-like cupins superfamily protein | chr3:1140318-1140723 FORWARD LENGTH=96
MD10G1244300	4.85891	4.25257e-21	AT5G44400.1	| FAD-binding Berberine family protein | chr5:17886365-17888071 REVERSE LENGTH=537
MD16G1029200	4.85708	0.0045578	AT2G01340.1	At17.1 | Encodes a protein whose expression is responsive to nematode infection. | chr2:164014-165068 FORWARD LENGTH=215
MD16G1050300	4.85385	5.73535e-46	AT1G68750.1	ATPPC4, PPC4 | phosphoenolpyruvate carboxylase 4 | chr1:25822942-25828104 REVERSE LENGTH=1032
MD01G1089000	4.85341	0.0263482	AT3G58810.2	MTPA2, ATMTPA2, MTP3 | metal tolerance protein A2 | chr3:21750551-21751849 FORWARD LENGTH=393
MD05G1329700	4.85318	9.75601e-11	AT1G61500.1	| S-locus lectin protein kinase family protein | chr1:22689729-22692881 REVERSE LENGTH=804
MD12G1161200	4.85077	1.98514e-06	AT5G57510.1	| unknown protein; Has 27 Blast hits to 27 proteins in 9 species: Archae - 0; Bacteria - 0; Metazoa - 0; Fungi - 0; Plants - 27; Viruses - 0; Other Eukaryotes - 0 (source: NCBI BLink). | chr5:23289164-23289556 REVERSE LENGTH=130
MD01G1217700	4.84945	1.92199e-46	AT5G53030.1	| unknown protein; CONTAINS InterPro DOMAIN/s: Protein of unknown function DUF688 (InterPro:IPR007789); BEST Arabidopsis thaliana protein match is: unknown protein (TAIR:AT4G27810.1); Has 1807 Blast hits to 1807 proteins in 277 species: Archae - 0; Bacteria - 0; Metazoa - 736; Fungi - 347; Plants - 385; Viruses - 0; Other Eukaryotes - 339 (source: NCBI BLink). | chr5:21505319-21506329 FORWARD LEN…
MD01G1027500	4.8465	0.0386229	AT5G65160.1	TPR14 | tetratricopeptide repeat (TPR)-containing protein | chr5:26031457-26033668 REVERSE LENGTH=593
MD05G1028700	4.84102	0.0401205	#N/A	#N/A
MD10G1102200	4.82994	0.044867	AT3G19550.1	| unknown protein; FUNCTIONS IN: molecular_function unknown; INVOLVED IN: biological_process unknown; LOCATED IN: mitochondrion; EXPRESSED IN: 15 plant structures; EXPRESSED DURING: 9 growth stages; Has 36 Blast hits to 36 proteins in 8 species: Archae - 0; Bacteria - 0; Metazoa - 0; Fungi - 0; Plants - 36; Viruses - 0; Other Eukaryotes - 0 (source: NCBI BLink). | chr3:6787462-6788165 REVERSE LEN…
MD02G1185000	4.82951	1.24304e-11	AT4G37640.1	ACA2 | calcium ATPase 2 | chr4:17683225-17686808 REVERSE LENGTH=1014
MD09G1183700	4.82791	0.0306112	AT1G72570.1	| Integrase-type DNA-binding superfamily protein | chr1:27331381-27333698 FORWARD LENGTH=415
MD11G1063100	4.82604	3.19715e-06	AT1G07050.1	| CCT motif family protein | chr1:2164327-2165133 REVERSE LENGTH=195
MD09G1008800	4.82418	4.46319e-10	AT5G13080.1	WRKY75, ATWRKY75 | WRKY DNA-binding protein 75 | chr5:4149928-4151019 REVERSE LENGTH=145
MD06G1210200	4.82184	7.4053e-09	AT3G25690.2	CHUP1 | Hydroxyproline-rich glycoprotein family protein | chr3:9354061-9357757 FORWARD LENGTH=1004
MD05G1322100	4.8215	1.65551e-05	AT1G11090.1	| alpha/beta-Hydrolases superfamily protein | chr1:3702655-3703629 FORWARD LENGTH=324
MD07G1001400	4.8164	0.0409973	AT1G05577.1	| Domain of unknown function (DUF966) | chr1:1662643-1664288 REVERSE LENGTH=372
MD12G1059300	4.80823	1.30385e-10	AT1G51130.1	| Nse4, component of Smc5/6 DNA repair complex | chr1:18939480-18941560 REVERSE LENGTH=403
MD16G1201800	4.80554	0.00105435	AT3G22910.1	| ATPase E1-E2 type family protein / haloacid dehalogenase-like hydrolase family protein | chr3:8116335-8119388 REVERSE LENGTH=1017
MD10G1030400	4.80543	2.06702e-17	AT5G64060.1	anac103, NAC103 | NAC domain containing protein 103 | chr5:25633818-25635152 REVERSE LENGTH=356
MD16G1157300	4.80523	5.23985e-16	AT4G16160.1	ATOEP16-2, ATOEP16-S | Mitochondrial import inner membrane translocase subunit Tim17/Tim22/Tim23 family protein | chr4:9157545-9158738 FORWARD LENGTH=176
MD13G1041800	4.80027	6.46805e-15	AT1G67090.1	RBCS1A | ribulose bisphosphate carboxylase small chain 1A | chr1:25048465-25049249 REVERSE LENGTH=180
MD09G1088700	4.79788	1.06287e-62	AT3G02550.1	LBD41 | LOB domain-containing protein 41 | chr3:536747-537650 REVERSE LENGTH=263
MD09G1119300	4.79642	3.07883e-14	#N/A	#N/A
MD08G1189800	4.79231	9.19882e-41	AT2G14095.1	| unknown protein; FUNCTIONS IN: molecular_function unknown; INVOLVED IN: biological_process unknown; LOCATED IN: mitochondrion; EXPRESSED IN: 7 plant structures; EXPRESSED DURING: 4 anthesis, C globular stage, petal differentiation and expansion stage; Has 106 Blast hits to 103 proteins in 21 species: Archae - 0; Bacteria - 5; Metazoa - 0; Fungi - 4; Plants - 87; Viruses - 0; Other Eukaryotes - …
MD13G1176200	4.79052	0.0179904	AT5G18860.1	| inosine-uridine preferring nucleoside hydrolase family protein | chr5:6291023-6295581 FORWARD LENGTH=890
MD12G1170000	4.79014	1.96569e-05	AT1G58330.1	ZW2 | transcription factor-related | chr1:21641150-21641827 FORWARD LENGTH=225
MD07G1182300	4.78948	3.76761e-11	AT5G02810.1	PRR7, APRR7 | pseudo-response regulator 7 | chr5:638283-641461 REVERSE LENGTH=727
MD10G1214100	4.7866	1.45265e-13	#N/A	#N/A
MD13G1140000	4.78467	2.40498e-52	AT2G18340.1	| late embryogenesis abundant domain-containing protein / LEA domain-containing protein | chr2:7969400-7971025 FORWARD LENGTH=456
MD03G1060100	4.78196	0.0251174	AT2G30130.1	ASL5, LBD12, PCK1 | Lateral organ boundaries (LOB) domain family protein | chr2:12868740-12869684 FORWARD LENGTH=193
MD04G1139100	4.78059	2.98348e-38	AT3G53980.2	| Bifunctional inhibitor/lipid-transfer protein/seed storage 2S albumin superfamily protein | chr3:19987760-19988203 REVERSE LENGTH=114
MD09G1060700	4.77854	0.01812	AT5G39090.1	| HXXXD-type acyl-transferase family protein | chr5:15643612-15644958 FORWARD LENGTH=448
MD05G1186200	4.77327	0.00957079	AT4G13510.1	AMT1;1, ATAMT1, ATAMT1;1 | ammonium transporter 1;1 | chr4:7858220-7859725 FORWARD LENGTH=501
MD16G1105200	4.76644	5.52925e-06	#N/A	#N/A
MD16G1080400	4.76357	1.70403e-27	AT5G39950.1	ATTRX2, ATH2, ATTRXH2, TRXH2, TRX2 | thioredoxin 2 | chr5:15990885-15991881 REVERSE LENGTH=133
MD01G1068500	4.76286	8.72021e-10	AT2G22590.1	| UDP-Glycosyltransferase superfamily protein | chr2:9593012-9594424 FORWARD LENGTH=470
MD05G1207000	4.76194	2.73865e-56	AT1G78440.1	ATGA2OX1, GA2OX1 | Arabidopsis thaliana gibberellin 2-oxidase 1 | chr1:29511772-29512990 REVERSE LENGTH=329
MD15G1195900	4.75471	0.0041764	AT3G16360.2	AHP4 | HPT phosphotransmitter 4 | chr3:5554351-5555518 FORWARD LENGTH=145
MD13G1206900	4.75361	0.0434393	AT5G43650.1	BHLH92 | basic helix-loop-helix (bHLH) DNA-binding superfamily protein | chr5:17533310-17534758 REVERSE LENGTH=247
MD17G1033300	4.74913	0.000461914	#N/A	#N/A
MD11G1095900	4.74021	5.94165e-35	AT3G46640.2	PCL1 | Homeodomain-like superfamily protein | chr3:17183248-17184219 FORWARD LENGTH=323
MD03G1195000	4.73724	7.46692e-40	#N/A	#N/A
MD15G1287600	4.73654	0.000781386	AT3G50120.1	| Plant protein of unknown function (DUF247) | chr3:18585157-18587246 REVERSE LENGTH=531
MD04G1064400	4.73483	2.46984e-05	AT4G11650.1	ATOSM34, OSM34 | osmotin 34 | chr4:7025127-7026113 REVERSE LENGTH=244
MD08G1141800	4.73394	1.46245e-15	AT5G11330.1	| FAD/NAD(P)-binding oxidoreductase family protein | chr5:3617342-3618861 REVERSE LENGTH=408
MD04G1197700	4.73267	5.65696e-36	AT1G09155.1	AtPP2-B15, PP2-B15 | phloem protein 2-B15 | chr1:2949831-2950842 REVERSE LENGTH=289
MD08G1015500	4.73187	8.32295e-65	AT1G19850.1	MP, ARF5, IAA24 | Transcriptional factor B3 family protein / auxin-responsive factor AUX/IAA-related | chr1:6887353-6891182 FORWARD LENGTH=902
MD01G1050000	4.73112	7.22473e-05	AT3G61170.1	| Tetratricopeptide repeat (TPR)-like superfamily protein | chr3:22638691-22641237 REVERSE LENGTH=783
MD11G1276000	4.73108	3.42004e-10	AT1G53590.1	NTMC2TYPE6.1, NTMC2T6.1 | Calcium-dependent lipid-binding (CaLB domain) family protein | chr1:19996556-20000127 FORWARD LENGTH=751
MD13G1040000	4.73003	0.0233293	AT1G25330.1	| basic helix-loop-helix (bHLH) DNA-binding superfamily protein | chr1:8880515-8882018 REVERSE LENGTH=223
MD16G1077700	4.73003	0.0233293	AT5G15130.1	WRKY72, ATWRKY72 | WRKY DNA-binding protein 72 | chr5:4904426-4906879 FORWARD LENGTH=548
MD05G1174300	4.72701	0.033328	AT5G48730.1	| Pentatricopeptide repeat (PPR) superfamily protein | chr5:19763152-19765136 FORWARD LENGTH=508
MD01G1149800	4.72473	8.7549e-30	AT5G05730.1	ASA1, TRP5, AMT1, WEI2, JDL1 | anthranilate synthase alpha subunit 1 | chr5:1719740-1722811 REVERSE LENGTH=595
MD03G1261200	4.72307	0.0290173	AT3G22640.1	PAP85 | cupin family protein | chr3:8011902-8013883 REVERSE LENGTH=486
MD13G1275100	4.72116	0.0340115	AT5G35200.1	| ENTH/ANTH/VHS superfamily protein | chr5:13462463-13465581 REVERSE LENGTH=544
MD15G1128000	4.71643	0.0226952	AT5G11100.1	SYTD, ATSYTD, NTMC2TYPE2.2, NTMC2T2.2, SYT4 | Calcium-dependent lipid-binding (CaLB domain) family protein | chr5:3532402-3535221 FORWARD LENGTH=569
MD16G1116000	4.71392	2.96803e-07	#N/A	#N/A
MD00G1145300	4.71091	0.000173549	AT2G44480.1	BGLU17 | beta glucosidase 17 | chr2:18359780-18363001 FORWARD LENGTH=517
MD15G1367800	4.70937	0.0371396	AT4G08850.1	| Leucine-rich repeat receptor-like protein kinase family protein | chr4:5636693-5640496 REVERSE LENGTH=1045
MD14G1162100	4.70869	2.3753e-92	AT5G50360.1	| unknown protein; BEST Arabidopsis thaliana protein match is: unknown protein (TAIR:AT3G48510.1); Has 1807 Blast hits to 1807 proteins in 277 species: Archae - 0; Bacteria - 0; Metazoa - 736; Fungi - 347; Plants - 385; Viruses - 0; Other Eukaryotes - 339 (source: NCBI BLink). | chr5:20505433-20506308 REVERSE LENGTH=291
MD01G1000200	4.70692	1.17462e-35	AT2G01170.1	BAT1 | bidirectional amino acid transporter 1 | chr2:102364-104462 REVERSE LENGTH=516
MD03G1047900	4.706	9.09849e-08	AT5G58280.1	| AP2/B3-like transcriptional factor family protein | chr5:23567338-23568670 FORWARD LENGTH=273
MD11G1226500	4.7034	0.0398549	#N/A	#N/A
MD04G1091500	4.69916	0.0360085	#N/A	#N/A
MD16G1156800	4.69754	0.000361886	AT3G17380.1	| TRAF-like family protein | chr3:5950240-5952124 FORWARD LENGTH=309
MD12G1040900	4.69553	0.00232829	AT2G35930.1	PUB23 | plant U-box 23 | chr2:15083101-15084336 REVERSE LENGTH=411
MD15G1420600	4.69283	4.05333e-15	#N/A	#N/A
MD08G1242900	4.69148	8.65144e-51	AT2G40890.1	CYP98A3 | cytochrome P450, family 98, subfamily A, polypeptide 3 | chr2:17058291-17060532 REVERSE LENGTH=508
MD02G1187800	4.68938	6.78082e-85	AT4G37680.2	HHP4 | heptahelical protein 4 | chr4:17701231-17702568 FORWARD LENGTH=385
MD06G1212600	4.6818	0.00147018	AT5G13210.1	| Uncharacterised conserved protein UCP015417, vWA | chr5:4214567-4216588 FORWARD LENGTH=673
MD05G1016900	4.67539	0.0376169	#N/A	#N/A
MD13G1212000	4.6732	5.50909e-12	AT5G59530.1	| 2-oxoglutarate (2OG) and Fe(II)-dependent oxygenase superfamily protein | chr5:23994434-23995715 REVERSE LENGTH=364
MD04G1022200	4.67171	1.8562e-05	AT4G14180.1	AtPRD1, PRD1 | putative recombination initiation defect 1 | chr4:8178330-8183515 FORWARD LENGTH=1268
MD03G1011800	4.67034	6.70596e-11	AT1G52690.2	| Late embryogenesis abundant protein (LEA) family protein | chr1:19619842-19620589 FORWARD LENGTH=169
MD04G1014000	4.66319	0.00144976	AT3G07200.2	| RING/U-box superfamily protein | chr3:2291343-2292223 FORWARD LENGTH=182
MD01G1213300	4.66182	1.77781e-19	AT5G24090.1	ATCHIA, CHIA | chitinase A | chr5:8143805-8145153 REVERSE LENGTH=302
MD15G1113900	4.65738	2.36045e-96	AT5G25560.1	| CHY-type/CTCHY-type/RING-type Zinc finger protein | chr5:8899486-8901391 FORWARD LENGTH=308
MD10G1184800	4.65724	4.39787e-05	AT3G23240.1	ERF1, ATERF1 | ethylene response factor 1 | chr3:8295705-8296361 FORWARD LENGTH=218
MD14G1193100	4.65672	6.61714e-43	AT5G62680.1	| Major facilitator superfamily protein | chr5:25165430-25167822 REVERSE LENGTH=616
MD02G1105300	4.64483	4.48533e-48	AT4G33150.2	| lysine-ketoglutarate reductase/saccharopine dehydrogenase bifunctional enzyme | chr4:15985479-15991069 REVERSE LENGTH=1064
MD05G1021700	4.64094	0.0414773	AT5G45340.1	CYP707A3 | cytochrome P450, family 707, subfamily A, polypeptide 3 | chr5:18368977-18370909 REVERSE LENGTH=463
MD07G1172800	4.64094	0.0414773	AT5G04220.2	SYTC, ATSYTC, NTMC2TYPE1.3, NTMC2T1.3, SYT3 | Calcium-dependent lipid-binding (CaLB domain) family protein | chr5:1155985-1158620 REVERSE LENGTH=540
MD08G1083500	4.64063	0.00121556	#N/A	#N/A
MD05G1219000	4.63421	9.31131e-16	AT3G26040.1	| HXXXD-type acyl-transferase family protein | chr3:9519741-9521069 FORWARD LENGTH=442
MD16G1122400	4.63417	0.00112598	AT5G13080.1	WRKY75, ATWRKY75 | WRKY DNA-binding protein 75 | chr5:4149928-4151019 REVERSE LENGTH=145
MD17G1064900	4.62813	0.00770679	AT5G15650.1	RGP2, ATRGP2 | reversibly glycosylated polypeptide 2 | chr5:5092203-5094093 FORWARD LENGTH=360
MD10G1299300	4.62118	1.44089e-32	#N/A	#N/A
MD01G1096700	4.6191	0.00013923	AT4G23160.1	CRK8 | cysteine-rich RLK (RECEPTOR-like protein kinase) 8 | chr4:12129485-12134086 FORWARD LENGTH=1262
MD17G1214200	4.617	1.58974e-15	AT3G15930.1	| Pentatricopeptide repeat (PPR) superfamily protein | chr3:5387444-5389690 FORWARD LENGTH=687
MD07G1229600	4.61635	0.00616551	#N/A	#N/A
MD12G1017900	4.616	5.18607e-33	AT5G03720.1	AT-HSFA3, HSFA3 | heat shock transcription factor A3 | chr5:971913-973683 REVERSE LENGTH=412
MD16G1208100	4.60845	0.00572897	AT1G34340.1	| alpha/beta-Hydrolases superfamily protein | chr1:12530936-12534031 FORWARD LENGTH=530
MD16G1282000	4.60524	5.31577e-11	AT5G16980.1	| Zinc-binding dehydrogenase family protein | chr5:5579202-5580383 REVERSE LENGTH=239
MD13G1003800	4.6002	5.14045e-44	AT5G23240.1	| DNAJ heat shock N-terminal domain-containing protein | chr5:7826857-7828534 REVERSE LENGTH=465
MD06G1189900	4.59977	0.0347252	AT3G47800.1	| Galactose mutarotase-like superfamily protein | chr3:17634971-17636998 FORWARD LENGTH=358
MD01G1198200	4.59532	3.29594e-05	AT4G33495.1	RPD1 | Ubiquitin carboxyl-terminal hydrolase family protein | chr4:16111349-16112578 REVERSE LENGTH=409
MD07G1070700	4.59215	7.77288e-36	AT5G38260.1	| Protein kinase superfamily protein | chr5:15283692-15285837 REVERSE LENGTH=638
MD13G1106800	4.59119	2.58636e-31	AT1G24480.1	| S-adenosyl-L-methionine-dependent methyltransferases superfamily protein | chr1:8676440-8677159 REVERSE LENGTH=239
MD17G1131600	4.59005	5.18813e-23	AT1G16130.1	WAKL2 | wall associated kinase-like 2 | chr1:5525634-5528047 FORWARD LENGTH=748
MD09G1009100	4.58999	5.48518e-30	AT5G15800.1	SEP1, AGL2 | K-box region and MADS-box transcription factor family protein | chr5:5151594-5153767 REVERSE LENGTH=251
MD02G1180300	4.58816	0.00631421	AT2G14960.1	GH3.1 | Auxin-responsive GH3 family protein | chr2:6451659-6453670 REVERSE LENGTH=590
MD13G1249900	4.58179	0.00595706	AT5G24080.1	| Protein kinase superfamily protein | chr5:8139334-8141014 REVERSE LENGTH=470
MD07G1011000	4.57881	6.59431e-18	AT1G07985.1	| Expressed protein | chr1:2475508-2475942 FORWARD LENGTH=144
MD15G1113800	4.57394	2.28493e-93	AT1G74630.1	| Tetratricopeptide repeat (TPR)-like superfamily protein | chr1:28030521-28032452 FORWARD LENGTH=643
MD11G1126000	4.57155	0.0301493	#N/A	#N/A
MD09G1024700	4.57091	0.0383592	#N/A	#N/A
MD12G1235800	4.56779	0.00379977	#N/A	#N/A
MD09G1195500	4.56627	0.035741	AT2G19680.2	| Mitochondrial ATP synthase subunit G protein | chr2:8501865-8502622 FORWARD LENGTH=122
MD14G1192700	4.5634	0.0337243	AT5G62680.1	| Major facilitator superfamily protein | chr5:25165430-25167822 REVERSE LENGTH=616
MD15G1219900	4.56188	1.31731e-62	AT1G19110.1	| inter-alpha-trypsin inhibitor heavy chain-related | chr1:6602270-6605766 FORWARD LENGTH=754
MD08G1105900	4.56009	0.000665901	AT2G26560.1	PLP2, PLA IIA, PLA2A | phospholipase A 2A | chr2:11293912-11295708 REVERSE LENGTH=407
MD08G1111100	4.55679	1.19305e-07	#N/A	#N/A
MD05G1168500	4.55035	0.0188588	AT4G13010.1	| Oxidoreductase, zinc-binding dehydrogenase family protein | chr4:7600682-7602567 FORWARD LENGTH=329
MD16G1144900	4.54142	1.67199e-48	AT1G28190.1	| unknown protein; BEST Arabidopsis thaliana protein match is: unknown protein (TAIR:AT5G12340.1); Has 166 Blast hits to 162 proteins in 36 species: Archae - 0; Bacteria - 2; Metazoa - 15; Fungi - 5; Plants - 124; Viruses - 0; Other Eukaryotes - 20 (source: NCBI BLink). | chr1:9847015-9847815 REVERSE LENGTH=266
MD16G1225400	4.53657	0.0112357	AT4G26740.1	ATS1, CLO1, ATPXG1 | seed gene 1 | chr4:13473791-13475278 REVERSE LENGTH=245
MD14G1097600	4.53342	0.0346738	#N/A	#N/A
MD02G1317300	4.52689	2.25338e-43	#N/A	#N/A
MD16G1154500	4.52338	1.51464e-05	AT5G58040.1	ATFIP1[V], FIPS5, ATFIPS5, FIP1[V] | homolog of yeast FIP1 [V] | chr5:23488865-23494000 FORWARD LENGTH=1196
MD05G1086900	4.5134	3.58513e-10	AT5G43060.1	| Granulin repeat cysteine protease family protein | chr5:17269784-17272117 REVERSE LENGTH=463
MD07G1070800	4.50843	7.05527e-34	AT1G66920.1	| Protein kinase superfamily protein | chr1:24965410-24967432 REVERSE LENGTH=609
MD17G1118400	4.50814	0.0016298	AT2G04360.1	| unknown protein; FUNCTIONS IN: molecular_function unknown; LOCATED IN: chloroplast; EXPRESSED IN: 22 plant structures; EXPRESSED DURING: 13 growth stages; Has 35333 Blast hits to 34131 proteins in 2444 species: Archae - 798; Bacteria - 22429; Metazoa - 974; Fungi - 991; Plants - 531; Viruses - 0; Other Eukaryotes - 9610 (source: NCBI BLink). | chr2:1519645-1521030 REVERSE LENGTH=320
MD07G1024800	4.50208	0.0425624	AT2G28420.1	| Lactoylglutathione lyase / glyoxalase I family protein | chr2:12157946-12158500 FORWARD LENGTH=184
MD00G1007000	4.49917	0.000286475	AT1G29750.1	RKF1 | receptor-like kinase in flowers 1 | chr1:10414071-10419813 REVERSE LENGTH=1006
MD07G1273800	4.49719	0.0388765	AT5G52420.1	| unknown protein; FUNCTIONS IN: molecular_function unknown; INVOLVED IN: biological_process unknown; LOCATED IN: endoplasmic reticulum; EXPRESSED IN: 24 plant structures; EXPRESSED DURING: 13 growth stages; BEST Arabidopsis thaliana protein match is: unknown protein (TAIR:AT5G23920.1); Has 30201 Blast hits to 17322 proteins in 780 species: Archae - 12; Bacteria - 1396; Metazoa - 17338; Fungi - 3…
MD10G1212000	4.48825	3.34996e-10	#N/A	#N/A
MD10G1335300	4.48724	0.00815307	AT4G16480.1	ATINT4, INT4 | inositol transporter 4 | chr4:9291246-9293083 FORWARD LENGTH=582
MD13G1033800	4.48584	2.12774e-10	#N/A	#N/A
MD04G1233400	4.48579	0.0112152	#N/A	#N/A
MD08G1105500	4.4844	5.60225e-05	AT2G26560.1	PLP2, PLA IIA, PLA2A | phospholipase A 2A | chr2:11293912-11295708 REVERSE LENGTH=407
MD08G1245500	4.47957	0.0240586	AT4G26890.1	MAPKKK16 | mitogen-activated protein kinase kinase kinase 16 | chr4:13512072-13513406 FORWARD LENGTH=444
MD09G1129900	4.47927	4.03452e-07	#N/A	#N/A
MD15G1034400	4.47507	9.29786e-17	AT5G25900.1	GA3, CYP701A3, ATKO1 | GA requiring 3 | chr5:9036073-9038278 FORWARD LENGTH=509
MD15G1312100	4.47208	9.71042e-05	AT2G22560.1	| Kinase interacting (KIP1-like) family protein | chr2:9585892-9588838 FORWARD LENGTH=947
MD14G1221100	4.46941	7.79298e-21	AT3G18570.1	| Oleosin family protein | chr3:6396072-6396572 REVERSE LENGTH=166
MD06G1052500	4.46317	0.0103273	AT4G02570.4	CUL1 | cullin 1 | chr4:1129315-1133435 FORWARD LENGTH=738
MD15G1079400	4.46176	7.50724e-40	AT3G10490.2	ANAC052, NAC052 | NAC domain containing protein 52 | chr3:3268075-3270608 FORWARD LENGTH=451
MD12G1138100	4.45621	1.73176e-07	AT2G28720.1	| Histone superfamily protein | chr2:12327043-12327498 FORWARD LENGTH=151
MD01G1119400	4.45505	7.44789e-05	AT3G55140.1	| Pectin lyase-like superfamily protein | chr3:20438819-20440225 FORWARD LENGTH=331
MD17G1102000	4.45308	1.28693e-08	AT4G15417.1	ATRTL1, RTL1 | RNAse II-like 1 | chr4:8821759-8822991 FORWARD LENGTH=264
MD01G1201900	4.45298	1.38042e-05	AT5G52390.1	| PAR1 protein | chr5:21264281-21265173 REVERSE LENGTH=195
MD05G1115500	4.44785	5.29872e-19	AT4G38690.1	| PLC-like phosphodiesterases superfamily protein | chr4:18074743-18075699 REVERSE LENGTH=318
MD05G1360200	4.44642	0.0116697	AT5G56510.1	APUM12, PUM12 | pumilio 12 | chr5:22881721-22883842 FORWARD LENGTH=596
MD13G1043300	4.44114	2.61827e-18	AT4G39670.1	| Glycolipid transfer protein (GLTP) family protein | chr4:18410172-18410861 FORWARD LENGTH=229
MD03G1226300	4.44012	7.42769e-32	AT1G23220.1	| Dynein light chain type 1 family protein | chr1:8242614-8244136 FORWARD LENGTH=129
MD06G1224400	4.43891	9.73103e-13	AT3G48270.1	CYP71A26 | cytochrome P450, family 71, subfamily A, polypeptide 26 | chr3:17876571-17878173 FORWARD LENGTH=489
MD07G1168000	4.43811	1.78228e-82	AT2G39210.1	| Major facilitator superfamily protein | chr2:16366287-16368231 REVERSE LENGTH=601
MD14G1045500	4.43221	3.24731e-18	AT5G06570.2	| alpha/beta-Hydrolases superfamily protein | chr5:2008075-2011013 REVERSE LENGTH=329
MD12G1182300	4.427	1.48188e-12	AT5G05350.1	| PLAC8 family protein | chr5:1585757-1587337 FORWARD LENGTH=526
MD05G1305700	4.42634	7.92863e-13	AT2G29120.1	ATGLR2.7, GLR2.7 | glutamate receptor 2.7 | chr2:12511479-12515893 REVERSE LENGTH=952
MD07G1009600	4.4239	2.95061e-38	#N/A	#N/A
MD16G1282100	4.42328	0.0454747	#N/A	#N/A
MD00G1055100	4.41789	3.37566e-08	AT3G53150.1	UGT73D1 | UDP-glucosyl transferase 73D1 | chr3:19697736-19699259 REVERSE LENGTH=507
MD05G1311100	4.41658	0.0189002	AT1G68930.1	| pentatricopeptide (PPR) repeat-containing protein | chr1:25918314-25920545 FORWARD LENGTH=743
MD05G1204300	4.41562	0.0236722	AT5G44210.1	ERF9, ATERF9, ATERF-9 | erf domain protein 9 | chr5:17806742-17807344 FORWARD LENGTH=200
MD16G1170900	4.41466	3.68057e-28	AT1G09070.1	SRC2, (AT)SRC2 | soybean gene regulated by cold-2 | chr1:2927767-2928741 FORWARD LENGTH=324
MD16G1146000	4.41238	0.0445621	AT3G17210.1	ATHS1, HS1 | heat stable protein 1 | chr3:5882318-5882896 FORWARD LENGTH=109
MD05G1324200	4.41218	0.0290483	#N/A	#N/A
MD02G1141800	4.41122	8.7123e-06	AT2G18193.1	| P-loop containing nucleoside triphosphate hydrolases superfamily protein | chr2:7917621-7919184 REVERSE LENGTH=495
MD13G1131500	4.40552	0.00962696	AT5G13410.1	| FKBP-like peptidyl-prolyl cis-trans isomerase family protein | chr5:4299830-4301706 REVERSE LENGTH=256
MD10G1004300	4.4023	0.0203358	AT3G02960.1	| Heavy metal transport/detoxification superfamily protein | chr3:667245-668626 REVERSE LENGTH=246
MD09G1187500	4.39869	3.82103e-18	AT5G36970.1	NHL25 | NDR1/HIN1-like 25 | chr5:14604367-14605194 REVERSE LENGTH=248
MD15G1219300	4.39762	1.40682e-19	AT5G20670.1	| Protein of unknown function (DUF1677) | chr5:6993332-6993793 REVERSE LENGTH=153
MD08G1186400	4.39607	1.52254e-05	AT5G64260.1	EXL2 | EXORDIUM like 2 | chr5:25703980-25704897 FORWARD LENGTH=305
MD01G1071900	4.39322	1.21594e-102	AT1G01470.1	LEA14, LSR3 | Late embryogenesis abundant protein | chr1:172295-172826 REVERSE LENGTH=151
MD08G1156600	4.38721	9.25348e-09	AT5G25320.1	| ACT-like superfamily protein | chr5:8787403-8789530 REVERSE LENGTH=500
MD07G1148900	4.38337	0.0344279	AT2G46495.1	| RING/U-box superfamily protein | chr2:19084134-19085704 REVERSE LENGTH=372
MD05G1037200	4.38232	0.00434918	AT3G18990.1	VRN1, REM39 | AP2/B3-like transcriptional factor family protein | chr3:6549077-6551568 REVERSE LENGTH=341
MD07G1266800	4.3733	1.04497e-05	AT5G52190.1	| Sugar isomerase (SIS) family protein | chr5:21201817-21202443 REVERSE LENGTH=208
MD12G1211500	4.37297	0.000797746	AT5G44640.1	BGLU13 | beta glucosidase 13 | chr5:18011146-18012669 FORWARD LENGTH=507
MD16G1261500	4.37207	4.11982e-117	AT2G23810.1	TET8 | tetraspanin8 | chr2:10135859-10137352 REVERSE LENGTH=273
MD16G1185400	4.37206	5.0947e-09	AT5G19120.1	| Eukaryotic aspartyl protease family protein | chr5:6414585-6415745 FORWARD LENGTH=386
MD11G1061900	4.36408	0.000125773	AT2G30140.1	| UDP-Glycosyltransferase superfamily protein | chr2:12872200-12873691 FORWARD LENGTH=455
MD06G1077700	4.36394	2.29877e-13	AT3G61220.2	| NAD(P)-binding Rossmann-fold superfamily protein | chr3:22663025-22664316 FORWARD LENGTH=303
MD09G1170800	4.36356	2.85815e-39	AT4G12750.1	| Homeodomain-like transcriptional regulator | chr4:7498009-7503920 REVERSE LENGTH=1131
MD06G1144700	4.36059	0.000102216	#N/A	#N/A
MD17G1249600	4.35739	4.15028e-16	AT1G20030.2	| Pathogenesis-related thaumatin superfamily protein | chr1:6945725-6947017 FORWARD LENGTH=316
MD07G1012500	4.35574	7.8662e-06	AT5G47940.1	| unknown protein; Has 1807 Blast hits to 1807 proteins in 277 species: Archae - 0; Bacteria - 0; Metazoa - 736; Fungi - 347; Plants - 385; Viruses - 0; Other Eukaryotes - 339 (source: NCBI BLink). | chr5:19409407-19411893 REVERSE LENGTH=749
MD09G1104300	4.35571	8.75034e-10	AT1G05280.1	| Protein of unknown function (DUF604) | chr1:1535444-1537414 REVERSE LENGTH=461
MD03G1005600	4.35356	3.87269e-10	AT3G13600.1	| calmodulin-binding family protein | chr3:4445102-4447383 FORWARD LENGTH=605
MD01G1125800	4.34792	2.0166e-08	AT5G59300.1	UBC7, ATUBC7 | ubiquitin carrier protein 7 | chr5:23919868-23921304 REVERSE LENGTH=203
MD16G1235600	4.34211	0.00386565	#N/A	#N/A
MD02G1182600	4.3389	2.72176e-23	AT5G67390.2	| unknown protein; BEST Arabidopsis thaliana protein match is: Plant protein of unknown function (DUF863) (TAIR:AT1G69360.1); Has 186 Blast hits to 186 proteins in 18 species: Archae - 0; Bacteria - 0; Metazoa - 0; Fungi - 0; Plants - 170; Viruses - 0; Other Eukaryotes - 16 (source: NCBI BLink). | chr5:26887883-26888512 REVERSE LENGTH=176
MD03G1111000	4.33792	4.89003e-33	#N/A	#N/A
MD14G1066000	4.33547	5.3693e-24	AT3G57680.1	| Peptidase S41 family protein | chr3:21381054-21383629 FORWARD LENGTH=519
MD00G1082000	4.32802	1.55192e-57	#N/A	#N/A
MD14G1149200	4.32793	2.55587e-21	AT3G48850.1	PHT3;2 | phosphate transporter 3;2 | chr3:18114759-18116420 REVERSE LENGTH=363
MD14G1107500	4.32502	1.7285e-101	AT5G52430.1	| hydroxyproline-rich glycoprotein family protein | chr5:21283093-21285045 REVERSE LENGTH=438
MD05G1359700	4.32363	0.0141437	AT4G16480.1	ATINT4, INT4 | inositol transporter 4 | chr4:9291246-9293083 FORWARD LENGTH=582
MD03G1091900	4.32229	0.000198278	AT1G73050.1	| Glucose-methanol-choline (GMC) oxidoreductase family protein | chr1:27476565-27478534 REVERSE LENGTH=552
MD15G1062500	4.32098	6.04007e-99	AT4G29190.1	| Zinc finger C-x8-C-x5-C-x3-H type family protein | chr4:14392233-14393303 REVERSE LENGTH=356
MD16G1057700	4.31999	7.02797e-37	AT3G25590.1	| unknown protein; Has 149 Blast hits to 140 proteins in 44 species: Archae - 0; Bacteria - 6; Metazoa - 40; Fungi - 6; Plants - 39; Viruses - 0; Other Eukaryotes - 58 (source: NCBI BLink). | chr3:9302271-9303542 FORWARD LENGTH=423
MD02G1082300	4.31776	9.90742e-51	AT4G33050.3	EDA39 | calmodulin-binding family protein | chr4:15944604-15946736 REVERSE LENGTH=488
MD02G1278700	4.31302	0.029705	#N/A	#N/A
MD01G1120500	4.31264	8.34436e-05	#N/A	#N/A
MD13G1108800	4.31201	0.0345118	AT3G27320.2	| alpha/beta-Hydrolases superfamily protein | chr3:10090307-10092391 FORWARD LENGTH=428
MD13G1213900	4.31161	9.35682e-06	AT3G23250.1	MYB15, ATY19, ATMYB15 | myb domain protein 15 | chr3:8309492-8310624 FORWARD LENGTH=285
MD05G1121400	4.30464	6.16886e-05	AT1G77280.1	| Protein kinase protein with adenine nucleotide alpha hydrolases-like domain | chr1:29031468-29035882 REVERSE LENGTH=794
MD11G1116300	4.30299	9.21548e-30	AT5G59730.2	ATEXO70H7, EXO70H7 | exocyst subunit exo70 family protein H7 | chr5:24064096-24066004 REVERSE LENGTH=632
MD01G1106800	4.30166	0.0204434	AT4G14480.1	| Protein kinase superfamily protein | chr4:8330081-8331544 REVERSE LENGTH=487
MD10G1021600	4.29616	0.00419298	AT1G21320.2	| nucleotide binding;nucleic acid binding | chr1:7462834-7466164 REVERSE LENGTH=253
MD13G1130700	4.29529	3.80772e-85	AT5G13330.1	Rap2.6L | related to AP2 6l | chr5:4272384-4274461 FORWARD LENGTH=212
MD05G1311800	4.29503	2.15291e-09	AT1G28330.5	DYL1 | dormancy-associated protein-like 1 | chr1:9934252-9935216 REVERSE LENGTH=159
MD10G1269600	4.29441	0.00146677	AT1G29640.1	| Protein of unknown function, DUF584 | chr1:10355959-10356381 REVERSE LENGTH=140
MD01G1123300	4.29375	3.05283e-13	AT2G28710.1	| C2H2-type zinc finger family protein | chr2:12322974-12323444 FORWARD LENGTH=156
MD10G1115100	4.28502	1.44244e-17	AT1G09970.1	LRR XI-23, RLK7 | Leucine-rich receptor-like protein kinase family protein | chr1:3252408-3255428 FORWARD LENGTH=976
MD15G1161200	4.28219	1.38662e-107	AT2G12400.1	| unknown protein; FUNCTIONS IN: molecular_function unknown; INVOLVED IN: biological_process unknown; LOCATED IN: endomembrane system; EXPRESSED IN: 25 plant structures; EXPRESSED DURING: 13 growth stages; BEST Arabidopsis thaliana protein match is: unknown protein (TAIR:AT2G25270.1); Has 177 Blast hits to 172 proteins in 23 species: Archae - 0; Bacteria - 2; Metazoa - 3; Fungi - 0; Plants - 164;…
MD16G1084300	4.28196	2.66351e-09	AT1G70140.1	ATFH8, FH8 | formin 8 | chr1:26412688-26415048 REVERSE LENGTH=760
MD15G1081900	4.27782	3.43794e-20	AT4G31980.1	| unknown protein; CONTAINS InterPro DOMAIN/s: Protein of unknown function DUF247, plant (InterPro:IPR004158), Protein of unknown function DUF862, eukaryotic (InterPro:IPR008580); BEST Arabidopsis thaliana protein match is: Plant protein of unknown function (DUF247) (TAIR:AT5G11290.1); Has 1967 Blast hits to 1844 proteins in 183 species: Archae - 0; Bacteria - 6; Metazoa - 223; Fungi - 83; Plants…
MD12G1103100	4.27757	2.71811e-10	AT5G17600.1	| RING/U-box superfamily protein | chr5:5800029-5801117 REVERSE LENGTH=362
MD07G1150300	4.27419	0.0141993	AT3G61780.1	emb1703 | embryo defective 1703 | chr3:22867814-22871462 REVERSE LENGTH=1121
MD03G1259900	4.27266	1.84214e-10	AT3G51895.1	SULTR3;1, AST12 | sulfate transporter 3;1 | chr3:19251503-19255677 REVERSE LENGTH=658
MD00G1012900	4.26767	2.20115e-08	AT1G73050.1	| Glucose-methanol-choline (GMC) oxidoreductase family protein | chr1:27476565-27478534 REVERSE LENGTH=552
MD15G1168000	4.2653	0.0149937	#N/A	#N/A
MD05G1246900	4.2611	1.32814e-14	AT1G30960.1	| GTP-binding family protein | chr1:11037755-11039977 REVERSE LENGTH=437
MD10G1034200	4.25953	2.05756e-103	AT1G22770.1	GI, FB | gigantea protein (GI) | chr1:8062398-8067447 FORWARD LENGTH=1173
MD07G1061400	4.25649	4.75717e-34	AT5G04760.1	| Duplicated homeodomain-like superfamily protein | chr5:1373752-1374529 REVERSE LENGTH=215
MD10G1291400	4.25219	2.43797e-46	#N/A	#N/A
MD01G1089900	4.2499	0.00387649	#N/A	#N/A
MD00G1013000	4.24586	1.30398e-15	AT1G73050.1	| Glucose-methanol-choline (GMC) oxidoreductase family protein | chr1:27476565-27478534 REVERSE LENGTH=552
MD07G1126300	4.24226	2.40905e-06	AT2G45760.1	BAP2, BAL | BON association protein 2 | chr2:18847125-18847748 REVERSE LENGTH=207
MD03G1057400	4.24169	3.13087e-137	AT2G38470.1	WRKY33, ATWRKY33 | WRKY DNA-binding protein 33 | chr2:16108476-16110539 FORWARD LENGTH=519
MD14G1227700	4.23978	4.52392e-12	AT1G67060.1	| unknown protein; FUNCTIONS IN: molecular_function unknown; INVOLVED IN: biological_process unknown; LOCATED IN: plasma membrane; EXPRESSED IN: 22 plant structures; EXPRESSED DURING: 13 growth stages; Has 283 Blast hits to 281 proteins in 136 species: Archae - 0; Bacteria - 145; Metazoa - 0; Fungi - 65; Plants - 41; Viruses - 0; Other Eukaryotes - 32 (source: NCBI BLink). | chr1:25036729-2503912…
MD14G1145600	4.23266	2.06019e-06	AT5G61820.1	| FUNCTIONS IN: molecular_function unknown; INVOLVED IN: biological_process unknown; LOCATED IN: vacuole; EXPRESSED IN: 24 plant structures; EXPRESSED DURING: 15 growth stages; CONTAINS InterPro DOMAIN/s: Stress up-regulated Nod 19 (InterPro:IPR011692); Has 30201 Blast hits to 17322 proteins in 780 species: Archae - 12; Bacteria - 1396; Metazoa - 17338; Fungi - 3422; Plants - 5037; Viruses - 0; O…
MD11G1178500	4.23246	0.0180167	AT1G04580.1	AAO4, ATAO-4, ATAO2, AO4 | aldehyde oxidase 4 | chr1:1252212-1257510 REVERSE LENGTH=1337
MD12G1243100	4.23207	0.00187593	AT3G04710.1	TPR10 | ankyrin repeat family protein | chr3:1278229-1280942 FORWARD LENGTH=456
MD04G1111400	4.23153	7.04273e-07	AT5G02790.1	GSTL3 | Glutathione S-transferase family protein | chr5:632877-634858 FORWARD LENGTH=235
MD01G1118200	4.2278	6.2168e-08	#N/A	#N/A
MD05G1139300	4.22668	1.14513e-89	AT2G33700.1	| Protein phosphatase 2C family protein | chr2:14254200-14255784 FORWARD LENGTH=380
MD12G1256200	4.22604	0.00875418	AT3G51550.1	FER | Malectin/receptor-like protein kinase family protein | chr3:19117877-19120564 REVERSE LENGTH=895
MD15G1323400	4.22591	1.77967e-37	AT1G34370.1	STOP1 | C2H2 and C2HC zinc fingers superfamily protein | chr1:12551002-12552501 FORWARD LENGTH=499
MD04G1205900	4.22427	2.83849e-33	AT3G05290.1	PNC1 | peroxisomal adenine nucleotide carrier 1 | chr3:1506129-1507614 REVERSE LENGTH=322
MD16G1282900	4.22325	0.000118045	#N/A	#N/A
MD11G1115800	4.21547	0.0353838	AT1G07730.2	| Disease resistance-responsive (dirigent-like protein) family protein | chr1:2397527-2398696 REVERSE LENGTH=389
MD13G1208700	4.21423	0.000178376	AT5G43580.1	| Serine protease inhibitor, potato inhibitor I-type family protein | chr5:17508098-17508668 REVERSE LENGTH=99
MD06G1218600	4.20914	2.55153e-12	AT1G70250.1	| receptor serine/threonine kinase, putative | chr1:26452975-26456088 FORWARD LENGTH=799
MD14G1158700	4.2089	0.010977	AT1G76640.1	| Calcium-binding EF-hand family protein | chr1:28765324-28765803 REVERSE LENGTH=159
MD09G1174000	4.20749	3.43815e-10	#N/A	#N/A
MD07G1033700	4.20469	0.0241462	AT3G14470.1	| NB-ARC domain-containing disease resistance protein | chr3:4857940-4861104 FORWARD LENGTH=1054
MD15G1374300	4.19892	0.00732745	AT2G44450.1	BGLU15 | beta glucosidase 15 | chr2:18340966-18343744 FORWARD LENGTH=506
MD03G1226000	4.19819	1.50967e-68	AT4G03510.2	RMA1, ATRMA1 | RING membrane-anchor 1 | chr4:1557905-1558654 REVERSE LENGTH=249
MD15G1415200	4.19539	4.39687e-07	AT4G24000.1	ATCSLG2, CSLG2 | cellulose synthase like G2 | chr4:12462142-12465471 FORWARD LENGTH=722
MD03G1047400	4.19442	0.000562309	AT1G20670.1	| DNA-binding bromodomain-containing protein | chr1:7164537-7167933 REVERSE LENGTH=652
MD07G1002000	4.18965	8.64973e-116	AT5G13000.1	ATGSL12, gsl12 | glucan synthase-like 12 | chr5:4110445-4121202 REVERSE LENGTH=1955
MD08G1095800	4.18114	5.37377e-08	AT4G06536.1	| SPla/RYanodine receptor (SPRY) domain-containing protein | chr4:3360746-3361255 FORWARD LENGTH=169
MD10G1196200	4.18053	0.0289593	AT3G45880.1	| 2-oxoglutarate (2OG) and Fe(II)-dependent oxygenase superfamily protein | chr3:16869855-16871544 REVERSE LENGTH=345
MD13G1013400	4.17685	0.000438554	AT3G42960.1	ATA1, ASD, TA1 | TAPETUM 1 | chr3:15018735-15019656 REVERSE LENGTH=272
MD01G1211400	4.17324	1.43547e-05	AT5G24030.1	SLAH3 | SLAC1 homologue 3 | chr5:8118618-8120993 REVERSE LENGTH=635
MD15G1115000	4.17279	1.06486e-11	AT2G25660.1	emb2410 | embryo defective 2410 | chr2:10916456-10927390 REVERSE LENGTH=2166
MD02G1028800	4.16746	1.4627e-13	AT2G25060.1	ENODL14, AtENODL14 | early nodulin-like protein 14 | chr2:10662308-10662930 FORWARD LENGTH=182
MD16G1115200	4.16687	0.00121971	#N/A	#N/A
MD08G1106900	4.16623	4.10157e-39	AT2G26530.2	AR781 | Protein of unknown function (DUF1645) | chr2:11283036-11283989 REVERSE LENGTH=290
MD01G1177700	4.16527	1.18792e-07	AT4G25150.1	| HAD superfamily, subfamily IIIB acid phosphatase | chr4:12901736-12902882 REVERSE LENGTH=260
MD12G1250800	4.1647	0.00585972	AT1G66910.1	| Protein kinase superfamily protein | chr1:24961634-24963941 REVERSE LENGTH=666
MD12G1056500	4.16469	0.00370823	AT5G06740.1	| Concanavalin A-like lectin protein kinase family protein | chr5:2084094-2086052 FORWARD LENGTH=652
MD05G1331200	4.159	1.30913e-10	AT1G61500.1	| S-locus lectin protein kinase family protein | chr1:22689729-22692881 REVERSE LENGTH=804
MD04G1203800	4.15774	1.18121e-15	AT1G55040.1	| zinc finger (Ran-binding) family protein | chr1:20534895-20538901 FORWARD LENGTH=849
MD04G1103000	4.15303	8.44701e-31	AT3G09720.1	| P-loop containing nucleoside triphosphate hydrolases superfamily protein | chr3:2980483-2983268 REVERSE LENGTH=541
MD15G1170400	4.15192	3.86062e-16	AT2G25060.1	ENODL14, AtENODL14 | early nodulin-like protein 14 | chr2:10662308-10662930 FORWARD LENGTH=182
MD01G1236200	4.15178	0.000277587	AT5G16930.1	| AAA-type ATPase family protein | chr5:5568578-5571565 FORWARD LENGTH=644
MD15G1297900	4.14665	0.0156604	AT3G59070.1	| Cytochrome b561/ferric reductase transmembrane with DOMON related domain | chr3:21832364-21834514 REVERSE LENGTH=466
MD01G1198900	4.14595	5.12151e-07	#N/A	#N/A
MD04G1218800	4.14524	0.000589453	#N/A	#N/A
MD05G1290300	4.14405	1.09374e-08	AT4G18170.1	WRKY28, ATWRKY28 | WRKY DNA-binding protein 28 | chr4:10061508-10062691 FORWARD LENGTH=318
MD08G1101700	4.1413	5.35014e-19	AT4G25000.1	ATAMY1, AMY1 | alpha-amylase-like | chr4:12852109-12853825 REVERSE LENGTH=423
MD05G1092300	4.13727	0.00407514	AT2G14960.1	GH3.1 | Auxin-responsive GH3 family protein | chr2:6451659-6453670 REVERSE LENGTH=590
MD06G1105200	4.13496	1.88683e-81	#N/A	#N/A
MD15G1362700	4.13415	8.45266e-05	AT4G08570.1	| Heavy metal transport/detoxification superfamily protein | chr4:5455123-5455975 REVERSE LENGTH=150
MD11G1315500	4.13338	2.77003e-68	AT1G02610.1	| RING/FYVE/PHD zinc finger superfamily protein | chr1:553181-555854 REVERSE LENGTH=221
MD01G1159800	4.13132	6.8471e-05	AT2G40390.1	| unknown protein; BEST Arabidopsis thaliana protein match is: unknown protein (TAIR:AT5G64190.1); Has 75 Blast hits to 75 proteins in 11 species: Archae - 0; Bacteria - 0; Metazoa - 0; Fungi - 0; Plants - 74; Viruses - 0; Other Eukaryotes - 1 (source: NCBI BLink). | chr2:16867385-16868961 FORWARD LENGTH=496
MD04G1060100	4.1278	6.84265e-53	AT4G16745.1	| Exostosin family protein | chr4:9412185-9414053 FORWARD LENGTH=542
MD09G1240700	4.12707	1.17588e-08	AT2G42360.1	| RING/U-box superfamily protein | chr2:17640907-17641617 FORWARD LENGTH=236
MD04G1239400	4.12554	8.09855e-05	AT1G16120.1	WAKL1 | wall associated kinase-like 1 | chr1:5522639-5524983 FORWARD LENGTH=730
MD03G1040000	4.12548	3.01167e-33	AT3G13310.1	| Chaperone DnaJ-domain superfamily protein | chr3:4310827-4311300 REVERSE LENGTH=157
MD07G1191800	4.12414	3.23548e-30	AT5G59890.1	ADF4, ATADF4 | actin depolymerizing factor 4 | chr5:24122545-24123596 FORWARD LENGTH=139
MD17G1096000	4.12376	1.42657e-51	AT3G21700.3	SGP2 | Ras-related small GTP-binding family protein | chr3:7644581-7646190 FORWARD LENGTH=292
MD10G1280500	4.1228	3.35193e-06	AT1G06330.1	| Heavy metal transport/detoxification superfamily protein | chr1:1931671-1932266 REVERSE LENGTH=159
MD11G1266900	4.12262	0.0102134	AT5G41840.1	| F-box/RNI-like superfamily protein | chr5:16754436-16756263 REVERSE LENGTH=540
MD11G1236200	4.12222	0.00476472	AT5G23960.2	TPS21 | terpene synthase 21 | chr5:8092969-8095128 FORWARD LENGTH=545
MD05G1214100	4.12025	5.02707e-05	AT4G27290.1	| S-locus lectin protein kinase family protein | chr4:13666281-13669202 FORWARD LENGTH=783
MD09G1135900	4.11943	1.66615e-12	AT1G22360.1	AtUGT85A2, UGT85A2 | UDP-glucosyl transferase 85A2 | chr1:7895068-7897527 REVERSE LENGTH=481
MD02G1267700	4.11704	0.0126162	AT5G06600.3	UBP12 | ubiquitin-specific protease 12 | chr5:2020682-2027834 REVERSE LENGTH=985
MD11G1173000	4.11687	0.0023955	AT1G08440.1	| Aluminium activated malate transporter family protein | chr1:2663027-2665343 FORWARD LENGTH=501
MD13G1198700	4.11294	3.40239e-06	AT1G03070.2	| Bax inhibitor-1 family protein | chr1:730148-731379 FORWARD LENGTH=247
MD12G1075400	4.11082	9.04145e-05	AT2G41640.1	| Glycosyltransferase family 61 protein | chr2:17360654-17362391 FORWARD LENGTH=500
MD02G1068000	4.10841	0.017177	AT2G19770.1	PRF5 | profilin 5 | chr2:8519885-8521119 REVERSE LENGTH=134
MD13G1063300	4.10595	2.63583e-90	AT1G18650.1	PDCB3 | plasmodesmata callose-binding protein 3 | chr1:6419036-6420413 REVERSE LENGTH=184
MD16G1017600	4.10464	2.78918e-05	AT1G14790.1	RDR1, ATRDRP1 | RNA-dependent RNA polymerase 1 | chr1:5094317-5097817 REVERSE LENGTH=1107
MD17G1049800	4.10235	1.41566e-47	#N/A	#N/A
MD17G1125900	4.10216	3.91001e-19	AT1G22380.1	AtUGT85A3, UGT85A3 | UDP-glucosyl transferase 85A3 | chr1:7900522-7902332 REVERSE LENGTH=488
MD07G1067600	4.10106	8.34971e-11	AT5G65550.1	| UDP-Glycosyltransferase superfamily protein | chr5:26198410-26199810 REVERSE LENGTH=466
MD05G1228400	4.10099	0.000340006	AT4G39830.1	| Cupredoxin superfamily protein | chr4:18479103-18481184 FORWARD LENGTH=582
MD09G1017900	4.10074	1.54646e-15	AT3G27330.1	| zinc finger (C3HC4-type RING finger) family protein | chr3:10116950-10120516 REVERSE LENGTH=913
MD04G1222100	4.09828	0.00109387	AT4G14750.1	IQD19 | IQ-domain 19 | chr4:8470449-8471903 FORWARD LENGTH=387
MD04G1113200	4.09667	1.32419e-30	AT5G02810.1	PRR7, APRR7 | pseudo-response regulator 7 | chr5:638283-641461 REVERSE LENGTH=727
MD17G1197100	4.09507	0.000785464	AT5G67150.1	| HXXXD-type acyl-transferase family protein | chr5:26795880-26797226 REVERSE LENGTH=448
MD01G1032700	4.09223	6.02088e-15	#N/A	#N/A
MD08G1153500	4.09087	4.42588e-09	#N/A	#N/A
MD10G1286300	4.08674	1.60828e-55	AT5G47220.1	ATERF2, ATERF-2, ERF2 | ethylene responsive element binding factor 2 | chr5:19172023-19172754 REVERSE LENGTH=243
MD16G1080100	4.08631	1.01302e-05	AT1G69870.1	NRT1.7 | nitrate transporter 1.7 | chr1:26316208-26320097 FORWARD LENGTH=620
MD13G1085600	4.08506	2.11102e-13	#N/A	#N/A
MD07G1070500	4.08202	9.37054e-28	AT1G66920.1	| Protein kinase superfamily protein | chr1:24965410-24967432 REVERSE LENGTH=609
MD16G1194100	4.07959	2.7142e-05	AT3G22450.1	| Ribosomal L18p/L5e family protein | chr3:7962443-7963378 FORWARD LENGTH=311
MD15G1062900	4.07646	1.26715e-18	AT4G37790.1	HAT22 | Homeobox-leucine zipper protein family | chr4:17768241-17769272 FORWARD LENGTH=278
MD02G1319500	4.07597	0.000141683	AT2G31945.1	| unknown protein; FUNCTIONS IN: molecular_function unknown; INVOLVED IN: biological_process unknown; LOCATED IN: endomembrane system; EXPRESSED IN: 8 plant structures; EXPRESSED DURING: 4 anthesis, petal differentiation and expansion stage; BEST Arabidopsis thaliana protein match is: unknown protein (TAIR:AT1G05575.1); Has 61 Blast hits to 61 proteins in 10 species: Archae - 0; Bacteria - 0; Met…
MD16G1127400	4.07454	0.000122729	AT5G13220.1	JAZ10, TIFY9, JAS1 | jasmonate-zim-domain protein 10 | chr5:4219001-4220502 FORWARD LENGTH=197
MD12G1233600	4.07362	0.000724617	AT1G54570.1	| Esterase/lipase/thioesterase family protein | chr1:20380649-20384953 REVERSE LENGTH=704
MD16G1104300	4.07273	3.32337e-05	AT3G26180.1	CYP71B20 | cytochrome P450, family 71, subfamily B, polypeptide 20 | chr3:9578407-9579993 REVERSE LENGTH=502
MD02G1095700	4.07059	1.31177e-07	AT1G55850.1	ATCSLE1, CSLE1 | cellulose synthase like E1 | chr1:20876752-20879414 FORWARD LENGTH=729
MD11G1169800	4.07002	0.0113458	AT2G27310.1	| F-box family protein | chr2:11683954-11684967 REVERSE LENGTH=337
MD17G1151800	4.06979	0.014127	AT5G40990.1	GLIP1 | GDSL lipase 1 | chr5:16418920-16420400 FORWARD LENGTH=374
MD07G1107800	4.06932	4.49035e-30	AT1G45616.1	AtRLP6, RLP6 | receptor like protein 6 | chr1:17183550-17186534 REVERSE LENGTH=994
MD15G1127900	4.0662	8.41371e-52	AT5G20280.1	ATSPS1F, SPS1F | sucrose phosphate synthase 1F | chr5:6844994-6849997 REVERSE LENGTH=1043
MD05G1017400	4.06558	1.37252e-19	AT1G78780.2	| pathogenesis-related family protein | chr1:29621447-29622431 REVERSE LENGTH=238
MD07G1019000	4.06525	0.0313374	#N/A	#N/A
MD04G1154600	4.06457	0.000121724	AT2G38250.1	| Homeodomain-like superfamily protein | chr2:16018384-16019500 FORWARD LENGTH=289
MD11G1230400	4.05983	0.000476878	AT5G54510.1	GH3.6, DFL1 | Auxin-responsive GH3 family protein | chr5:22131321-22133564 REVERSE LENGTH=612
MD06G1118700	4.05906	2.12619e-26	AT1G64660.1	ATMGL, MGL | methionine gamma-lyase | chr1:24028977-24030537 FORWARD LENGTH=441
MD00G1057300	4.05517	1.54913e-05	AT5G41761.1	| unknown protein; FUNCTIONS IN: molecular_function unknown; INVOLVED IN: biological_process unknown; LOCATED IN: cellular_component unknown; BEST Arabidopsis thaliana protein match is: unknown protein (TAIR:AT3G55570.1); Has 30201 Blast hits to 17322 proteins in 780 species: Archae - 12; Bacteria - 1396; Metazoa - 17338; Fungi - 3422; Plants - 5037; Viruses - 0; Other Eukaryotes - 2996 (source: …
MD06G1219200	4.0549	0.00196148	AT1G18390.2	| Protein kinase superfamily protein | chr1:6327463-6329935 FORWARD LENGTH=654
MD17G1226500	4.05463	3.4863e-52	AT2G24100.1	| unknown protein; BEST Arabidopsis thaliana protein match is: unknown protein (TAIR:AT4G30780.1); Has 101 Blast hits to 101 proteins in 16 species: Archae - 0; Bacteria - 0; Metazoa - 0; Fungi - 0; Plants - 95; Viruses - 0; Other Eukaryotes - 6 (source: NCBI BLink). | chr2:10244921-10246715 FORWARD LENGTH=466
MD17G1161100	4.04916	0.000204821	AT1G16770.1	| unknown protein; Has 109 Blast hits to 109 proteins in 52 species: Archae - 0; Bacteria - 4; Metazoa - 0; Fungi - 71; Plants - 32; Viruses - 0; Other Eukaryotes - 2 (source: NCBI BLink). | chr1:5737900-5739110 FORWARD LENGTH=324
MD13G1202700	4.04655	0.00801576	#N/A	#N/A
MD04G1168400	4.04332	0.00271111	AT3G51680.1	| NAD(P)-binding Rossmann-fold superfamily protein | chr3:19173622-19174667 REVERSE LENGTH=303
MD11G1272900	4.04278	0.0442652	#N/A	#N/A
MD05G1015700	4.04164	0.0026571	#N/A	#N/A
MD02G1053300	4.03958	1.04729e-05	AT1G06650.2	| 2-oxoglutarate (2OG) and Fe(II)-dependent oxygenase superfamily protein | chr1:2035909-2037186 FORWARD LENGTH=369
MD15G1214500	4.03791	0.0106391	AT5G12080.3	MSL10, ATMSL10 | mechanosensitive channel of small conductance-like 10 | chr5:3898182-3900923 REVERSE LENGTH=734
MD01G1100300	4.03696	0.0497393	AT5G04320.2	| Shugoshin C terminus | chr5:1209613-1212376 FORWARD LENGTH=470
MD16G1010800	4.03522	5.55431e-06	AT2G02010.1	GAD4 | glutamate decarboxylase 4 | chr2:474375-476495 REVERSE LENGTH=493
MD03G1243600	4.02909	2.37287e-24	AT3G14900.1	| unknown protein; FUNCTIONS IN: molecular_function unknown; INVOLVED IN: embryo development; LOCATED IN: chloroplast; EXPRESSED IN: 19 plant structures; EXPRESSED DURING: 13 growth stages; Has 17135 Blast hits to 10204 proteins in 644 species: Archae - 47; Bacteria - 1684; Metazoa - 5536; Fungi - 2506; Plants - 1043; Viruses - 361; Other Eukaryotes - 5958 (source: NCBI BLink). | chr3:5013442-501…
MD05G1021600	4.02609	7.60058e-10	AT1G43710.1	emb1075 | Pyridoxal phosphate (PLP)-dependent transferases superfamily protein | chr1:16486534-16488298 REVERSE LENGTH=482
MD05G1115600	4.02193	1.3769e-06	AT5G42146.1	| unknown protein; Has 98 Blast hits to 98 proteins in 12 species: Archae - 0; Bacteria - 0; Metazoa - 0; Fungi - 0; Plants - 98; Viruses - 0; Other Eukaryotes - 0 (source: NCBI BLink). | chr5:16844405-16844818 FORWARD LENGTH=137
MD11G1085000	4.02167	1.25345e-24	AT5G59010.1	| Protein kinase protein with tetratricopeptide repeat domain | chr5:23820578-23823099 REVERSE LENGTH=489
MD11G1247600	4.02106	1.54006e-60	AT3G15350.2	| Core-2/I-branching beta-1,6-N-acetylglucosaminyltransferase family protein | chr3:5167250-5168882 FORWARD LENGTH=424
MD11G1215300	4.0133	0.000813136	AT1G11840.4	ATGLX1, GLX1 | glyoxalase I homolog | chr1:3996045-3997518 FORWARD LENGTH=283
MD16G1071800	4.00889	1.49801e-06	AT1G14185.1	| Glucose-methanol-choline (GMC) oxidoreductase family protein | chr1:4850284-4851885 FORWARD LENGTH=503
MD04G1055400	4.00883	0.0276518	AT5G04770.1	ATCAT6, CAT6 | cationic amino acid transporter 6 | chr5:1379118-1382304 FORWARD LENGTH=583
MD07G1221500	4.00883	0.0278646	AT3G11210.1	| SGNH hydrolase-type esterase superfamily protein | chr3:3511101-3512899 REVERSE LENGTH=256
MD13G1050400	4.00623	1.84978e-54	AT1G68710.1	| ATPase E1-E2 type family protein / haloacid dehalogenase-like hydrolase family protein | chr1:25793498-25797975 REVERSE LENGTH=1200
MD06G1213800	4.00458	4.08589e-57	AT4G36220.1	FAH1, CYP84A1 | ferulic acid 5-hydroxylase 1 | chr4:17137584-17139619 REVERSE LENGTH=520
MD10G1260600	4.0035	2.57724e-09	AT3G14420.2	| Aldolase-type TIM barrel family protein | chr3:4821804-4823899 FORWARD LENGTH=367
MD12G1210500	4.00147	0.0154971	#N/A	#N/A
MD07G1053900	4.00029	6.91522e-06	AT3G10660.1	CPK2, ATCPK2 | calmodulin-domain protein kinase cdpk isoform 2 | chr3:3331599-3334268 REVERSE LENGTH=646
MD01G1158600	3.98843	5.98247e-34	AT2G40340.1	DREB2C, AtERF48 | Integrase-type DNA-binding superfamily protein | chr2:16848665-16850357 REVERSE LENGTH=341
MD07G1039600	3.98671	6.09599e-06	AT3G54450.1	| Major facilitator superfamily protein | chr3:20158534-20161937 FORWARD LENGTH=555
MD16G1007300	3.98615	3.14401e-21	AT3G11920.1	| glutaredoxin-related | chr3:3772311-3774887 FORWARD LENGTH=630
MD10G1111000	3.9838	1.22852e-64	AT2G43820.1	GT, UGT74F2, ATSAGT1, SGT1, SAGT1 | UDP-glucosyltransferase 74F2 | chr2:18152279-18153715 FORWARD LENGTH=449
MD16G1126700	3.98305	0.00772332	#N/A	#N/A
MD01G1152100	3.98289	7.86508e-126	AT5G05690.1	CPD, CYP90A, CYP90, CBB3, DWF3, CYP90A1 | Cytochrome P450 superfamily protein | chr5:1702907-1706705 REVERSE LENGTH=472
MD03G1110600	3.98237	5.92434e-06	#N/A	#N/A
MD12G1030200	3.98173	3.6005e-15	AT5G22380.1	anac090, NAC090 | NAC domain containing protein 90 | chr5:7408924-7410038 REVERSE LENGTH=235
MD16G1091900	3.98049	6.04647e-09	AT3G01490.1	| Protein kinase superfamily protein | chr3:191095-193258 REVERSE LENGTH=411
MD15G1425900	3.97886	1.1236e-07	AT3G22910.1	| ATPase E1-E2 type family protein / haloacid dehalogenase-like hydrolase family protein | chr3:8116335-8119388 REVERSE LENGTH=1017
MD12G1150500	3.97288	9.4285e-36	AT5G02050.1	| Mitochondrial glycoprotein family protein | chr5:403239-404244 REVERSE LENGTH=267
MD07G1068400	3.97111	1.05318e-05	AT2G38790.1	| unknown protein; Has 21 Blast hits to 21 proteins in 5 species: Archae - 0; Bacteria - 0; Metazoa - 0; Fungi - 0; Plants - 19; Viruses - 0; Other Eukaryotes - 2 (source: NCBI BLink). | chr2:16214546-16215160 REVERSE LENGTH=204
MD10G1073900	3.96953	2.3453e-98	AT2G21620.1	RD2 | Adenine nucleotide alpha hydrolases-like superfamily protein | chr2:9248749-9249986 FORWARD LENGTH=187
MD14G1133800	3.96444	0.00066092	#N/A	#N/A
MD16G1069600	3.96205	1.55256e-07	AT1G69500.1	CYP704B1 | cytochrome P450, family 704, subfamily B, polypeptide 1 | chr1:26123960-26125909 FORWARD LENGTH=524
MD07G1308800	3.96128	6.14143e-18	AT3G03060.1	| P-loop containing nucleoside triphosphate hydrolases superfamily protein | chr3:692188-695424 FORWARD LENGTH=628
MD15G1233700	3.95934	1.00417e-25	#N/A	#N/A
MD03G1019900	3.95661	5.89164e-08	AT5G60900.1	RLK1 | receptor-like protein kinase 1 | chr5:24498467-24501494 REVERSE LENGTH=748
MD11G1161400	3.95341	0.000488245	AT4G10520.1	| Subtilase family protein | chr4:6499794-6502866 FORWARD LENGTH=756
MD13G1077800	3.95212	0.000120252	AT1G69800.1	| Cystathionine beta-synthase (CBS) protein | chr1:26274416-26276105 REVERSE LENGTH=447
MD03G1020000	3.94891	5.61858e-08	AT5G60900.1	RLK1 | receptor-like protein kinase 1 | chr5:24498467-24501494 REVERSE LENGTH=748
MD06G1067800	3.94282	0.0148697	AT4G22810.1	| Predicted AT-hook DNA-binding family protein | chr4:11984432-11985406 FORWARD LENGTH=324
MD15G1023600	3.93833	1.30732e-15	AT1G19640.1	JMT | jasmonic acid carboxyl methyltransferase | chr1:6789166-6791708 REVERSE LENGTH=389
MD04G1185600	3.93277	1.5929e-91	AT3G05880.1	RCI2A | Low temperature and salt responsive protein family | chr3:1756195-1756494 REVERSE LENGTH=54
MD07G1156900	3.93141	0.04325	AT1G01180.1	| S-adenosyl-L-methionine-dependent methyltransferases superfamily protein | chr1:75633-76556 FORWARD LENGTH=307
MD17G1279900	3.9308	1.00949e-05	AT3G62270.1	| HCO3- transporter family | chr3:23042528-23045633 REVERSE LENGTH=703
MD05G1104700	3.91434	5.20103e-20	AT3G19660.1	| unknown protein; Has 16 Blast hits to 16 proteins in 6 species: Archae - 0; Bacteria - 0; Metazoa - 0; Fungi - 0; Plants - 16; Viruses - 0; Other Eukaryotes - 0 (source: NCBI BLink). | chr3:6825678-6825872 REVERSE LENGTH=64
MD05G1020500	3.913	6.1602e-24	AT3G18710.1	PUB29, ATPUB29 | plant U-box 29 | chr3:6434234-6435481 REVERSE LENGTH=415
MD15G1386400	3.9116	2.8424e-05	#N/A	#N/A
MD15G1105400	3.91127	4.11959e-11	AT4G26100.1	CK1, CKL1 | casein kinase 1 | chr4:13227885-13230508 REVERSE LENGTH=450
MD06G1184900	3.9102	0.000271561	AT3G10330.1	| Cyclin-like family protein | chr3:3199907-3201642 FORWARD LENGTH=312
MD00G1137400	3.90846	0.0487459	#N/A	#N/A
MD11G1220400	3.90562	3.47774e-06	AT5G07990.1	TT7, CYP75B1, D501 | Cytochrome P450 superfamily protein | chr5:2560437-2562859 FORWARD LENGTH=513
MD07G1248200	3.90373	4.6392e-11	AT5G15410.2	DND1, ATCNGC2, CNGC2 | Cyclic nucleotide-regulated ion channel family protein | chr5:5003460-5006512 REVERSE LENGTH=725
MD02G1034700	3.90321	3.85875e-30	AT5G20120.1	| unknown protein; Has 54 Blast hits to 54 proteins in 26 species: Archae - 0; Bacteria - 0; Metazoa - 18; Fungi - 0; Plants - 18; Viruses - 0; Other Eukaryotes - 18 (source: NCBI BLink). | chr5:6795889-6796921 FORWARD LENGTH=188
MD07G1262900	3.90166	9.45448e-15	AT5G51990.1	CBF4, DREB1D | C-repeat-binding factor 4 | chr5:21117113-21117787 REVERSE LENGTH=224
MD16G1191800	3.90108	2.97342e-13	AT3G61620.2	RRP41 | 3'-5'-exoribonuclease family protein | chr3:22801382-22802910 REVERSE LENGTH=241
MD17G1244300	3.90074	3.19258e-12	AT2G20880.1	| Integrase-type DNA-binding superfamily protein | chr2:8986053-8987063 FORWARD LENGTH=336
MD04G1141100	3.9004	0.00255714	AT5G54160.1	ATOMT1, OMT1 | O-methyltransferase 1 | chr5:21982075-21984167 FORWARD LENGTH=363
MD15G1124600	3.90004	1.59767e-06	AT5G16080.1	AtCXE17, CXE17 | carboxyesterase 17 | chr5:5252533-5253567 REVERSE LENGTH=344
MD07G1282500	3.89994	0.001433	AT5G24090.1	ATCHIA, CHIA | chitinase A | chr5:8143805-8145153 REVERSE LENGTH=302
MD16G1030500	3.89956	0.00866926	AT2G01300.1	| unknown protein; BEST Arabidopsis thaliana protein match is: unknown protein (TAIR:AT1G15010.1); Has 73 Blast hits to 73 proteins in 12 species: Archae - 0; Bacteria - 0; Metazoa - 0; Fungi - 0; Plants - 73; Viruses - 0; Other Eukaryotes - 0 (source: NCBI BLink). | chr2:151221-151691 REVERSE LENGTH=156
MD13G1217400	3.89913	3.50129e-22	AT4G14305.1	| Peroxisomal membrane 22 kDa (Mpv17/PMP22) family protein | chr4:8235335-8236605 REVERSE LENGTH=185
MD03G1232500	3.89705	0.0369481	#N/A	#N/A
MD02G1263200	3.89434	0.0425515	AT1G80340.1	GA4H, ATGA3OX2, GA3OX2 | gibberellin 3-oxidase 2 | chr1:30200695-30202163 REVERSE LENGTH=347
MD04G1095800	3.89434	0.0425515	AT2G37030.1	| SAUR-like auxin-responsive protein family | chr2:15553732-15554106 FORWARD LENGTH=124
MD05G1237300	3.89173	0.0243018	#N/A	#N/A
MD10G1164800	3.88971	0.0359375	AT5G48820.2	ICK6 | inhibitor/interactor with cyclin-dependent kinase | chr5:19792608-19794346 REVERSE LENGTH=240
MD15G1412800	3.88311	0.000139925	AT1G51965.1	ABO5 | ABA Overly-Sensitive 5 | chr1:19312078-19314145 REVERSE LENGTH=650
MD15G1122900	3.88172	0.00547966	AT4G32300.1	SD2-5 | S-domain-2 5 | chr4:15599970-15602435 FORWARD LENGTH=821
MD06G1160500	3.88027	9.1803e-06	#N/A	#N/A
MD07G1200600	3.87988	2.85289e-11	AT5G13830.1	| FtsJ-like methyltransferase family protein | chr5:4467363-4468487 FORWARD LENGTH=224
MD13G1082800	3.87952	0.0396791	AT5G06940.1	| Leucine-rich repeat receptor-like protein kinase family protein | chr5:2148078-2150771 REVERSE LENGTH=872
MD16G1204600	3.87903	2.26285e-08	AT1G68940.1	| Armadillo/beta-catenin-like repeat family protein | chr1:25922001-25925374 REVERSE LENGTH=1033
MD02G1020800	3.87258	1.07997e-18	AT5G34930.1	| arogenate dehydrogenase | chr5:13233391-13235522 FORWARD LENGTH=640
MD04G1144000	3.87046	0.000224332	#N/A	#N/A
MD15G1074900	3.86805	0.0123796	AT3G47570.1	| Leucine-rich repeat protein kinase family protein | chr3:17527611-17530748 FORWARD LENGTH=1010
MD10G1118500	3.86787	0.0112581	AT4G01870.1	| tolB protein-related | chr4:808473-810431 REVERSE LENGTH=652
MD17G1179900	3.86531	0.00017593	#N/A	#N/A
MD13G1069100	3.86425	1.11948e-05	AT3G56640.1	SEC15A | exocyst complex component sec15A | chr3:20981964-20984336 FORWARD LENGTH=790
MD05G1127900	3.864	1.78865e-08	AT4G35160.1	| O-methyltransferase family protein | chr4:16730989-16732808 REVERSE LENGTH=382
MD04G1097800	3.86385	0.00118905	AT5G03230.1	| Protein of unknown function, DUF584 | chr5:769636-770136 FORWARD LENGTH=166
MD03G1020700	3.85454	1.30402e-20	AT3G20810.1	JMJD5 | 2-oxoglutarate (2OG) and Fe(II)-dependent oxygenase superfamily protein | chr3:7275814-7278144 FORWARD LENGTH=418
MD14G1220200	3.85274	2.49221e-11	AT3G18600.1	| P-loop containing nucleoside triphosphate hydrolases superfamily protein | chr3:6399724-6403007 REVERSE LENGTH=568
MD10G1190600	3.85086	0.0265284	#N/A	#N/A
MD08G1027900	3.83906	1.9826e-26	AT1G27680.1	APL2 | ADPGLC-PPase large subunit | chr1:9631630-9634450 FORWARD LENGTH=518
MD15G1426200	3.83173	3.28289e-05	AT3G22910.1	| ATPase E1-E2 type family protein / haloacid dehalogenase-like hydrolase family protein | chr3:8116335-8119388 REVERSE LENGTH=1017
MD02G1153700	3.83017	0.000864009	AT5G26310.1	UGT72E3 | UDP-Glycosyltransferase superfamily protein | chr5:9234739-9236184 FORWARD LENGTH=481
MD17G1106300	3.8297	1.76805e-64	AT1G05010.1	EFE, ACO4, EAT1 | ethylene-forming enzyme | chr1:1431419-1432695 REVERSE LENGTH=323
MD03G1222700	3.82952	1.66707e-38	AT4G27410.2	RD26, ANAC072 | NAC (No Apical Meristem) domain transcriptional regulator superfamily protein | chr4:13707928-13709013 REVERSE LENGTH=297
MD00G1152200	3.82823	0.017177	#N/A	#N/A
MD15G1265300	3.82618	1.19673e-11	AT4G33467.2	| unknown protein; Has 25 Blast hits to 25 proteins in 9 species: Archae - 0; Bacteria - 0; Metazoa - 0; Fungi - 0; Plants - 25; Viruses - 0; Other Eukaryotes - 0 (source: NCBI BLink). | chr4:16101691-16102084 REVERSE LENGTH=101
MD05G1199500	3.82443	8.85216e-25	AT2G31240.1	| Tetratricopeptide repeat (TPR)-like superfamily protein | chr2:13317570-13319518 REVERSE LENGTH=617
MD15G1206800	3.82249	2.96545e-51	AT4G26140.1	BGAL12 | beta-galactosidase 12 | chr4:13243219-13247823 REVERSE LENGTH=728
MD17G1209800	3.82211	5.9485e-15	AT1G52560.1	| HSP20-like chaperones superfamily protein | chr1:19574783-19575766 REVERSE LENGTH=232
MD08G1021200	3.82079	3.73717e-17	AT3G54350.3	emb1967 | Forkhead-associated (FHA) domain-containing protein | chr3:20122298-20126031 REVERSE LENGTH=702
MD06G1207200	3.81059	5.70642e-07	#N/A	#N/A
MD03G1031500	3.81035	0.000544117	AT3G11820.2	SYP121, AT-SYR1, ATSYP121, SYR1, ATSYR1, PEN1 | syntaxin of plants 121 | chr3:3729540-3730775 REVERSE LENGTH=315
MD10G1273200	3.80668	5.29099e-15	AT3G14840.2	| Leucine-rich repeat transmembrane protein kinase | chr3:4988271-4993891 FORWARD LENGTH=1020
MD15G1058600	3.80535	0.0167603	AT2G46210.1	| Fatty acid/sphingolipid desaturase | chr2:18977542-18978891 FORWARD LENGTH=449
MD05G1184400	3.80485	0.000319489	AT3G09270.1	ATGSTU8, GSTU8 | glutathione S-transferase TAU 8 | chr3:2848407-2849226 REVERSE LENGTH=224
MD14G1187200	3.80409	1.22603e-14	AT3G48180.1	| unknown protein; BEST Arabidopsis thaliana protein match is: unknown protein (TAIR:AT1G19020.1); Has 84 Blast hits to 84 proteins in 15 species: Archae - 0; Bacteria - 0; Metazoa - 0; Fungi - 0; Plants - 84; Viruses - 0; Other Eukaryotes - 0 (source: NCBI BLink). | chr3:17790571-17790804 REVERSE LENGTH=77
MD11G1316500	3.80365	2.27176e-44	AT1G02660.1	| alpha/beta-Hydrolases superfamily protein | chr1:572187-574746 REVERSE LENGTH=713
MD16G1019400	3.80188	7.68431e-11	AT1G67920.1	| unknown protein; BEST Arabidopsis thaliana protein match is: unknown protein (TAIR:AT1G24600.1); Has 22 Blast hits to 22 proteins in 5 species: Archae - 0; Bacteria - 0; Metazoa - 0; Fungi - 0; Plants - 22; Viruses - 0; Other Eukaryotes - 0 (source: NCBI BLink). | chr1:25473731-25473934 FORWARD LENGTH=67
MD02G1235500	3.8015	0.0089289	#N/A	#N/A
MD13G1074100	3.80107	1.55856e-50	AT1G14330.1	| Galactose oxidase/kelch repeat superfamily protein | chr1:4890375-4891700 REVERSE LENGTH=441
MD16G1127100	3.79935	2.05713e-17	AT5G13200.1	| GRAM domain family protein | chr5:4207081-4208079 FORWARD LENGTH=272
MD05G1046000	3.79621	4.70765e-10	AT2G36690.1	| 2-oxoglutarate (2OG) and Fe(II)-dependent oxygenase superfamily protein | chr2:15379930-15381987 FORWARD LENGTH=366
MD17G1281200	3.79618	3.64804e-54	AT4G01870.1	| tolB protein-related | chr4:808473-810431 REVERSE LENGTH=652
MD17G1067300	3.79549	2.20072e-17	AT5G15700.1	| DNA/RNA polymerases superfamily protein | chr5:5115793-5121609 REVERSE LENGTH=1011
MD16G1273500	3.791	2.03623e-28	AT2G35200.1	| unknown protein; BEST Arabidopsis thaliana protein match is: unknown protein (TAIR:AT1G32690.1); Has 36 Blast hits to 36 proteins in 8 species: Archae - 0; Bacteria - 0; Metazoa - 0; Fungi - 0; Plants - 36; Viruses - 0; Other Eukaryotes - 0 (source: NCBI BLink). | chr2:14833888-14834493 FORWARD LENGTH=201
MD11G1063300	3.78851	7.19032e-05	AT1G07060.1	| unknown protein; Has 30 Blast hits to 30 proteins in 10 species: Archae - 0; Bacteria - 0; Metazoa - 0; Fungi - 0; Plants - 30; Viruses - 0; Other Eukaryotes - 0 (source: NCBI BLink). | chr1:2167138-2168397 REVERSE LENGTH=233
MD05G1220800	3.78273	0.000311801	AT1G56070.1	LOS1 | Ribosomal protein S5/Elongation factor G/III/V family protein | chr1:20968245-20971077 REVERSE LENGTH=843
MD03G1065600	3.78184	1.75191e-23	AT2G30020.1	| Protein phosphatase 2C family protein | chr2:12814437-12815904 FORWARD LENGTH=396
MD02G1265300	3.77976	3.08887e-20	AT3G54320.3	WRI1, WRI, ASML1 | Integrase-type DNA-binding superfamily protein | chr3:20114809-20118473 FORWARD LENGTH=430
MD10G1196600	3.77898	0.0139037	AT1G17180.1	ATGSTU25, GSTU25 | glutathione S-transferase TAU 25 | chr1:5872208-5872958 FORWARD LENGTH=221
MD01G1177000	3.77772	6.67945e-18	AT4G17500.1	ATERF-1, ERF-1 | ethylene responsive element binding factor 1 | chr4:9759405-9760211 FORWARD LENGTH=268
MD08G1163300	3.77729	1.05391e-18	AT3G19010.1	| 2-oxoglutarate (2OG) and Fe(II)-dependent oxygenase superfamily protein | chr3:6556306-6557862 REVERSE LENGTH=349
MD05G1033800	3.76864	6.13304e-43	AT1G34060.1	| Pyridoxal phosphate (PLP)-dependent transferases superfamily protein | chr1:12396561-12398299 REVERSE LENGTH=463
MD17G1280600	3.76187	2.74924e-05	AT2G47140.1	| NAD(P)-binding Rossmann-fold superfamily protein | chr2:19350970-19352059 REVERSE LENGTH=257
MD14G1144900	3.76035	0.00277896	AT5G07330.1	| unknown protein; FUNCTIONS IN: molecular_function unknown; INVOLVED IN: biological_process unknown; LOCATED IN: mitochondrion; BEST Arabidopsis thaliana protein match is: unknown protein (TAIR:AT1G63060.1); Has 1807 Blast hits to 1807 proteins in 277 species: Archae - 0; Bacteria - 0; Metazoa - 736; Fungi - 347; Plants - 385; Viruses - 0; Other Eukaryotes - 339 (source: NCBI BLink). | chr5:2316…
MD16G1116100	3.75669	4.56772e-41	AT2G45550.1	CYP76C4 | cytochrome P450, family 76, subfamily C, polypeptide 4 | chr2:18773541-18775654 REVERSE LENGTH=511
MD11G1070200	3.75365	3.68005e-23	AT1G07150.1	MAPKKK13 | mitogen-activated protein kinase kinase kinase 13 | chr1:2194279-2195778 REVERSE LENGTH=499
MD10G1265100	3.75264	0.00197978	AT2G39640.1	| glycosyl hydrolase family 17 protein | chr2:16525171-16527012 REVERSE LENGTH=549
MD03G1246000	3.74781	0.0108048	AT4G10400.2	| F-box/RNI-like/FBD-like domains-containing protein | chr4:6446335-6447715 REVERSE LENGTH=409
MD06G1027200	3.74437	0.0168849	AT1G52800.1	| 2-oxoglutarate (2OG) and Fe(II)-dependent oxygenase superfamily protein | chr1:19664044-19665362 FORWARD LENGTH=314
MD04G1244900	3.74229	0.000905748	AT5G16460.1	| Putative adipose-regulatory protein (Seipin) | chr5:5377085-5378533 REVERSE LENGTH=368
MD08G1065200	3.74081	4.32382e-18	AT5G11970.1	| Protein of unknown function (DUF3511) | chr5:3863289-3863606 REVERSE LENGTH=105
MD07G1237500	3.73761	8.88204e-20	AT1G26910.1	RPL10B | Ribosomal protein L16p/L10e family protein | chr1:9321709-9322813 FORWARD LENGTH=221
MD05G1184300	3.73126	3.39695e-14	AT2G29420.1	ATGSTU7, GST25, GSTU7 | glutathione S-transferase tau 7 | chr2:12618111-12618871 REVERSE LENGTH=227
MD02G1318700	3.7308	9.30827e-52	AT5G06710.1	HAT14 | homeobox from Arabidopsis thaliana | chr5:2068305-2070284 REVERSE LENGTH=336
MD10G1142200	3.73066	4.75834e-14	AT2G17270.1	PHT3;3 | phosphate transporter 3;3 | chr2:7510456-7512118 FORWARD LENGTH=309
MD07G1004800	3.72832	1.91693e-11	#N/A	#N/A
MD13G1028700	3.7203	1.45437e-08	AT3G03280.1	| unknown protein; FUNCTIONS IN: molecular_function unknown; INVOLVED IN: N-terminal protein myristoylation; LOCATED IN: cellular_component unknown; BEST Arabidopsis thaliana protein match is: unknown protein (TAIR:AT5G17350.1); Has 137 Blast hits to 137 proteins in 11 species: Archae - 0; Bacteria - 0; Metazoa - 0; Fungi - 0; Plants - 137; Viruses - 0; Other Eukaryotes - 0 (source: NCBI BLink). …
MD00G1061600	3.71612	1.26922e-11	AT3G08950.1	HCC1 | electron transport SCO1/SenC family protein | chr3:2727285-2729289 FORWARD LENGTH=334
MD05G1200500	3.71506	3.72069e-05	#N/A	#N/A
MD13G1086200	3.71433	6.219e-06	AT1G24110.1	| Peroxidase superfamily protein | chr1:8527838-8528818 FORWARD LENGTH=326
MD05G1140200	3.71377	0.0269302	AT1G72890.1	| Disease resistance protein (TIR-NBS class) | chr1:27429947-27431717 FORWARD LENGTH=438
MD10G1293600	3.71276	2.54885e-33	AT4G32480.1	| Protein of unknown function (DUF506) | chr4:15676488-15677776 FORWARD LENGTH=287
MD10G1299500	3.71168	0.000115794	AT4G04980.1	| unknown protein; BEST Arabidopsis thaliana protein match is: unknown protein (TAIR:AT1G11070.1); Has 23100 Blast hits to 15699 proteins in 1063 species: Archae - 116; Bacteria - 2262; Metazoa - 8308; Fungi - 3268; Plants - 3181; Viruses - 958; Other Eukaryotes - 5007 (source: NCBI BLink). | chr4:2544210-2547893 REVERSE LENGTH=880
MD03G1020200	3.71073	1.4822e-08	AT5G60900.1	RLK1 | receptor-like protein kinase 1 | chr5:24498467-24501494 REVERSE LENGTH=748
MD13G1103200	3.70977	0.00043073	AT3G26350.1	| LOCATED IN: chloroplast; EXPRESSED IN: root, pedicel, carpel, stamen; EXPRESSED DURING: 4 anthesis, petal differentiation and expansion stage; CONTAINS InterPro DOMAIN/s: Late embryogenesis abundant protein, group 2 (InterPro:IPR004864); BEST Arabidopsis thaliana protein match is: unknown protein (TAIR:AT1G13050.1); Has 3534 Blast hits to 2704 proteins in 342 species: Archae - 6; Bacteria - 192…
MD15G1177900	3.70652	1.42782e-17	AT3G15630.1	| unknown protein; FUNCTIONS IN: molecular_function unknown; INVOLVED IN: biological_process unknown; LOCATED IN: chloroplast; EXPRESSED IN: 24 plant structures; EXPRESSED DURING: 15 growth stages; BEST Arabidopsis thaliana protein match is: unknown protein (TAIR:AT1G52720.1); Has 61 Blast hits to 61 proteins in 13 species: Archae - 0; Bacteria - 0; Metazoa - 0; Fungi - 0; Plants - 61; Viruses - …
MD02G1117800	3.70637	0.00265992	AT4G35590.1	| RWP-RK domain-containing protein | chr4:16892909-16894865 FORWARD LENGTH=370
MD04G1237900	3.70419	4.63468e-05	AT5G28680.1	ANX2 | Malectin/receptor-like protein kinase family protein | chr5:10719437-10722013 REVERSE LENGTH=858
MD09G1134900	3.70236	1.35123e-36	AT3G22330.1	PMH2, ATRH53 | putative mitochondrial RNA helicase 2 | chr3:7892641-7895145 FORWARD LENGTH=616
MD04G1216200	3.7002	1.26921e-29	#N/A	#N/A
MD07G1070400	3.69972	0.000169551	AT5G38260.1	| Protein kinase superfamily protein | chr5:15283692-15285837 REVERSE LENGTH=638
MD03G1019800	3.69849	5.01167e-15	AT5G60900.1	RLK1 | receptor-like protein kinase 1 | chr5:24498467-24501494 REVERSE LENGTH=748
MD04G1216900	3.69709	3.51144e-55	AT1G54570.1	| Esterase/lipase/thioesterase family protein | chr1:20380649-20384953 REVERSE LENGTH=704
MD08G1064300	3.69336	2.06316e-16	AT2G26180.1	IQD6 | IQ-domain 6 | chr2:11143433-11144982 REVERSE LENGTH=416
MD07G1201200	3.69048	0.010991	AT2G39705.1	RTFL8, DVL11 | ROTUNDIFOLIA like 8 | chr2:16557038-16557301 FORWARD LENGTH=87
MD01G1080800	3.68958	0.0232973	AT3G61760.1	ADL1B, DL1B | DYNAMIN-like 1B | chr3:22860546-22864092 REVERSE LENGTH=610
MD08G1086300	3.68853	4.57099e-17	AT1G27450.1	APT1, ATAPT1 | adenine phosphoribosyl transferase 1 | chr1:9532042-9533807 FORWARD LENGTH=243
MD04G1197900	3.68829	6.44249e-23	AT1G56230.1	| Protein of unknown function (DUF1399) | chr1:21046111-21048959 REVERSE LENGTH=752
MD02G1035700	3.68309	5.45746e-14	AT3G19360.1	| Zinc finger (CCCH-type) family protein | chr3:6707544-6708864 FORWARD LENGTH=386
MD06G1106000	3.68202	4.45022e-06	AT2G29380.1	HAI3 | highly ABA-induced PP2C gene 3 | chr2:12608855-12610124 FORWARD LENGTH=362
MD05G1184800	3.67517	0.00739024	AT4G28720.1	YUC8 | Flavin-binding monooxygenase family protein | chr4:14192688-14193968 FORWARD LENGTH=426
MD16G1079100	3.67481	6.74739e-57	AT1G69850.1	ATNRT1:2, NTL1, NRT1:2 | nitrate transporter 1:2 | chr1:26296945-26300407 REVERSE LENGTH=585
MD12G1113400	3.67367	2.08e-10	AT3G09870.1	| SAUR-like auxin-responsive protein family | chr3:3027555-3027896 REVERSE LENGTH=113
MD12G1182900	3.67308	1.24248e-28	AT5G01750.2	| Protein of unknown function (DUF567) | chr5:290034-291109 FORWARD LENGTH=217
MD05G1311200	3.67221	0.0033007	AT4G02750.1	| Tetratricopeptide repeat (TPR)-like superfamily protein | chr4:1221116-1223461 REVERSE LENGTH=781
MD03G1110700	3.67186	0.0272568	AT1G19160.1	| F-box family protein | chr1:6614162-6615214 REVERSE LENGTH=350
MD10G1261700	3.66941	0.000260801	AT1G30080.1	| Glycosyl hydrolase superfamily protein | chr1:10551231-10553167 REVERSE LENGTH=408
MD12G1252100	3.66862	1.85585e-09	AT5G18450.1	| Integrase-type DNA-binding superfamily protein | chr5:6116097-6117020 REVERSE LENGTH=307
MD01G1105700	3.66375	2.81371e-30	AT3G57120.1	| Protein kinase superfamily protein | chr3:21139099-21140469 FORWARD LENGTH=456
MD10G1148100	3.66112	0.0179638	#N/A	#N/A
MD07G1226500	3.66005	5.88134e-62	AT3G11050.1	ATFER2, FER2 | ferritin 2 | chr3:3463651-3465294 FORWARD LENGTH=253
MD15G1115200	3.65679	2.02451e-21	AT2G25660.1	emb2410 | embryo defective 2410 | chr2:10916456-10927390 REVERSE LENGTH=2166
MD07G1218200	3.65533	0.00371606	#N/A	#N/A
MD16G1106100	3.65213	2.12481e-05	AT1G13180.1	DIS1, ARP3, ATARP3 | Actin-like ATPase superfamily protein | chr1:4495394-4498204 FORWARD LENGTH=427
MD04G1237700	3.65191	0.00952758	AT2G02360.1	AtPP2-B10, PP2-B10 | phloem protein 2-B10 | chr2:619699-620736 REVERSE LENGTH=272
MD11G1027500	3.64442	7.66073e-64	AT2G44480.1	BGLU17 | beta glucosidase 17 | chr2:18359780-18363001 FORWARD LENGTH=517
MD02G1044500	3.6348	2.88788e-07	#N/A	#N/A
MD04G1113000	3.63422	1.23523e-43	AT5G02800.1	| Protein kinase superfamily protein | chr5:635545-637374 REVERSE LENGTH=378
MD09G1153800	3.62812	9.62377e-14	AT4G08850.1	| Leucine-rich repeat receptor-like protein kinase family protein | chr4:5636693-5640496 REVERSE LENGTH=1045
MD15G1132100	3.62801	0.00676638	AT5G13930.1	CHS, TT4, ATCHS | Chalcone and stilbene synthase family protein | chr5:4488762-4490035 FORWARD LENGTH=395
MD16G1145900	3.62699	0.00797012	AT5G30490.2	| FUNCTIONS IN: molecular_function unknown; INVOLVED IN: biological_process unknown; LOCATED IN: cellular_component unknown; EXPRESSED IN: 22 plant structures; EXPRESSED DURING: 13 growth stages; CONTAINS InterPro DOMAIN/s: Craniofacial development protein 1/Bucentaur (InterPro:IPR011421); Has 333 Blast hits to 324 proteins in 149 species: Archae - 0; Bacteria - 18; Metazoa - 117; Fungi - 96; Pla…
MD09G1052700	3.62668	3.38163e-26	AT5G39670.1	| Calcium-binding EF-hand family protein | chr5:15883270-15883884 FORWARD LENGTH=204
MD16G1180100	3.62172	0.000817332	AT3G06260.1	GATL4 | galacturonosyltransferase-like 4 | chr3:1893804-1894859 REVERSE LENGTH=351
MD05G1130300	3.61793	1.04114e-13	AT3G45970.1	ATEXLA1, EXPL1, ATEXPL1, ATHEXP BETA 2.1, EXLA1 | expansin-like A1 | chr3:16896238-16897189 FORWARD LENGTH=265
MD03G1246100	3.61664	8.62638e-13	AT1G53460.1	| BEST Arabidopsis thaliana protein match is: Ran BP2/NZF zinc finger-like superfamily protein (TAIR:AT1G70650.2); Has 485 Blast hits to 413 proteins in 88 species: Archae - 11; Bacteria - 27; Metazoa - 119; Fungi - 17; Plants - 101; Viruses - 2; Other Eukaryotes - 208 (source: NCBI BLink). | chr1:19954558-19956509 REVERSE LENGTH=314
MD13G1077900	3.61334	1.29953e-40	AT5G15130.1	WRKY72, ATWRKY72 | WRKY DNA-binding protein 72 | chr5:4904426-4906879 FORWARD LENGTH=548
MD02G1044600	3.61331	2.1286e-06	#N/A	#N/A
MD15G1117600	3.60842	1.33551e-30	AT2G25625.2	| unknown protein; FUNCTIONS IN: molecular_function unknown; INVOLVED IN: biological_process unknown; LOCATED IN: chloroplast; EXPRESSED IN: 10 plant structures; EXPRESSED DURING: LP.06 six leaves visible, LP.04 four leaves visible, 4 anthesis, petal differentiation and expansion stage; Has 24 Blast hits to 24 proteins in 9 species: Archae - 0; Bacteria - 0; Metazoa - 0; Fungi - 0; Plants - 24; V…
MD10G1082700	3.60753	0.000777768	#N/A	#N/A
MD01G1148600	3.60688	7.83206e-57	AT2G29670.1	| Tetratricopeptide repeat (TPR)-like superfamily protein | chr2:12682309-12684745 REVERSE LENGTH=536
MD04G1190900	3.60443	5.84804e-15	AT1G56600.1	AtGolS2, GolS2 | galactinol synthase 2 | chr1:21207620-21209291 FORWARD LENGTH=335
MD15G1389800	3.60185	5.0194e-09	AT3G57230.1	AGL16 | AGAMOUS-like 16 | chr3:21177710-21180671 FORWARD LENGTH=240
MD05G1188600	3.59036	6.39283e-40	AT5G32470.1	| Haem oxygenase-like, multi-helical | chr5:12085328-12088569 REVERSE LENGTH=617
MD17G1062200	3.59018	4.7791e-14	AT3G51550.1	FER | Malectin/receptor-like protein kinase family protein | chr3:19117877-19120564 REVERSE LENGTH=895
MD14G1015900	3.59015	3.06074e-20	AT5G03720.1	AT-HSFA3, HSFA3 | heat shock transcription factor A3 | chr5:971913-973683 REVERSE LENGTH=412
MD10G1117500	3.58847	0.0189266	AT4G30150.1	| CONTAINS InterPro DOMAIN/s: Nucleolar 27S pre-rRNA processing, Urb2/Npa2 (InterPro:IPR018849); Has 58 Blast hits to 49 proteins in 21 species: Archae - 0; Bacteria - 2; Metazoa - 2; Fungi - 0; Plants - 44; Viruses - 3; Other Eukaryotes - 7 (source: NCBI BLink). | chr4:14742452-14749764 FORWARD LENGTH=2009
MD03G1212000	3.5877	0.000173203	#N/A	#N/A
MD00G1049200	3.58731	0.02652	AT1G08440.1	| Aluminium activated malate transporter family protein | chr1:2663027-2665343 FORWARD LENGTH=501
MD10G1075500	3.58569	1.6646e-39	AT4G39260.3	CCR1, ATGRP8, GR-RBP8, GRP8 | cold, circadian rhythm, and RNA binding 1 | chr4:18274166-18274958 REVERSE LENGTH=92
MD15G1175900	3.58524	1.26353e-17	AT3G19360.1	| Zinc finger (CCCH-type) family protein | chr3:6707544-6708864 FORWARD LENGTH=386
MD06G1115500	3.58258	0.000400071	AT1G12920.1	ERF1-2 | eukaryotic release factor 1-2 | chr1:4396555-4397859 REVERSE LENGTH=434
MD10G1246900	3.58159	4.76736e-23	AT5G56550.1	OXS3, ATOXS3 | oxidative stress 3 | chr5:22895847-22896502 REVERSE LENGTH=172
MD01G1180000	3.58036	0.0336893	AT5G61520.2	| Major facilitator superfamily protein | chr5:24739358-24740833 REVERSE LENGTH=466
MD04G1040000	3.57856	0.000985678	AT3G59530.2	LAP3 | Calcium-dependent phosphotriesterase superfamily protein | chr3:21993710-21995164 FORWARD LENGTH=403
MD05G1116600	3.57814	1.08068e-41	#N/A	#N/A
MD08G1135100	3.57375	5.96222e-40	AT5G25560.1	| CHY-type/CTCHY-type/RING-type Zinc finger protein | chr5:8899486-8901391 FORWARD LENGTH=308
MD07G1221600	3.57338	6.0814e-07	AT3G11210.1	| SGNH hydrolase-type esterase superfamily protein | chr3:3511101-3512899 REVERSE LENGTH=256
MD10G1307700	3.56992	0.00188581	#N/A	#N/A
MD16G1278900	3.56728	0.000178265	AT1G32170.1	XTR4, XTH30 | xyloglucan endotransglucosylase/hydrolase 30 | chr1:11575434-11577776 FORWARD LENGTH=343
MD13G1092700	3.56586	4.27522e-12	AT1G70420.1	| Protein of unknown function (DUF1645) | chr1:26539840-26540658 REVERSE LENGTH=272
MD16G1017500	3.56537	9.66925e-09	AT1G14790.1	RDR1, ATRDRP1 | RNA-dependent RNA polymerase 1 | chr1:5094317-5097817 REVERSE LENGTH=1107
MD08G1207000	3.56471	4.01737e-111	AT4G37870.1	PCK1, PEPCK | phosphoenolpyruvate carboxykinase 1 | chr4:17802974-17806332 REVERSE LENGTH=671
MD03G1097600	3.56413	9.93386e-08	AT1G07795.1	| unknown protein; BEST Arabidopsis thaliana protein match is: unknown protein (TAIR:AT2G28725.1); Has 38 Blast hits to 38 proteins in 11 species: Archae - 0; Bacteria - 0; Metazoa - 0; Fungi - 0; Plants - 38; Viruses - 0; Other Eukaryotes - 0 (source: NCBI BLink). | chr1:2414438-2414794 FORWARD LENGTH=118
MD10G1311000	3.56356	4.89619e-28	AT4G16730.1	TPS02 | terpene synthase 02 | chr4:9403119-9406003 FORWARD LENGTH=539
MD16G1104500	3.5574	7.56102e-06	AT1G67800.4	| Copine (Calcium-dependent phospholipid-binding protein) family | chr1:25421029-25423237 REVERSE LENGTH=433
MD12G1075900	3.55692	7.29161e-18	AT2G41640.1	| Glycosyltransferase family 61 protein | chr2:17360654-17362391 FORWARD LENGTH=500
MD07G1150200	3.55648	0.000292568	AT3G61780.1	emb1703 | embryo defective 1703 | chr3:22867814-22871462 REVERSE LENGTH=1121
MD10G1243000	3.55433	0.000670182	AT1G30650.1	WRKY14, ATWRKY14, AR411 | WRKY DNA-binding protein 14 | chr1:10868612-10870973 FORWARD LENGTH=430
MD06G1022000	3.55347	1.22925e-09	AT4G19460.1	| UDP-Glycosyltransferase superfamily protein | chr4:10610422-10611972 REVERSE LENGTH=516
MD06G1052900	3.55271	0.0391378	AT4G19110.3	| Protein kinase superfamily protein | chr4:10454770-10457032 REVERSE LENGTH=404
MD07G1053600	3.5522	1.55905e-06	#N/A	#N/A
MD14G1220600	3.55205	2.47924e-11	AT3G18580.1	| Nucleic acid-binding, OB-fold-like protein | chr3:6396940-6398068 REVERSE LENGTH=217
MD06G1218900	3.55166	8.9153e-19	AT1G18390.2	| Protein kinase superfamily protein | chr1:6327463-6329935 FORWARD LENGTH=654
MD09G1178600	3.54965	3.88983e-12	AT1G72450.1	JAZ6, TIFY11B | jasmonate-zim-domain protein 6 | chr1:27274336-27276136 REVERSE LENGTH=269
MD07G1102400	3.54926	3.29655e-05	#N/A	#N/A
MD13G1103500	3.54836	2.48541e-24	AT3G26300.1	CYP71B34 | cytochrome P450, family 71, subfamily B, polypeptide 34 | chr3:9639199-9640866 REVERSE LENGTH=500
MD10G1073100	3.54332	6.60976e-10	#N/A	#N/A
MD07G1268800	3.54281	1.82961e-23	AT4G25580.1	| CAP160 protein | chr4:13056320-13058657 FORWARD LENGTH=626
MD12G1079300	3.54222	7.33133e-07	AT2G41690.1	AT-HSFB3, HSFB3 | heat shock transcription factor B3 | chr2:17381723-17382577 FORWARD LENGTH=244
MD01G1096500	3.54173	0.0389078	AT4G23160.1	CRK8 | cysteine-rich RLK (RECEPTOR-like protein kinase) 8 | chr4:12129485-12134086 FORWARD LENGTH=1262
MD17G1247000	3.54038	0.00858571	#N/A	#N/A
MD05G1069700	3.54013	2.2508e-49	AT3G18830.1	ATPLT5, PMT5, ATPMT5 | polyol/monosaccharide transporter 5 | chr3:6489000-6491209 REVERSE LENGTH=539
MD14G1244100	3.53946	2.73047e-10	AT1G14590.1	| Nucleotide-diphospho-sugar transferase family protein | chr1:4998957-5000617 REVERSE LENGTH=386
MD13G1055100	3.53943	3.08526e-11	AT1G68990.1	MGP3 | male gametophyte defective 3 | chr1:25935499-25940755 REVERSE LENGTH=976
MD04G1091900	3.53903	4.41662e-07	AT2G36880.2	MAT3 | methionine adenosyltransferase 3 | chr2:15479721-15480893 REVERSE LENGTH=390
MD10G1272800	3.53746	1.78466e-09	AT1G07650.1	| Leucine-rich repeat transmembrane protein kinase | chr1:2359817-2366423 REVERSE LENGTH=1014
MD06G1086300	3.53736	1.2063e-51	AT5G52430.1	| hydroxyproline-rich glycoprotein family protein | chr5:21283093-21285045 REVERSE LENGTH=438
MD08G1008400	3.53424	2.24971e-57	AT1G60420.1	| DC1 domain-containing protein | chr1:22261978-22264243 FORWARD LENGTH=578
MD08G1232100	3.53396	7.54549e-06	AT5G53670.1	| unknown protein; FUNCTIONS IN: molecular_function unknown; INVOLVED IN: biological_process unknown; LOCATED IN: endomembrane system; EXPRESSED IN: sperm cell; Has 1807 Blast hits to 1807 proteins in 277 species: Archae - 0; Bacteria - 0; Metazoa - 736; Fungi - 347; Plants - 385; Viruses - 0; Other Eukaryotes - 339 (source: NCBI BLink). | chr5:21796997-21797731 FORWARD LENGTH=244
MD01G1213200	3.53117	2.05565e-05	AT5G52950.1	| unknown protein; Has 30201 Blast hits to 17322 proteins in 780 species: Archae - 12; Bacteria - 1396; Metazoa - 17338; Fungi - 3422; Plants - 5037; Viruses - 0; Other Eukaryotes - 2996 (source: NCBI BLink). | chr5:21473887-21476939 REVERSE LENGTH=948
MD04G1052600	3.52825	2.81865e-141	AT4G17030.1	ATEXLB1, EXPR, AT-EXPR, ATEXPR1, ATHEXP BETA 3.1, EXLB1 | expansin-like B1 | chr4:9581817-9583181 REVERSE LENGTH=250
MD02G1036600	3.52561	4.60245e-41	AT5G57610.1	| Protein kinase superfamily protein with octicosapeptide/Phox/Bem1p domain | chr5:23325307-23329099 FORWARD LENGTH=1054
MD14G1232100	3.52365	2.12556e-08	AT3G09270.1	ATGSTU8, GSTU8 | glutathione S-transferase TAU 8 | chr3:2848407-2849226 REVERSE LENGTH=224
MD15G1277800	3.52303	0.0438852	AT5G66900.1	| Disease resistance protein (CC-NBS-LRR class) family | chr5:26714931-26717757 REVERSE LENGTH=809
MD07G1022700	3.51746	0.00210519	AT1G01550.2	BPS1 | Protein of unknown function (DUF793) | chr1:200526-201575 FORWARD LENGTH=349
MD06G1094300	3.51173	1.99108e-11	AT2G46150.1	| Late embryogenesis abundant (LEA) hydroxyproline-rich glycoprotein family | chr2:18961424-18962089 FORWARD LENGTH=221
MD01G1202200	3.50828	1.2907e-10	AT1G01730.1	| unknown protein; FUNCTIONS IN: molecular_function unknown; INVOLVED IN: biological_process unknown; LOCATED IN: chloroplast; EXPRESSED IN: 23 plant structures; EXPRESSED DURING: 13 growth stages; Has 42 Blast hits to 42 proteins in 17 species: Archae - 0; Bacteria - 2; Metazoa - 5; Fungi - 1; Plants - 34; Viruses - 0; Other Eukaryotes - 0 (source: NCBI BLink). | chr1:271002-271872 FORWARD LENGT…
MD01G1203700	3.50735	4.30258e-19	AT1G64940.1	CYP89A6 | cytochrome P450, family 87, subfamily A, polypeptide 6 | chr1:24123789-24125324 FORWARD LENGTH=511
MD11G1304700	3.50577	1.53282e-05	AT2G47770.1	ATTSPO, TSPO | TSPO(outer membrane tryptophan-rich sensory protein)-related | chr2:19568701-19569291 FORWARD LENGTH=196
MD11G1097200	3.50549	0.00297819	AT5G02220.1	| unknown protein; Has 30201 Blast hits to 17322 proteins in 780 species: Archae - 12; Bacteria - 1396; Metazoa - 17338; Fungi - 3422; Plants - 5037; Viruses - 0; Other Eukaryotes - 2996 (source: NCBI BLink). | chr5:441884-442102 REVERSE LENGTH=72
MD05G1081900	3.50353	8.34191e-19	AT4G33990.1	EMB2758 | Tetratricopeptide repeat (TPR)-like superfamily protein | chr4:16290141-16292612 REVERSE LENGTH=823
MD09G1070400	3.50339	2.26683e-05	AT2G21110.1	| Disease resistance-responsive (dirigent-like protein) family protein | chr2:9050290-9050850 REVERSE LENGTH=186
MD16G1263500	3.50338	0.00667348	AT2G18690.1	| unknown protein; FUNCTIONS IN: molecular_function unknown; INVOLVED IN: biological_process unknown; LOCATED IN: membrane; EXPRESSED IN: 17 plant structures; EXPRESSED DURING: 9 growth stages; CONTAINS InterPro DOMAIN/s: Protein of unknown function DUF975 (InterPro:IPR010380); BEST Arabidopsis thaliana protein match is: unknown protein (TAIR:AT2G18680.1); Has 213 Blast hits to 211 proteins in 20…
MD06G1032200	3.49853	3.19784e-60	AT4G35470.1	PIRL4 | plant intracellular ras group-related LRR 4 | chr4:16846531-16848448 FORWARD LENGTH=549
MD17G1014300	3.49784	0.000121754	#N/A	#N/A
MD15G1096900	3.49608	2.47218e-67	AT5G11520.1	ASP3, YLS4 | aspartate aminotransferase 3 | chr5:3685257-3687721 REVERSE LENGTH=449
MD13G1121400	3.49406	1.88225e-65	AT1G27290.2	| unknown protein; FUNCTIONS IN: molecular_function unknown; INVOLVED IN: biological_process unknown; EXPRESSED IN: 25 plant structures; EXPRESSED DURING: 15 growth stages; Has 44 Blast hits to 44 proteins in 12 species: Archae - 0; Bacteria - 0; Metazoa - 0; Fungi - 0; Plants - 44; Viruses - 0; Other Eukaryotes - 0 (source: NCBI BLink). | chr1:9481788-9482576 FORWARD LENGTH=142
MD13G1148300	3.49036	9.59844e-18	AT3G06500.1	| Plant neutral invertase family protein | chr3:2012309-2015471 FORWARD LENGTH=664
MD13G1074500	3.48872	4.4363e-39	AT1G14340.1	| RNA-binding (RRM/RBD/RNP motifs) family protein | chr1:4897709-4898776 FORWARD LENGTH=244
MD14G1080400	3.48726	2.19257e-52	AT5G03990.1	| unknown protein; BEST Arabidopsis thaliana protein match is: unknown protein (TAIR:AT3G51940.1); Has 30201 Blast hits to 17322 proteins in 780 species: Archae - 12; Bacteria - 1396; Metazoa - 17338; Fungi - 3422; Plants - 5037; Viruses - 0; Other Eukaryotes - 2996 (source: NCBI BLink). | chr5:1075957-1077358 FORWARD LENGTH=302
MD06G1011700	3.48464	3.81527e-23	AT3G56990.1	EDA7 | embryo sac development arrest 7 | chr3:21088358-21091976 REVERSE LENGTH=711
MD04G1238900	3.484	1.37729e-17	AT1G16130.1	WAKL2 | wall associated kinase-like 2 | chr1:5525634-5528047 FORWARD LENGTH=748
MD11G1049900	3.48315	0.00330064	#N/A	#N/A
MD11G1221500	3.48175	1.19869e-10	#N/A	#N/A
MD17G1197700	3.48132	4.09089e-22	AT1G15660.1	CENP-C | centromere protein C | chr1:5381230-5385057 FORWARD LENGTH=705
MD13G1219000	3.48041	0.0419862	AT2G33420.1	| Protein of unknown function (DUF810) | chr2:14158782-14162304 FORWARD LENGTH=1039
MD14G1068000	3.47879	3.78674e-18	AT3G52105.1	| unknown protein; FUNCTIONS IN: molecular_function unknown; INVOLVED IN: biological_process unknown; LOCATED IN: endomembrane system; Has 35333 Blast hits to 34131 proteins in 2444 species: Archae - 798; Bacteria - 22429; Metazoa - 974; Fungi - 991; Plants - 531; Viruses - 0; Other Eukaryotes - 9610 (source: NCBI BLink). | chr3:19323394-19323606 FORWARD LENGTH=70
MD17G1101900	3.47844	0.000628067	#N/A	#N/A
MD15G1349100	3.47841	1.4762e-09	#N/A	#N/A
MD11G1154200	3.47834	3.11058e-05	AT3G44830.1	| Lecithin:cholesterol acyltransferase family protein | chr3:16368890-16372356 FORWARD LENGTH=665
MD02G1005800	3.47826	0.00104908	AT1G16030.1	Hsp70b | heat shock protein 70B | chr1:5502386-5504326 REVERSE LENGTH=646
MD17G1014100	3.47815	0.0131068	AT3G01840.1	| Protein kinase superfamily protein | chr3:296582-298634 REVERSE LENGTH=654
MD05G1168800	3.47474	0.00942792	AT4G13010.1	| Oxidoreductase, zinc-binding dehydrogenase family protein | chr4:7600682-7602567 FORWARD LENGTH=329
MD04G1169200	3.47423	0.000519414	AT5G01750.2	| Protein of unknown function (DUF567) | chr5:290034-291109 FORWARD LENGTH=217
MD16G1066300	3.47386	1.40666e-05	AT1G69400.1	| Transducin/WD40 repeat-like superfamily protein | chr1:26087027-26088806 FORWARD LENGTH=314
MD11G1074100	3.47292	0.010903	AT5G46090.1	| Protein of unknown function (DUF679) | chr5:18693485-18694129 FORWARD LENGTH=214
MD09G1080000	3.47123	1.24447e-55	AT5G15930.1	PAM1 | plant adhesion molecule 1 | chr5:5200329-5202250 FORWARD LENGTH=356
MD10G1288100	3.46927	1.22817e-42	AT1G28480.1	GRX480, roxy19 | Thioredoxin superfamily protein | chr1:10013634-10014047 REVERSE LENGTH=137
MD17G1217900	3.46907	3.55601e-67	AT1G80530.1	| Major facilitator superfamily protein | chr1:30278224-30280247 REVERSE LENGTH=561
MD03G1186000	3.46689	6.93693e-05	AT1G65790.1	ARK1, RK1 | receptor kinase 1 | chr1:24468932-24472329 FORWARD LENGTH=843
MD05G1311900	3.46659	5.68966e-84	#N/A	#N/A
MD02G1315700	3.46322	3.06832e-13	AT2G42280.1	| basic helix-loop-helix (bHLH) DNA-binding superfamily protein | chr2:17611428-17613163 REVERSE LENGTH=359
MD06G1118500	3.46317	2.43044e-11	AT4G24130.1	| Protein of unknown function, DUF538 | chr4:12527861-12528423 FORWARD LENGTH=157
MD08G1146300	3.46237	5.47393e-06	AT4G31980.1	| unknown protein; CONTAINS InterPro DOMAIN/s: Protein of unknown function DUF247, plant (InterPro:IPR004158), Protein of unknown function DUF862, eukaryotic (InterPro:IPR008580); BEST Arabidopsis thaliana protein match is: Plant protein of unknown function (DUF247) (TAIR:AT5G11290.1); Has 1967 Blast hits to 1844 proteins in 183 species: Archae - 0; Bacteria - 6; Metazoa - 223; Fungi - 83; Plants…
MD15G1148700	3.45921	1.77269e-12	AT2G24120.1	PDE319, SCA3 | DNA/RNA polymerases superfamily protein | chr2:10249358-10254530 REVERSE LENGTH=993
MD15G1036200	3.45486	0.0467856	AT4G23140.1	CRK6 | cysteine-rich RLK (RECEPTOR-like protein kinase) 6 | chr4:12121397-12124037 FORWARD LENGTH=674
MD15G1334900	3.45112	1.34924e-09	AT5G64750.1	ABR1 | Integrase-type DNA-binding superfamily protein | chr5:25891679-25893656 FORWARD LENGTH=391
MD15G1053000	3.45001	2.53201e-34	AT1G72820.1	| Mitochondrial substrate carrier family protein | chr1:27403457-27404506 FORWARD LENGTH=349
MD10G1045200	3.44788	2.86163e-09	AT1G71850.1	| Ubiquitin carboxyl-terminal hydrolase family protein | chr1:27024875-27026287 REVERSE LENGTH=470
MD03G1152600	3.4467	0.00390136	AT2G27290.1	| Protein of unknown function (DUF1279) | chr2:11678586-11679765 REVERSE LENGTH=201
MD07G1010900	3.44581	4.51231e-06	AT2G43310.1	| Ribosomal L18p/L5e family protein | chr2:17996106-17996507 FORWARD LENGTH=133
MD05G1139000	3.44569	1.46799e-09	AT2G33700.1	| Protein phosphatase 2C family protein | chr2:14254200-14255784 FORWARD LENGTH=380
MD04G1139000	3.44478	1.90979e-140	AT5G02020.1	SIS | Encodes a protein involved in salt tolerance, names SIS (Salt Induced Serine rich). | chr5:386557-387921 REVERSE LENGTH=149
MD16G1191900	3.44159	1.85791e-20	AT1G31690.1	| Copper amine oxidase family protein | chr1:11343980-11347767 FORWARD LENGTH=677
MD09G1117300	3.44095	1.19031e-22	AT2G04530.1	CPZ, TRZ2 | Metallo-hydrolase/oxidoreductase superfamily protein | chr2:1576808-1578611 FORWARD LENGTH=354
MD05G1122000	3.43753	1.20527e-25	AT4G35070.2	| SBP (S-ribonuclease binding protein) family protein | chr4:16694576-16695387 FORWARD LENGTH=210
MD05G1002700	3.43692	0.0383214	AT1G71380.1	ATGH9B3, ATCEL3, CEL3 | cellulase 3 | chr1:26899989-26901749 REVERSE LENGTH=484
MD00G1036300	3.43688	2.06103e-41	AT2G46680.1	ATHB-7, ATHB7, HB-7 | homeobox 7 | chr2:19165777-19166773 REVERSE LENGTH=258
MD00G1143500	3.43682	2.38907e-27	AT1G80840.1	WRKY40, ATWRKY40 | WRKY DNA-binding protein 40 | chr1:30383834-30385356 FORWARD LENGTH=302
MD12G1206100	3.43359	2.55186e-29	AT5G26860.1	LON_ARA_ARA, LON1 | lon protease 1 | chr5:9451183-9456631 FORWARD LENGTH=940
MD12G1251100	3.43342	0.00585811	AT1G66930.1	| Protein kinase superfamily protein | chr1:24970523-24973069 FORWARD LENGTH=674
MD03G1198500	3.43268	0.0320223	#N/A	#N/A
MD11G1107600	3.43242	6.58807e-14	AT5G24318.1	| O-Glycosyl hydrolases family 17 protein | chr5:8282285-8283956 REVERSE LENGTH=458
MD07G1082800	3.43143	2.76112e-05	#N/A	#N/A
MD17G1135600	3.43066	1.3252e-13	AT3G59080.1	| Eukaryotic aspartyl protease family protein | chr3:21836812-21838419 FORWARD LENGTH=535
MD07G1079300	3.42829	9.58966e-05	AT5G36930.1	| Disease resistance protein (TIR-NBS-LRR class) family | chr5:14567771-14571907 REVERSE LENGTH=1188
MD15G1067100	3.42663	8.24659e-40	AT5G48570.1	ROF2, ATFKBP65, FKBP65 | FKBP-type peptidyl-prolyl cis-trans isomerase family protein | chr5:19690746-19693656 REVERSE LENGTH=578
MD06G1173800	3.42629	2.45969e-11	AT5G62520.1	SRO5 | similar to RCD one 5 | chr5:25098071-25099264 FORWARD LENGTH=309
MD11G1288400	3.42558	0.000112491	AT4G02860.1	| Phenazine biosynthesis PhzC/PhzF protein | chr4:1268952-1270508 REVERSE LENGTH=313
MD15G1039500	3.42319	1.02525e-22	AT4G31800.1	WRKY18, ATWRKY18 | WRKY DNA-binding protein 18 | chr4:15383296-15384812 FORWARD LENGTH=310
MD02G1153800	3.42096	0.00232868	AT2G18560.1	| UDP-Glycosyltransferase superfamily protein | chr2:8059696-8060838 FORWARD LENGTH=380
MD09G1029200	3.41845	4.95078e-68	AT5G14590.1	| Isocitrate/isopropylmalate dehydrogenase family protein | chr5:4703533-4706627 REVERSE LENGTH=485
MD13G1088400	3.41782	0.000159766	AT3G47570.1	| Leucine-rich repeat protein kinase family protein | chr3:17527611-17530748 FORWARD LENGTH=1010
MD16G1152700	3.41526	1.98082e-09	AT3G15355.1	UBC25, PFU1 | ubiquitin-conjugating enzyme 25 | chr3:5183858-5186669 FORWARD LENGTH=609
MD02G1084800	3.41503	7.17255e-08	#N/A	#N/A
MD17G1038700	3.41437	0.0396704	AT3G28150.1	TBL22 | TRICHOME BIREFRINGENCE-LIKE 22 | chr3:10471960-10473735 REVERSE LENGTH=414
MD06G1227300	3.41339	8.47801e-09	AT1G15125.1	| S-adenosyl-L-methionine-dependent methyltransferases superfamily protein | chr1:5204625-5205912 FORWARD LENGTH=351
MD06G1037600	3.41266	1.271e-79	AT1G32340.1	NHL8 | NDR1/HIN1-like 8 | chr1:11663462-11666037 REVERSE LENGTH=688
MD02G1158600	3.41177	6.86748e-23	AT4G37200.1	HCF164 | Thioredoxin superfamily protein | chr4:17509836-17511230 REVERSE LENGTH=261
MD08G1080000	3.40659	9.02995e-16	AT1G58420.1	| Uncharacterised conserved protein UCP031279 | chr1:21707407-21707946 FORWARD LENGTH=179
MD03G1240400	3.40533	6.24029e-33	AT2G31130.1	| unknown protein; Has 116 Blast hits to 113 proteins in 44 species: Archae - 0; Bacteria - 3; Metazoa - 21; Fungi - 2; Plants - 40; Viruses - 0; Other Eukaryotes - 50 (source: NCBI BLink). | chr2:13263829-13265534 REVERSE LENGTH=419
MD14G1206500	3.40499	9.92166e-06	AT5G07800.1	| Flavin-binding monooxygenase family protein | chr5:2486717-2489241 REVERSE LENGTH=460
MD09G1142800	3.40496	0.000266071	AT1G22360.1	AtUGT85A2, UGT85A2 | UDP-glucosyl transferase 85A2 | chr1:7895068-7897527 REVERSE LENGTH=481
MD13G1238900	3.40398	0.00986585	AT3G19400.2	| Cysteine proteinases superfamily protein | chr3:6725510-6726557 FORWARD LENGTH=290
MD06G1229900	3.40379	0.00944119	AT1G18100.1	E12A11, MFT | PEBP (phosphatidylethanolamine-binding protein) family protein | chr1:6228049-6230110 REVERSE LENGTH=173
MD10G1124000	3.40378	0.00442922	AT5G13990.1	ATEXO70C2, EXO70C2 | exocyst subunit exo70 family protein C2 | chr5:4514680-4516767 REVERSE LENGTH=695
MD13G1069300	3.40179	9.5969e-07	AT1G69500.1	CYP704B1 | cytochrome P450, family 704, subfamily B, polypeptide 1 | chr1:26123960-26125909 FORWARD LENGTH=524
MD06G1038600	3.40042	3.29251e-25	AT1G32190.1	| alpha/beta-Hydrolases superfamily protein | chr1:11593059-11595731 REVERSE LENGTH=422
MD11G1178400	3.39982	1.08489e-16	AT1G04580.1	AAO4, ATAO-4, ATAO2, AO4 | aldehyde oxidase 4 | chr1:1252212-1257510 REVERSE LENGTH=1337
MD04G1165400	3.39834	1.0077e-07	AT2G40340.1	DREB2C, AtERF48 | Integrase-type DNA-binding superfamily protein | chr2:16848665-16850357 REVERSE LENGTH=341
MD05G1294300	3.39786	7.109e-52	AT1G07650.2	| Leucine-rich repeat transmembrane protein kinase | chr1:2359817-2366423 REVERSE LENGTH=1020
MD01G1201700	3.39713	6.91074e-14	AT5G52380.1	| VASCULAR-RELATED NAC-DOMAIN 6 | chr5:21261521-21263061 REVERSE LENGTH=268
MD06G1046700	3.39709	0.0303612	AT4G33510.2	DHS2 | 3-deoxy-d-arabino-heptulosonate 7-phosphate synthase | chr4:16116496-16118233 FORWARD LENGTH=432
MD02G1153500	3.39634	2.67077e-21	AT2G18570.1	| UDP-Glycosyltransferase superfamily protein | chr2:8063429-8064841 FORWARD LENGTH=470
MD02G1041600	3.39629	2.32607e-06	AT5G19950.3	| Domain of unknown function (DUF1767) | chr5:6741163-6743702 REVERSE LENGTH=441
MD02G1016800	3.39559	7.20236e-06	AT2G12400.1	| unknown protein; FUNCTIONS IN: molecular_function unknown; INVOLVED IN: biological_process unknown; LOCATED IN: endomembrane system; EXPRESSED IN: 25 plant structures; EXPRESSED DURING: 13 growth stages; BEST Arabidopsis thaliana protein match is: unknown protein (TAIR:AT2G25270.1); Has 177 Blast hits to 172 proteins in 23 species: Archae - 0; Bacteria - 2; Metazoa - 3; Fungi - 0; Plants - 164;…
MD06G1094700	3.39531	3.55928e-18	AT2G46150.1	| Late embryogenesis abundant (LEA) hydroxyproline-rich glycoprotein family | chr2:18961424-18962089 FORWARD LENGTH=221
MD11G1185400	3.39042	0.0453049	AT5G19410.1	| ABC-2 type transporter family protein | chr5:6545237-6547111 REVERSE LENGTH=624
MD12G1123200	3.38863	2.58733e-42	AT3G09720.1	| P-loop containing nucleoside triphosphate hydrolases superfamily protein | chr3:2980483-2983268 REVERSE LENGTH=541
MD08G1197700	3.3869	6.64828e-07	#N/A	#N/A
MD06G1195400	3.38589	0.036358	#N/A	#N/A
MD12G1047000	3.38422	1.16555e-50	AT3G11900.1	ANT1 | aromatic and neutral transporter 1 | chr3:3758523-3760103 FORWARD LENGTH=432
MD15G1059600	3.3841	1.93564e-09	AT2G29120.1	ATGLR2.7, GLR2.7 | glutamate receptor 2.7 | chr2:12511479-12515893 REVERSE LENGTH=952
MD10G1164900	3.38391	0.000395407	AT5G48820.1	KRP3, ICK6 | inhibitor/interactor with cyclin-dependent kinase | chr5:19792608-19794346 REVERSE LENGTH=222
MD14G1083800	3.38374	3.37873e-10	#N/A	#N/A
MD09G1172100	3.38205	3.12127e-12	AT1G72310.1	ATL3 | RING/U-box superfamily protein | chr1:27226405-27227379 FORWARD LENGTH=324
MD13G1061500	3.38189	2.53386e-29	AT1G26360.1	ATMES13, MES13 | methyl esterase 13 | chr1:9119021-9121203 REVERSE LENGTH=444
MD11G1109700	3.38086	1.11829e-27	AT5G02390.1	| Protein of unknown function (DUF3741) | chr5:508764-511710 REVERSE LENGTH=835
MD08G1156700	3.3799	0.00869876	AT5G25310.1	| Exostosin family protein | chr5:8784820-8787235 FORWARD LENGTH=480
MD17G1235000	3.37865	0.0108997	AT5G36160.1	| Tyrosine transaminase family protein | chr5:14233261-14235129 REVERSE LENGTH=420
MD15G1185400	3.37854	5.05337e-14	AT3G24520.1	AT-HSFC1, HSFC1 | heat shock transcription factor C1 | chr3:8941455-8942531 FORWARD LENGTH=330
MD16G1036200	3.3781	5.47159e-60	AT2G01170.1	BAT1 | bidirectional amino acid transporter 1 | chr2:102364-104462 REVERSE LENGTH=516
MD17G1040300	3.37781	3.01465e-14	AT3G28210.1	PMZ, SAP12 | zinc finger (AN1-like) family protein | chr3:10520585-10521223 FORWARD LENGTH=186
MD07G1152500	3.37611	8.57244e-16	AT2G46560.1	| transducin family protein / WD-40 repeat family protein | chr2:19115570-19125856 REVERSE LENGTH=2513
MD17G1086200	3.37442	9.06297e-10	AT4G05120.1	ENT3, FUR1, ATENT3 | Major facilitator superfamily protein | chr4:2632886-2634824 REVERSE LENGTH=418
MD06G1113800	3.37197	1.06524e-20	AT1G64600.1	| methyltransferases;copper ion binding | chr1:23995996-23998625 FORWARD LENGTH=537
MD01G1215300	3.37155	2.16267e-08	AT4G23810.1	WRKY53, ATWRKY53 | WRKY family transcription factor | chr4:12392666-12393739 REVERSE LENGTH=324
MD00G1187100	3.37015	0.0245127	AT1G23740.1	| Oxidoreductase, zinc-binding dehydrogenase family protein | chr1:8398245-8399656 REVERSE LENGTH=386
MD13G1126800	3.36926	5.67668e-13	AT5G13210.1	| Uncharacterised conserved protein UCP015417, vWA | chr5:4214567-4216588 FORWARD LENGTH=673
MD16G1220900	3.36766	2.57453e-07	AT3G23370.1	| RNA-binding (RRM/RBD/RNP motifs) family protein | chr3:8357613-8360792 FORWARD LENGTH=811
MD07G1308900	3.36708	0.00174441	AT5G16930.1	| AAA-type ATPase family protein | chr5:5568578-5571565 FORWARD LENGTH=644
MD04G1038300	3.3637	2.51846e-16	AT1G54380.1	| spliceosome protein-related | chr1:20298287-20300899 REVERSE LENGTH=515
MD12G1206300	3.36158	3.59636e-30	AT1G56350.1	| Peptide chain release factor 2 | chr1:21094840-21097826 FORWARD LENGTH=482
MD02G1004800	3.35847	1.78441e-36	AT2G24120.1	PDE319, SCA3 | DNA/RNA polymerases superfamily protein | chr2:10249358-10254530 REVERSE LENGTH=993
MD02G1054900	3.35667	3.1812e-18	AT2G30840.1	| 2-oxoglutarate (2OG) and Fe(II)-dependent oxygenase superfamily protein | chr2:13135581-13136833 REVERSE LENGTH=362
MD02G1293500	3.35589	0.00330303	AT2G38770.1	EMB2765 | P-loop containing nucleoside triphosphate hydrolases superfamily protein | chr2:16203185-16210253 REVERSE LENGTH=1509
MD03G1128300	3.35468	0.00386907	AT3G45980.1	H2B, HTB9 | Histone superfamily protein | chr3:16897492-16897944 REVERSE LENGTH=150
MD05G1184600	3.35348	7.48674e-06	AT2G29420.1	ATGSTU7, GST25, GSTU7 | glutathione S-transferase tau 7 | chr2:12618111-12618871 REVERSE LENGTH=227
MD10G1172100	3.35279	0.0210264	AT2G29420.1	ATGSTU7, GST25, GSTU7 | glutathione S-transferase tau 7 | chr2:12618111-12618871 REVERSE LENGTH=227
MD09G1111800	3.35148	5.05636e-07	AT3G21630.1	CERK1, LYSM RLK1 | chitin elicitor receptor kinase 1 | chr3:7615543-7618530 REVERSE LENGTH=617
MD04G1008100	3.35004	9.80692e-06	AT3G24130.1	| Pectin lyase-like superfamily protein | chr3:8711663-8713361 REVERSE LENGTH=335
MD11G1241900	3.34943	6.73729e-25	AT4G27450.1	| Aluminium induced protein with YGL and LRDR motifs | chr4:13727665-13728683 REVERSE LENGTH=250
MD05G1132600	3.34632	0.0236641	AT5G45230.1	| Disease resistance protein (TIR-NBS-LRR class) family | chr5:18302147-18308303 REVERSE LENGTH=1231
MD06G1216000	3.34579	1.42728e-06	AT1G73860.1	| P-loop containing nucleoside triphosphate hydrolases superfamily protein | chr1:27771188-27775977 REVERSE LENGTH=1025
MD03G1273300	3.34403	7.60727e-19	AT3G63010.1	ATGID1B, GID1B | alpha/beta-Hydrolases superfamily protein | chr3:23289717-23290998 FORWARD LENGTH=358
MD17G1223100	3.3429	2.74163e-28	AT1G80840.1	WRKY40, ATWRKY40 | WRKY DNA-binding protein 40 | chr1:30383834-30385356 FORWARD LENGTH=302
MD02G1166100	3.3417	0.0411921	AT5G66900.1	| Disease resistance protein (CC-NBS-LRR class) family | chr5:26714931-26717757 REVERSE LENGTH=809
MD12G1000800	3.34127	1.19758e-25	AT3G04070.1	anac047, NAC047 | NAC domain containing protein 47 | chr3:1061573-1062976 REVERSE LENGTH=359
MD15G1123700	3.34054	0.00320461	AT2G18660.1	PNP-A | plant natriuretic peptide A | chr2:8091032-8091644 REVERSE LENGTH=130
MD14G1157000	3.3372	9.45192e-29	AT1G67340.1	| HCP-like superfamily protein with MYND-type zinc finger | chr1:25230323-25231622 FORWARD LENGTH=379
MD11G1119200	3.33057	8.19557e-06	#N/A	#N/A
MD08G1113500	3.33045	3.19624e-102	#N/A	#N/A
MD03G1270700	3.32652	0.0159437	#N/A	#N/A
MD17G1158200	3.3259	3.45314e-10	AT1G78980.1	SRF5 | STRUBBELIG-receptor family 5 | chr1:29707923-29711266 REVERSE LENGTH=699
MD02G1153600	3.32349	0.00122238	#N/A	#N/A
MD12G1215600	3.32133	1.59392e-18	AT5G27660.1	| Trypsin family protein with PDZ domain | chr5:9789835-9792235 REVERSE LENGTH=428
MD14G1075400	3.32114	2.53949e-15	AT2G41690.1	AT-HSFB3, HSFB3 | heat shock transcription factor B3 | chr2:17381723-17382577 FORWARD LENGTH=244
MD00G1136100	3.32094	0.0309088	AT5G27460.1	| Tetratricopeptide repeat (TPR)-like superfamily protein | chr5:9693262-9694815 REVERSE LENGTH=491
MD15G1076600	3.31983	4.5277e-86	AT4G37260.1	MYB73, ATMYB73 | myb domain protein 73 | chr4:17540602-17541564 FORWARD LENGTH=320
MD01G1045700	3.31754	6.6182e-18	AT5G65660.1	| hydroxyproline-rich glycoprotein family protein | chr5:26245444-26246245 REVERSE LENGTH=136
MD01G1148500	3.31494	1.10316e-28	AT3G55830.1	EPC1 | Nucleotide-diphospho-sugar transferases superfamily protein | chr3:20715101-20717133 FORWARD LENGTH=334
MD00G1220300	3.31293	3.53452e-37	AT1G06650.2	| 2-oxoglutarate (2OG) and Fe(II)-dependent oxygenase superfamily protein | chr1:2035909-2037186 FORWARD LENGTH=369
MD14G1113800	3.31092	1.28084e-16	AT2G46150.1	| Late embryogenesis abundant (LEA) hydroxyproline-rich glycoprotein family | chr2:18961424-18962089 FORWARD LENGTH=221
MD08G1200400	3.31012	1.84394e-05	#N/A	#N/A
MD11G1272400	3.30931	5.70362e-07	AT1G17020.1	SRG1, ATSRG1 | senescence-related gene 1 | chr1:5820258-5821741 FORWARD LENGTH=358
MD01G1074700	3.30924	9.81856e-39	AT2G46270.1	GBF3 | G-box binding factor 3 | chr2:19000859-19002901 FORWARD LENGTH=382
MD13G1103000	3.30878	3.79475e-14	AT3G55270.1	MKP1, ATMKP1 | mitogen-activated protein kinase phosphatase 1 | chr3:20496775-20499408 FORWARD LENGTH=784
MD11G1209700	3.30408	1.87037e-38	AT5G55200.1	| Co-chaperone GrpE family protein | chr5:22394705-22396335 FORWARD LENGTH=302
MD00G1092600	3.30399	2.49146e-44	AT4G15563.1	| unknown protein; Has 36 Blast hits to 36 proteins in 12 species: Archae - 0; Bacteria - 0; Metazoa - 0; Fungi - 0; Plants - 36; Viruses - 0; Other Eukaryotes - 0 (source: NCBI BLink). | chr4:8891771-8892348 FORWARD LENGTH=167
MD15G1019100	3.30378	1.90863e-44	AT3G54350.3	emb1967 | Forkhead-associated (FHA) domain-containing protein | chr3:20122298-20126031 REVERSE LENGTH=702
MD04G1025600	3.3037	7.5873e-31	AT1G14780.1	| MAC/Perforin domain-containing protein | chr1:5091020-5093873 FORWARD LENGTH=627
MD12G1075100	3.30297	0.00402661	#N/A	#N/A
MD10G1008500	3.301	0.0367097	AT3G26540.1	| Tetratricopeptide repeat (TPR)-like superfamily protein | chr3:9744542-9746644 REVERSE LENGTH=700
MD09G1152200	3.30016	2.15606e-25	AT3G58660.1	| Ribosomal protein L1p/L10e family | chr3:21701574-21702914 FORWARD LENGTH=446
MD15G1221100	3.29977	0.0199832	AT1G19210.1	| Integrase-type DNA-binding superfamily protein | chr1:6626973-6627530 REVERSE LENGTH=185
MD02G1235600	3.29976	3.10985e-06	AT5G38280.1	PR5K | PR5-like receptor kinase | chr5:15293325-15295838 REVERSE LENGTH=665
MD16G1067000	3.29517	2.30726e-08	AT1G69440.1	AGO7, ZIP | Argonaute family protein | chr1:26101565-26105016 REVERSE LENGTH=990
MD04G1009800	3.29431	3.53715e-24	AT3G07130.1	ATPAP15, PAP15 | purple acid phosphatase 15 | chr3:2255763-2257981 REVERSE LENGTH=532
MD16G1099800	3.29411	3.11297e-16	AT5G14450.1	| GDSL-like Lipase/Acylhydrolase superfamily protein | chr5:4658488-4660034 FORWARD LENGTH=389
MD05G1324100	3.29233	3.05826e-84	AT5G54310.1	NEV, AGD5 | ARF-GAP domain 5 | chr5:22057262-22061066 REVERSE LENGTH=483
MD02G1032600	3.29186	5.06771e-07	AT1G14290.1	SBH2 | sphingoid base hydroxylase 2 | chr1:4880307-4881784 REVERSE LENGTH=259
MD09G1025600	3.2914	7.37419e-10	#N/A	#N/A
MD05G1081100	3.29119	5.08908e-20	AT4G25000.1	ATAMY1, AMY1 | alpha-amylase-like | chr4:12852109-12853825 REVERSE LENGTH=423
MD09G1052400	3.28789	6.64214e-17	AT3G01170.1	| Ribosomal protein L34e superfamily protein | chr3:58043-58690 FORWARD LENGTH=215
MD09G1172500	3.28611	7.87903e-30	AT1G72320.1	APUM23, PUM23 | pumilio 23 | chr1:27228984-27232580 REVERSE LENGTH=753
MD10G1022700	3.28515	0.000761492	#N/A	#N/A
MD12G1217600	3.28322	3.41954e-38	AT1G70650.1	| Ran BP2/NZF zinc finger-like superfamily protein | chr1:26638158-26640126 FORWARD LENGTH=466
MD16G1009100	3.28311	0.000754112	AT2G02100.1	LCR69, PDF2.2 | low-molecular-weight cysteine-rich 69 | chr2:528397-528885 FORWARD LENGTH=77
MD12G1208600	3.28306	1.93673e-36	AT1G56300.1	| Chaperone DnaJ-domain superfamily protein | chr1:21079022-21080168 REVERSE LENGTH=156
MD07G1306300	3.28177	5.8369e-93	AT1G15750.4	WSIP1, TPL | Transducin family protein / WD-40 repeat family protein | chr1:5415086-5420359 REVERSE LENGTH=1131
MD05G1002900	3.28133	1.24612e-14	AT1G33590.1	| Leucine-rich repeat (LRR) family protein | chr1:12177788-12179221 FORWARD LENGTH=477
MD10G1234400	3.28037	6.82889e-05	AT1G10155.1	ATPP2-A10, PP2-A10 | phloem protein 2-A10 | chr1:3327637-3328448 REVERSE LENGTH=184
MD12G1207800	3.27881	0.0336037	AT3G05740.1	RECQI1 | RECQ helicase l1 | chr3:1698180-1701228 FORWARD LENGTH=606
MD05G1302200	3.2787	9.23081e-09	AT2G27430.1	| ARM repeat superfamily protein | chr2:11729914-11733170 REVERSE LENGTH=438
MD12G1234200	3.27734	4.55026e-16	AT3G04950.1	| CONTAINS InterPro DOMAIN/s: SEC-C motif (InterPro:IPR004027); Has 583 Blast hits to 583 proteins in 248 species: Archae - 0; Bacteria - 488; Metazoa - 0; Fungi - 0; Plants - 34; Viruses - 0; Other Eukaryotes - 61 (source: NCBI BLink). | chr3:1371786-1373300 FORWARD LENGTH=231
MD02G1055000	3.27683	0.00613057	AT4G13400.1	| 2-oxoglutarate (2OG) and Fe(II)-dependent oxygenase superfamily protein | chr4:7787822-7791149 REVERSE LENGTH=357
MD01G1054500	3.27659	0.00406098	AT1G01780.1	| GATA type zinc finger transcription factor family protein | chr1:282919-284082 FORWARD LENGTH=205
MD14G1064700	3.27265	3.95878e-06	AT2G29110.1	ATGLR2.8, GLR2.8 | glutamate receptor 2.8 | chr2:12506880-12510552 REVERSE LENGTH=947
MD13G1126200	3.26987	0.0361712	#N/A	#N/A
MD16G1016500	3.26798	0.000513975	AT2G01770.1	VIT1, ATVIT1 | vacuolar iron transporter 1 | chr2:334775-336425 REVERSE LENGTH=250
MD14G1022800	3.26696	0.00461159	AT2G35460.1	| Late embryogenesis abundant (LEA) hydroxyproline-rich glycoprotein family | chr2:14905788-14906504 FORWARD LENGTH=238
MD11G1098100	3.26645	1.26724e-09	AT5G59450.1	| GRAS family transcription factor | chr5:23974808-23976640 FORWARD LENGTH=610
MD05G1331300	3.26547	2.28486e-30	AT1G61550.1	| S-locus lectin protein kinase family protein | chr1:22704866-22707826 REVERSE LENGTH=802
MD12G1128600	3.26499	6.93588e-54	AT5G02810.1	PRR7, APRR7 | pseudo-response regulator 7 | chr5:638283-641461 REVERSE LENGTH=727
MD01G1089800	3.26307	6.50195e-06	AT5G54160.1	ATOMT1, OMT1 | O-methyltransferase 1 | chr5:21982075-21984167 FORWARD LENGTH=363
MD15G1011200	3.26271	4.92475e-30	#N/A	#N/A
MD08G1243000	3.25843	6.60752e-21	AT2G40890.1	CYP98A3 | cytochrome P450, family 98, subfamily A, polypeptide 3 | chr2:17058291-17060532 REVERSE LENGTH=508
MD04G1221100	3.25643	5.46074e-25	AT3G04860.1	| Plant protein of unknown function (DUF868) | chr3:1339349-1340218 REVERSE LENGTH=289
MD15G1014300	3.25617	0.00223265	AT1G75590.1	| SAUR-like auxin-responsive protein family | chr1:28383250-28383714 REVERSE LENGTH=154
MD09G1162800	3.25582	0.00152965	#N/A	#N/A
MD11G1119100	3.25569	0.00313402	#N/A	#N/A
MD05G1068100	3.25554	0.0147124	AT1G49320.1	ATUSPL1, USPL1 | unknown seed protein like 1 | chr1:18246441-18247817 FORWARD LENGTH=280
MD11G1001900	3.25381	0.00442489	#N/A	#N/A
MD14G1228700	3.25333	1.79864e-05	AT1G18390.1	| Protein kinase superfamily protein | chr1:6325876-6329935 FORWARD LENGTH=648
MD10G1242000	3.25285	3.0278e-05	AT1G30610.2	EMB2279 | pentatricopeptide (PPR) repeat-containing protein | chr1:10846676-10850517 FORWARD LENGTH=978
MD15G1310300	3.25275	7.20722e-05	AT2G22590.1	| UDP-Glycosyltransferase superfamily protein | chr2:9593012-9594424 FORWARD LENGTH=470
MD11G1145400	3.25174	3.42604e-66	AT5G60790.1	ATGCN1, GCN1 | ABC transporter family protein | chr5:24453760-24455767 REVERSE LENGTH=595
MD09G1284000	3.25042	2.10543e-07	AT1G02370.1	| Tetratricopeptide repeat (TPR)-like superfamily protein | chr1:474516-476383 FORWARD LENGTH=537
MD14G1076400	3.2481	1.71817e-05	#N/A	#N/A
MD11G1113200	3.24626	4.31123e-05	AT2G28710.1	| C2H2-type zinc finger family protein | chr2:12322974-12323444 FORWARD LENGTH=156
MD15G1037100	3.24401	2.18673e-11	AT4G31930.1	| Mitochondrial glycoprotein family protein | chr4:15449710-15450804 REVERSE LENGTH=234
MD17G1103600	3.24303	6.86868e-08	#N/A	#N/A
MD14G1011100	3.24182	4.41909e-48	AT5G27220.1	| Frigida-like protein | chr5:9578757-9582752 FORWARD LENGTH=1181
MD17G1284300	3.24026	1.30172e-13	AT1G02520.1	PGP11 | P-glycoprotein 11 | chr1:524134-528745 FORWARD LENGTH=1278
MD13G1031000	3.23828	0.0177102	AT2G26710.1	BAS1, CYP734A1, CYP72B1 | Cytochrome P450 superfamily protein | chr2:11380700-11383413 FORWARD LENGTH=520
MD17G1153400	3.23777	2.6041e-08	AT1G53903.1	| Protein of unknown function (DUF581) | chr1:20132363-20132842 FORWARD LENGTH=126
MD07G1008100	3.23639	0.0076692	#N/A	#N/A
MD05G1213900	3.23602	3.16516e-11	AT4G27290.1	| S-locus lectin protein kinase family protein | chr4:13666281-13669202 FORWARD LENGTH=783
MD07G1268200	3.23434	1.72173e-19	AT5G23750.2	| Remorin family protein | chr5:8010004-8011453 REVERSE LENGTH=201
MD12G1200200	3.23258	0.00199476	AT5G26600.1	| Pyridoxal phosphate (PLP)-dependent transferases superfamily protein | chr5:9377455-9378882 FORWARD LENGTH=475
MD12G1250700	3.23186	0.00858073	AT5G38280.1	PR5K | PR5-like receptor kinase | chr5:15293325-15295838 REVERSE LENGTH=665
MD15G1212200	3.2318	2.63958e-27	AT4G29820.1	CFIM-25, ATCFIM-25 | homolog of CFIM-25 | chr4:14596047-14597317 REVERSE LENGTH=222
MD08G1079900	3.23155	2.70336e-16	AT4G28200.1	| FUNCTIONS IN: molecular_function unknown; INVOLVED IN: RNA processing; LOCATED IN: intracellular; EXPRESSED IN: 22 plant structures; EXPRESSED DURING: 13 growth stages; CONTAINS InterPro DOMAIN/s: RNA-processing protein, HAT helix (InterPro:IPR003107), U3 small nucleolar RNA-associated protein 6 (InterPro:IPR013949); Has 492 Blast hits to 480 proteins in 206 species: Archae - 0; Bacteria - 2; M…
MD13G1191400	3.23076	3.60243e-10	AT2G32150.1	| Haloacid dehalogenase-like hydrolase (HAD) superfamily protein | chr2:13659095-13660531 FORWARD LENGTH=263
MD06G1219100	3.22991	5.14646e-08	AT1G67025.1	| BEST Arabidopsis thaliana protein match is: Protein kinase superfamily protein (TAIR:AT1G18390.1); Has 221 Blast hits to 191 proteins in 10 species: Archae - 0; Bacteria - 0; Metazoa - 0; Fungi - 0; Plants - 221; Viruses - 0; Other Eukaryotes - 0 (source: NCBI BLink). | chr1:25013344-25014435 REVERSE LENGTH=221
MD03G1297500	3.22981	0.0454021	#N/A	#N/A
MD05G1006800	3.22396	5.39487e-06	AT1G72900.1	| Toll-Interleukin-Resistance (TIR) domain-containing protein | chr1:27432216-27433532 FORWARD LENGTH=363
MD06G1108600	3.22237	1.47518e-32	AT4G10960.1	UGE5 | UDP-D-glucose/UDP-D-galactose 4-epimerase 5 | chr4:6716083-6718472 REVERSE LENGTH=351
MD02G1263000	3.22144	5.39925e-79	AT5G04930.1	ALA1 | aminophospholipid ATPase 1 | chr5:1445509-1449568 FORWARD LENGTH=1158
MD13G1154900	3.21901	7.96219e-05	AT5G58040.1	ATFIP1[V], FIPS5, ATFIPS5, FIP1[V] | homolog of yeast FIP1 [V] | chr5:23488865-23494000 FORWARD LENGTH=1196
MD06G1143500	3.21632	2.05089e-06	AT1G76650.3	CML38 | calmodulin-like 38 | chr1:28766909-28767442 REVERSE LENGTH=177
MD11G1282600	3.21483	6.48356e-45	AT1G03110.1	TRM82, AtTRM82 | Transducin/WD40 repeat-like superfamily protein | chr1:749359-751796 FORWARD LENGTH=427
MD17G1023000	3.21371	3.86227e-09	AT3G27550.1	| RNA-binding CRS1 / YhbY (CRM) domain protein | chr3:10208010-10209899 REVERSE LENGTH=491
MD10G1324500	3.21202	9.03006e-20	AT1G62300.1	WRKY6, ATWRKY6 | WRKY family transcription factor | chr1:23016887-23019155 REVERSE LENGTH=553
MD13G1033100	3.20785	4.30038e-47	AT1G15110.1	| phosphatidyl serine synthase family protein | chr1:5199594-5201908 FORWARD LENGTH=425
MD16G1010300	3.2076	0.00229555	AT3G42960.1	ATA1, ASD, TA1 | TAPETUM 1 | chr3:15018735-15019656 REVERSE LENGTH=272
MD15G1379300	3.20678	0.0041283	#N/A	#N/A
MD09G1217300	3.2051	0.000169612	AT1G15520.1	PDR12, ATPDR12, ABCG40, ATABCG40 | pleiotropic drug resistance 12 | chr1:5331993-5338175 REVERSE LENGTH=1423
MD13G1134500	3.20226	6.09643e-20	AT5G47910.1	RBOHD, ATRBOHD | respiratory burst oxidase homologue D | chr5:19397585-19401768 FORWARD LENGTH=921
MD10G1169000	3.20183	0.0109444	AT5G48890.1	| C2H2-like zinc finger protein | chr5:19820353-19820874 FORWARD LENGTH=173
MD15G1274800	3.2017	8.24742e-14	AT5G66960.1	| Prolyl oligopeptidase family protein | chr5:26736209-26739493 REVERSE LENGTH=792
MD16G1164000	3.20162	0.0471349	AT5G49190.1	SUS2, SSA, ATSUS2 | sucrose synthase 2 | chr5:19943369-19947189 REVERSE LENGTH=807
MD15G1055200	3.20105	8.19545e-14	AT5G12010.1	| unknown protein; INVOLVED IN: response to salt stress; LOCATED IN: chloroplast, plasma membrane, membrane; EXPRESSED IN: 23 plant structures; EXPRESSED DURING: 13 growth stages; BEST Arabidopsis thaliana protein match is: unknown protein (TAIR:AT4G29780.1); Has 1807 Blast hits to 1807 proteins in 277 species: Archae - 0; Bacteria - 0; Metazoa - 736; Fungi - 347; Plants - 385; Viruses - 0; Other…
MD15G1054200	3.19897	0.0043071	#N/A	#N/A
MD10G1200900	3.19842	1.05356e-22	AT1G01720.1	ATAF1, ANAC002 | NAC (No Apical Meristem) domain transcriptional regulator superfamily protein | chr1:268471-269514 FORWARD LENGTH=289
MD00G1148600	3.1976	1.2907e-35	#N/A	#N/A
MD16G1161400	3.19618	0.00120969	AT1G24020.2	MLP423 | MLP-like protein 423 | chr1:8500653-8501458 REVERSE LENGTH=155
MD05G1294400	3.19575	3.00096e-26	AT3G14840.2	| Leucine-rich repeat transmembrane protein kinase | chr3:4988271-4993891 FORWARD LENGTH=1020
MD09G1167300	3.1953	4.28372e-06	AT1G78930.1	| Mitochondrial transcription termination factor family protein | chr1:29678285-29680648 REVERSE LENGTH=591
MD08G1204900	3.19495	0.0235845	AT2G38465.1	| unknown protein; FUNCTIONS IN: molecular_function unknown; INVOLVED IN: biological_process unknown; LOCATED IN: plasma membrane; EXPRESSED IN: 21 plant structures; EXPRESSED DURING: 11 growth stages; Has 16 Blast hits to 16 proteins in 8 species: Archae - 0; Bacteria - 0; Metazoa - 0; Fungi - 0; Plants - 16; Viruses - 0; Other Eukaryotes - 0 (source: NCBI BLink). | chr2:16106393-16106810 REVERS…
MD07G1140400	3.19474	0.00166515	AT3G61250.1	AtMYB17, MYB17 | myb domain protein 17 | chr3:22671306-22672551 FORWARD LENGTH=299
MD14G1160800	3.19461	0.00376379	AT5G13930.1	CHS, TT4, ATCHS | Chalcone and stilbene synthase family protein | chr5:4488762-4490035 FORWARD LENGTH=395
MD13G1063900	3.19431	4.32916e-07	AT1G69490.1	NAP, ANAC029, ATNAP | NAC-like, activated by AP3/PI | chr1:26122233-26123222 FORWARD LENGTH=268
MD16G1267900	3.19425	8.97532e-10	AT3G57150.1	NAP57, AtNAP57, CBF5, AtCBF5 | homologue of NAP57 | chr3:21154255-21155952 REVERSE LENGTH=565
MD15G1284800	3.19392	0.000119002	AT5G42930.1	| alpha/beta-Hydrolases superfamily protein | chr5:17210738-17214152 REVERSE LENGTH=467
MD14G1117100	3.19199	1.447e-24	AT5G41610.1	ATCHX18, CHX18 | cation/H+ exchanger 18 | chr5:16638554-16641146 REVERSE LENGTH=810
MD10G1254000	3.19131	7.04341e-15	AT4G05410.1	YAO | Transducin/WD40 repeat-like superfamily protein | chr4:2743229-2745521 REVERSE LENGTH=504
MD08G1047400	3.19042	0.0255768	AT5G10720.1	AHK5, CKI2, HK5 | histidine kinase 5 | chr5:3386835-3390541 FORWARD LENGTH=922
MD08G1090000	3.18631	0.00181383	AT4G37340.1	CYP81D3 | cytochrome P450, family 81, subfamily D, polypeptide 3 | chr4:17564953-17566706 REVERSE LENGTH=500
MD12G1157300	3.18611	2.03654e-19	AT3G54040.1	| PAR1 protein | chr3:20014032-20015299 REVERSE LENGTH=183
MD17G1207700	3.18584	7.159e-21	AT1G80160.1	| Lactoylglutathione lyase / glyoxalase I family protein | chr1:30151101-30151930 FORWARD LENGTH=167
MD05G1325400	3.18447	1.47877e-19	AT4G21510.1	| F-box family protein | chr4:11446193-11447025 REVERSE LENGTH=225
MD06G1210100	3.18421	1.97911e-45	AT5G38640.1	| NagB/RpiA/CoA transferase-like superfamily protein | chr5:15468020-15470674 REVERSE LENGTH=642
MD10G1184700	3.18327	2.45336e-35	AT3G54700.1	PHT1;7 | phosphate transporter 1;7 | chr3:20248463-20250070 REVERSE LENGTH=535
MD05G1323000	3.18291	9.22014e-29	AT1G61240.4	| Protein of unknown function (DUF707) | chr1:22582537-22585050 FORWARD LENGTH=425
MD03G1052000	3.18282	5.18727e-05	AT2G38540.1	LP1, LTP1, ATLTP1 | lipid transfer protein 1 | chr2:16130418-16130893 FORWARD LENGTH=118
MD04G1228500	3.18132	3.92029e-25	AT3G56070.2	ROC2 | rotamase cyclophilin 2 | chr3:20806987-20807517 REVERSE LENGTH=176
MD15G1341400	3.17864	0.00156678	AT5G09840.1	| Putative endonuclease or glycosyl hydrolase | chr5:3059027-3061970 FORWARD LENGTH=924
MD00G1143600	3.17856	8.51812e-07	AT1G80840.1	WRKY40, ATWRKY40 | WRKY DNA-binding protein 40 | chr1:30383834-30385356 FORWARD LENGTH=302
MD07G1262100	3.17832	4.92497e-07	AT5G51970.2	| GroES-like zinc-binding alcohol dehydrogenase family protein | chr5:21111820-21113284 FORWARD LENGTH=364
MD16G1166800	3.17729	0.00999084	AT1G71160.1	KCS7 | 3-ketoacyl-CoA synthase 7 | chr1:26828788-26830170 REVERSE LENGTH=460
MD12G1216800	3.17683	3.04301e-24	AT3G50700.1	AtIDD2, IDD2 | indeterminate(ID)-domain 2 | chr3:18840945-18842829 FORWARD LENGTH=452
MD10G1328300	3.17386	0.000619663	#N/A	#N/A
MD17G1164400	3.16735	0.0185747	AT1G74950.1	JAZ2, TIFY10B | TIFY domain/Divergent CCT motif family protein | chr1:28148919-28150258 REVERSE LENGTH=249
MD17G1262600	3.1658	7.45247e-09	AT5G37490.1	| ARM repeat superfamily protein | chr5:14887744-14889051 FORWARD LENGTH=435
MD07G1076500	3.16396	8.32259e-05	AT2G31220.1	| basic helix-loop-helix (bHLH) DNA-binding superfamily protein | chr2:13303014-13304661 FORWARD LENGTH=458
MD17G1009900	3.16345	2.61678e-12	AT5G41120.1	| Esterase/lipase/thioesterase family protein | chr5:16455312-16459198 REVERSE LENGTH=684
MD09G1108800	3.16338	1.73626e-60	AT2G05710.1	ACO3 | aconitase 3 | chr2:2141591-2146350 FORWARD LENGTH=990
MD15G1148800	3.16166	0.0131229	AT2G24120.2	PDE319, SCA3 | DNA/RNA polymerases superfamily protein | chr2:10250139-10254530 REVERSE LENGTH=895
MD17G1161200	3.15965	3.85187e-18	AT1G78930.1	| Mitochondrial transcription termination factor family protein | chr1:29678285-29680648 REVERSE LENGTH=591
MD14G1075200	3.15674	5.4748e-11	AT2G41690.1	AT-HSFB3, HSFB3 | heat shock transcription factor B3 | chr2:17381723-17382577 FORWARD LENGTH=244
MD13G1080600	3.15656	1.42663e-26	AT2G38280.2	FAC1, ATAMPD | AMP deaminase, putative / myoadenylate deaminase, putative | chr2:16033767-16038793 REVERSE LENGTH=839
MD07G1019700	3.15544	1.47654e-07	#N/A	#N/A
MD03G1043000	3.15448	0.0102145	AT3G19580.2	AZF2, ZF2 | zinc-finger protein 2 | chr3:6803293-6804114 REVERSE LENGTH=273
MD16G1191500	3.15258	5.8427e-06	AT2G32150.1	| Haloacid dehalogenase-like hydrolase (HAD) superfamily protein | chr2:13659095-13660531 FORWARD LENGTH=263
MD12G1180900	3.15141	0.000374712	AT2G38480.1	| Uncharacterised protein family (UPF0497) | chr2:16110960-16111694 REVERSE LENGTH=188
MD04G1167700	3.14985	5.4807e-39	AT2G38470.1	WRKY33, ATWRKY33 | WRKY DNA-binding protein 33 | chr2:16108476-16110539 FORWARD LENGTH=519
MD09G1145300	3.14957	9.44911e-05	AT1G16130.1	WAKL2 | wall associated kinase-like 2 | chr1:5525634-5528047 FORWARD LENGTH=748
MD08G1071400	3.14913	0.00337576	AT2G26340.1	| unknown protein; FUNCTIONS IN: molecular_function unknown; INVOLVED IN: biological_process unknown; LOCATED IN: chloroplast thylakoid membrane, chloroplast thylakoid lumen, chloroplast; EXPRESSED IN: 22 plant structures; EXPRESSED DURING: 13 growth stages; Has 38 Blast hits to 38 proteins in 13 species: Archae - 0; Bacteria - 0; Metazoa - 0; Fungi - 0; Plants - 38; Viruses - 0; Other Eukaryotes…
MD08G1042500	3.14805	3.22484e-50	AT4G33300.2	ADR1-L1 | ADR1-like 1 | chr4:16051162-16054005 REVERSE LENGTH=816
MD03G1032600	3.14663	0.0015565	AT1G15780.1	| unknown protein; BEST Arabidopsis thaliana protein match is: unknown protein (TAIR:AT2G10440.1); Has 103701 Blast hits to 43153 proteins in 1828 species: Archae - 30; Bacteria - 7385; Metazoa - 38639; Fungi - 11531; Plants - 7727; Viruses - 307; Other Eukaryotes - 38082 (source: NCBI BLink). | chr1:5430446-5435921 REVERSE LENGTH=1335
MD16G1017400	3.14662	3.61311e-06	#N/A	#N/A
MD08G1207700	3.14384	0.0211252	AT5G65640.1	bHLH093 | beta HLH protein 93 | chr5:26237137-26238904 FORWARD LENGTH=351
MD07G1268300	3.14357	3.7051e-05	#N/A	#N/A
MD06G1142500	3.14172	2.05982e-16	#N/A	#N/A
MD17G1154800	3.14051	1.04733e-15	AT1G72310.1	ATL3 | RING/U-box superfamily protein | chr1:27226405-27227379 FORWARD LENGTH=324
MD15G1055300	3.13986	2.04507e-14	#N/A	#N/A
MD17G1179700	3.13756	0.0363233	AT5G56640.1	MIOX5 | myo-inositol oxygenase 5 | chr5:22927534-22929638 REVERSE LENGTH=314
MD16G1135100	3.13613	1.67503e-37	AT1G02520.1	PGP11 | P-glycoprotein 11 | chr1:524134-528745 FORWARD LENGTH=1278
MD08G1113400	3.13572	5.44785e-08	AT5G11620.1	| SWIM zinc finger family protein / mitogen-activated protein kinase kinase kinase (MAPKKK)-related | chr5:3739076-3740127 REVERSE LENGTH=273
MD12G1254700	3.13491	3.9987e-06	AT2G38430.1	| unknown protein; BEST Arabidopsis thaliana protein match is: unknown protein (TAIR:AT3G54310.1); Has 35333 Blast hits to 34131 proteins in 2444 species: Archae - 798; Bacteria - 22429; Metazoa - 974; Fungi - 991; Plants - 531; Viruses - 0; Other Eukaryotes - 9610 (source: NCBI BLink). | chr2:16092950-16094810 REVERSE LENGTH=393
MD14G1183300	3.13372	3.49581e-09	AT1G60190.1	| ARM repeat superfamily protein | chr1:22198403-22200463 FORWARD LENGTH=686
MD04G1173200	3.13296	4.78387e-52	AT5G15300.1	| Pentatricopeptide repeat (PPR) superfamily protein | chr5:4968384-4970030 REVERSE LENGTH=548
MD00G1076100	3.13251	1.33923e-05	AT5G07330.1	| unknown protein; FUNCTIONS IN: molecular_function unknown; INVOLVED IN: biological_process unknown; LOCATED IN: mitochondrion; BEST Arabidopsis thaliana protein match is: unknown protein (TAIR:AT1G63060.1); Has 1807 Blast hits to 1807 proteins in 277 species: Archae - 0; Bacteria - 0; Metazoa - 736; Fungi - 347; Plants - 385; Viruses - 0; Other Eukaryotes - 339 (source: NCBI BLink). | chr5:2316…
MD11G1020600	3.13214	0.032897	AT2G34690.1	ACD11 | Glycolipid transfer protein (GLTP) family protein | chr2:14630425-14631779 FORWARD LENGTH=206
MD11G1313700	3.13019	3.12236e-13	AT1G02870.1	| FUNCTIONS IN: molecular_function unknown; INVOLVED IN: biological_process unknown; EXPRESSED IN: 23 plant structures; EXPRESSED DURING: 13 growth stages; CONTAINS InterPro DOMAIN/s: Ribosome biogenesis protein Nop16 (InterPro:IPR019002); Has 104 Blast hits to 104 proteins in 57 species: Archae - 0; Bacteria - 0; Metazoa - 0; Fungi - 63; Plants - 35; Viruses - 0; Other Eukaryotes - 6 (source: NC…
MD17G1013800	3.13011	1.0521e-12	AT5G14180.1	MPL1 | Myzus persicae-induced lipase 1 | chr5:4571442-4574413 REVERSE LENGTH=418
MD05G1109100	3.13007	1.49654e-11	AT4G33720.1	| CAP (Cysteine-rich secretory proteins, Antigen 5, and Pathogenesis-related 1 protein) superfamily protein | chr4:16182813-16183304 FORWARD LENGTH=163
MD15G1306100	3.12909	2.05377e-10	AT5G65660.1	| hydroxyproline-rich glycoprotein family protein | chr5:26245444-26246245 REVERSE LENGTH=136
MD15G1066300	3.12895	7.65986e-50	AT3G49780.1	ATPSK4, ATPSK3 (FORMER SYMBOL), PSK4 | phytosulfokine 4 precursor | chr3:18465750-18466254 FORWARD LENGTH=79
MD17G1102300	3.12874	1.74141e-07	AT2G32650.2	| RmlC-like cupins superfamily protein | chr2:13851547-13851966 FORWARD LENGTH=139
MD11G1070800	3.12771	1.95343e-39	AT3G47340.1	ASN1, DIN6, AT-ASN1 | glutamine-dependent asparagine synthase 1 | chr3:17438136-17441043 REVERSE LENGTH=584
MD11G1075900	3.12764	1.49505e-27	AT1G07230.1	NPC1 | non-specific phospholipase C1 | chr1:2220509-2222778 REVERSE LENGTH=533
MD05G1168400	3.12252	3.56229e-07	AT4G13010.1	| Oxidoreductase, zinc-binding dehydrogenase family protein | chr4:7600682-7602567 FORWARD LENGTH=329
MD07G1126500	3.12223	4.19721e-07	AT2G45760.1	BAP2, BAL | BON association protein 2 | chr2:18847125-18847748 REVERSE LENGTH=207
MD15G1142300	3.12122	0.00617609	AT1G05610.1	APS2 | ADP-glucose pyrophosphorylase small subunit 2 | chr1:1673895-1675934 REVERSE LENGTH=476
MD15G1206200	3.12054	6.26139e-42	AT4G29680.1	| Alkaline-phosphatase-like family protein | chr4:14538067-14539557 REVERSE LENGTH=496
MD16G1014100	3.12052	9.51216e-07	AT1G68390.1	| Core-2/I-branching beta-1,6-N-acetylglucosaminyltransferase family protein | chr1:25642838-25645484 FORWARD LENGTH=408
MD09G1141200	3.11936	8.2245e-10	AT3G21790.1	| UDP-Glycosyltransferase superfamily protein | chr3:7676927-7678414 REVERSE LENGTH=495
MD10G1152100	3.11138	5.22684e-25	AT5G48480.1	| Lactoylglutathione lyase / glyoxalase I family protein | chr5:19644814-19645658 FORWARD LENGTH=166
MD07G1079400	3.11101	0.000330409	#N/A	#N/A
MD17G1042500	3.11061	1.99901e-07	AT3G28340.1	GATL10 | galacturonosyltransferase-like 10 | chr3:10589396-10590493 REVERSE LENGTH=365
MD03G1150200	3.11032	1.54812e-05	AT2G27310.1	| F-box family protein | chr2:11683954-11684967 REVERSE LENGTH=337
MD15G1283700	3.10926	2.92211e-87	AT4G36990.1	HSF4, HSFB1, AT-HSFB1, ATHSF4 | heat shock factor 4 | chr4:17440660-17441706 FORWARD LENGTH=284
MD11G1219900	3.10701	4.17581e-11	AT5G07990.1	TT7, CYP75B1, D501 | Cytochrome P450 superfamily protein | chr5:2560437-2562859 FORWARD LENGTH=513
MD15G1344900	3.10655	2.48664e-24	AT1G01720.1	ATAF1, ANAC002 | NAC (No Apical Meristem) domain transcriptional regulator superfamily protein | chr1:268471-269514 FORWARD LENGTH=289
MD13G1068200	3.10646	5.4169e-16	AT1G69440.1	AGO7, ZIP | Argonaute family protein | chr1:26101565-26105016 REVERSE LENGTH=990
MD10G1097100	3.10633	5.39407e-05	AT3G19450.1	CAD4, ATCAD4, CAD, CAD-C | GroES-like zinc-binding alcohol dehydrogenase family protein | chr3:6744859-6747005 FORWARD LENGTH=365
MD00G1170700	3.10364	4.97786e-11	AT4G08850.1	| Leucine-rich repeat receptor-like protein kinase family protein | chr4:5636693-5640496 REVERSE LENGTH=1045
MD03G1296900	3.10345	3.26316e-21	AT1G02660.1	| alpha/beta-Hydrolases superfamily protein | chr1:572187-574746 REVERSE LENGTH=713
MD09G1004100	3.10131	0.0250166	#N/A	#N/A
MD04G1222400	3.09989	1.06639e-14	AT4G14746.1	| CONTAINS InterPro DOMAIN/s: EGF-like (InterPro:IPR006210); Has 259 Blast hits to 234 proteins in 55 species: Archae - 0; Bacteria - 0; Metazoa - 184; Fungi - 0; Plants - 69; Viruses - 0; Other Eukaryotes - 6 (source: NCBI BLink). | chr4:8462720-8464326 REVERSE LENGTH=212
MD16G1169900	3.09799	9.6004e-05	#N/A	#N/A
MD05G1233000	3.09737	0.0250826	AT4G27290.1	| S-locus lectin protein kinase family protein | chr4:13666281-13669202 FORWARD LENGTH=783
MD03G1239500	3.09646	0.0161834	#N/A	#N/A
MD02G1081600	3.09636	0.000307568	AT5G56960.1	| basic helix-loop-helix (bHLH) DNA-binding family protein | chr5:23038703-23041174 REVERSE LENGTH=466
MD02G1019700	3.09561	6.52389e-08	AT1G49390.1	| 2-oxoglutarate (2OG) and Fe(II)-dependent oxygenase superfamily protein | chr1:18279600-18280873 FORWARD LENGTH=348
MD04G1209700	3.09407	0.000274617	AT3G05030.1	NHX2, ATNHX2 | sodium hydrogen exchanger 2 | chr3:1393456-1396784 REVERSE LENGTH=546
MD08G1196500	3.09163	1.1266e-41	AT4G33580.1	ATBCA5, BCA5 | beta carbonic anhydrase 5 | chr4:16139406-16141363 FORWARD LENGTH=301
MD09G1201000	3.09009	1.00471e-06	#N/A	#N/A
MD17G1092000	3.08996	4.89915e-06	AT1G05280.1	| Protein of unknown function (DUF604) | chr1:1535444-1537414 REVERSE LENGTH=461
MD17G1201300	3.08942	1.32752e-32	AT4G30990.1	| ARM repeat superfamily protein | chr4:15084456-15097860 FORWARD LENGTH=2599
MD17G1113200	3.08838	3.6448e-30	AT3G07770.1	Hsp89.1, AtHsp90.6, AtHsp90-6 | HEAT SHOCK PROTEIN 89.1 | chr3:2479611-2483970 FORWARD LENGTH=799
MD00G1168000	3.08485	0.0168105	AT3G14470.1	| NB-ARC domain-containing disease resistance protein | chr3:4857940-4861104 FORWARD LENGTH=1054
MD16G1263200	3.08422	3.34469e-40	AT2G18670.1	| RING/U-box superfamily protein | chr2:8093469-8094452 FORWARD LENGTH=181
MD06G1216100	3.08371	0.00735666	#N/A	#N/A
MD06G1161300	3.0837	1.09455e-18	AT5G63160.1	BT1 | BTB and TAZ domain protein 1 | chr5:25333485-25335399 REVERSE LENGTH=365
MD16G1124300	3.07988	1.85472e-07	AT5G50760.1	| SAUR-like auxin-responsive protein family | chr5:20644780-20645331 FORWARD LENGTH=183
MD05G1186700	3.07916	5.30092e-15	AT2G20320.1	| DENN (AEX-3) domain-containing protein | chr2:8767082-8772271 FORWARD LENGTH=1029
MD13G1206000	3.07469	0.000767498	AT3G01680.1	| CONTAINS InterPro DOMAIN/s: Mediator complex subunit Med28 (InterPro:IPR021640); BEST Arabidopsis thaliana protein match is: unknown protein (TAIR:AT3G01670.1); Has 122 Blast hits to 112 proteins in 13 species: Archae - 0; Bacteria - 0; Metazoa - 0; Fungi - 0; Plants - 122; Viruses - 0; Other Eukaryotes - 0 (source: NCBI BLink). | chr3:252033-255246 FORWARD LENGTH=740
MD03G1177200	3.07319	3.46799e-13	AT4G34890.1	ATXDH1, XDH1 | xanthine dehydrogenase 1 | chr4:16618736-16624983 REVERSE LENGTH=1361
MD11G1112600	3.07253	0.0005543	AT4G23660.2	AtPPT1, PPT1 | polyprenyltransferase 1 | chr4:12328086-12331359 REVERSE LENGTH=407
MD07G1102300	3.06964	7.77204e-11	AT5G61330.1	| rRNA processing protein-related | chr5:24657287-24660103 REVERSE LENGTH=436
MD17G1055500	3.06828	0.0072102	AT1G07250.1	UGT71C4 | UDP-glucosyl transferase 71C4 | chr1:2225963-2227402 FORWARD LENGTH=479
MD12G1027000	3.06756	0.00274018	#N/A	#N/A
MD17G1227400	3.06668	5.40999e-08	AT4G12560.2	CPR30 | F-box and associated interaction domains-containing protein | chr4:7441815-7443157 FORWARD LENGTH=413
MD12G1223100	3.06654	2.87127e-23	AT3G26410.1	TRM11, AtTRM11 | methyltransferases;nucleic acid binding | chr3:9669508-9671273 REVERSE LENGTH=477
MD02G1181800	3.06375	1.22856e-05	AT2G33690.1	| Late embryogenesis abundant protein, group 6 | chr2:14252199-14252414 FORWARD LENGTH=71
MD08G1237100	3.06301	1.06559e-18	AT1G29940.1	NRPA2 | nuclear RNA polymerase A2 | chr1:10479322-10486670 REVERSE LENGTH=1178
MD02G1050500	3.0627	0.0241671	AT4G13400.1	| 2-oxoglutarate (2OG) and Fe(II)-dependent oxygenase superfamily protein | chr4:7787822-7791149 REVERSE LENGTH=357
MD09G1147500	3.06145	1.405e-35	AT2G43000.1	anac042, NAC042 | NAC domain containing protein 42 | chr2:17880617-17882584 REVERSE LENGTH=275
MD05G1252900	3.06068	5.40073e-15	#N/A	#N/A
MD05G1337300	3.05977	0.00153524	AT4G21410.1	CRK29 | cysteine-rich RLK (RECEPTOR-like protein kinase) 29 | chr4:11402463-11405025 REVERSE LENGTH=679
MD15G1187400	3.05953	1.43271e-12	AT3G24500.1	MBF1C, ATMBF1C | multiprotein bridging factor 1C | chr3:8918755-8919201 FORWARD LENGTH=148
MD12G1118800	3.05941	1.62304e-12	AT5G03230.1	| Protein of unknown function, DUF584 | chr5:769636-770136 FORWARD LENGTH=166
MD13G1033600	3.05884	2.97813e-26	AT1G15100.1	RHA2A | RING-H2 finger A2A | chr1:5193703-5194170 REVERSE LENGTH=155
MD12G1210300	3.05882	0.0144456	AT3G16785.1	PLDP1, PLDZ1, PLDZETA1, PLD ZETA 1 | phospholipase D P1 | chr3:5711329-5718696 FORWARD LENGTH=1096
MD13G1043900	3.05819	4.19681e-13	AT1G13340.1	| Regulator of Vps4 activity in the MVB pathway protein | chr1:4569622-4571043 REVERSE LENGTH=409
MD01G1174400	3.05603	6.4968e-08	AT5G07440.2	GDH2 | glutamate dehydrogenase 2 | chr5:2356153-2358012 FORWARD LENGTH=411
MD09G1161500	3.05305	8.22689e-56	AT1G51550.1	| Kelch repeat-containing F-box family protein | chr1:19117646-19119291 REVERSE LENGTH=478
MD09G1285700	3.05099	1.87779e-34	AT1G02380.1	| unknown protein; BEST Arabidopsis thaliana protein match is: unknown protein (TAIR:AT4G01960.1); Has 66 Blast hits to 66 proteins in 11 species: Archae - 0; Bacteria - 0; Metazoa - 0; Fungi - 0; Plants - 66; Viruses - 0; Other Eukaryotes - 0 (source: NCBI BLink). | chr1:477814-478850 FORWARD LENGTH=231
MD01G1106600	3.04951	0.000123808	#N/A	#N/A
MD14G1125500	3.04706	4.95545e-16	AT4G24110.1	| unknown protein; Has 76 Blast hits to 76 proteins in 13 species: Archae - 0; Bacteria - 0; Metazoa - 1; Fungi - 0; Plants - 75; Viruses - 0; Other Eukaryotes - 0 (source: NCBI BLink). | chr4:12520010-12520762 REVERSE LENGTH=250
MD02G1102600	3.0454	0.00536329	AT1G53920.1	GLIP5 | GDSL-motif lipase 5 | chr1:20137725-20139637 FORWARD LENGTH=385
MD02G1011400	3.04494	2.67192e-26	AT4G11530.1	CRK34 | cysteine-rich RLK (RECEPTOR-like protein kinase) 34 | chr4:6987093-6989599 FORWARD LENGTH=669
MD01G1059600	3.04437	1.98388e-11	AT1G66920.2	| Protein kinase superfamily protein | chr1:24965410-24967432 REVERSE LENGTH=617
MD05G1329200	3.04177	0.0254364	AT4G27280.1	| Calcium-binding EF-hand family protein | chr4:13663770-13664162 REVERSE LENGTH=130
MD11G1204900	3.04102	6.26621e-27	AT1G50600.1	SCL5 | scarecrow-like 5 | chr1:18737398-18739547 REVERSE LENGTH=597
MD15G1129100	3.03957	1.6361e-05	AT1G80490.1	TPR1 | TOPLESS-related 1 | chr1:30261094-30266446 REVERSE LENGTH=1119
MD16G1015400	3.03798	0.00391942	AT5G37490.1	| ARM repeat superfamily protein | chr5:14887744-14889051 FORWARD LENGTH=435
MD15G1218000	3.03561	0.00450081	AT2G05940.1	| Protein kinase superfamily protein | chr2:2287514-2289270 REVERSE LENGTH=462
MD14G1134800	3.03234	2.16249e-24	AT1G64600.1	| methyltransferases;copper ion binding | chr1:23995996-23998625 FORWARD LENGTH=537
MD14G1228300	3.03155	0.000340425	AT5G16170.1	| Core-2/I-branching beta-1,6-N-acetylglucosaminyltransferase family protein | chr5:5277926-5279751 FORWARD LENGTH=411
MD11G1245000	3.03036	5.67525e-30	AT4G03510.2	RMA1, ATRMA1 | RING membrane-anchor 1 | chr4:1557905-1558654 REVERSE LENGTH=249
MD16G1007400	3.02959	0.0346589	AT2G02220.1	ATPSKR1, PSKR1 | phytosulfokin receptor 1 | chr2:584098-587124 REVERSE LENGTH=1008
MD14G1147100	3.02927	9.48398e-05	AT5G61890.1	| Integrase-type DNA-binding superfamily protein | chr5:24852639-24853744 REVERSE LENGTH=248
MD09G1076100	3.02799	4.41441e-07	#N/A	#N/A
MD05G1086100	3.02733	0.0017159	#N/A	#N/A
MD12G1208500	3.02477	7.23035e-31	AT5G57580.1	| Calmodulin-binding protein | chr5:23314994-23317683 REVERSE LENGTH=647
MD06G1015600	3.02294	0.00928416	#N/A	#N/A
MD07G1193500	3.02207	3.01634e-34	AT5G13680.1	ELO2, ABO1 | IKI3 family protein | chr5:4410522-4415471 REVERSE LENGTH=1319
MD05G1092900	3.02171	2.20402e-23	AT2G14960.1	GH3.1 | Auxin-responsive GH3 family protein | chr2:6451659-6453670 REVERSE LENGTH=590
MD13G1117600	3.01836	0.00585579	AT5G66830.1	| F-box family protein with a domain of unknown function (DUF295) | chr5:26691304-26692488 FORWARD LENGTH=394
MD16G1083800	3.01733	1.16521e-71	AT1G70070.1	EMB25, PDE317, ISE2 | DEAD/DEAH box helicase, putative | chr1:26390016-26394148 REVERSE LENGTH=1171
MD11G1169600	3.01656	9.6606e-08	AT2G27310.1	| F-box family protein | chr2:11683954-11684967 REVERSE LENGTH=337
MD02G1010900	3.01598	8.88806e-05	AT4G31020.1	| alpha/beta-Hydrolases superfamily protein | chr4:15108832-15110079 REVERSE LENGTH=294
MD15G1231100	3.01576	9.80975e-16	AT5G49160.1	MET1, MET2, METI, DDM2, DMT01, DMT1 | methyltransferase 1 | chr5:19932501-19938186 FORWARD LENGTH=1534
MD11G1033500	3.01397	2.30146e-09	AT1G60620.1	ATRPAC43, RPAC43 | RNA polymerase I subunit 43 | chr1:22331225-22333370 FORWARD LENGTH=385
MD03G1147200	3.0139	0.0215435	#N/A	#N/A
MD10G1298500	3.01285	4.67448e-25	#N/A	#N/A
MD07G1136800	3.01184	0.00542025	AT1G01690.1	ATPRD3, PRD3 | putative recombination initiation defects 3 | chr1:249242-252221 FORWARD LENGTH=449
MD05G1055800	3.0105	7.20885e-19	AT5G66320.2	GATA5 | GATA transcription factor 5 | chr5:26496208-26497309 REVERSE LENGTH=339
MD16G1202100	3.00611	2.0006e-06	AT3G22930.1	CML11 | calmodulin-like 11 | chr3:8124286-8125835 REVERSE LENGTH=173
MD05G1274300	3.00567	3.45591e-19	AT4G05410.1	YAO | Transducin/WD40 repeat-like superfamily protein | chr4:2743229-2745521 REVERSE LENGTH=504
MD02G1115400	3.00472	0.0101705	AT5G36930.2	| Disease resistance protein (TIR-NBS-LRR class) family | chr5:14567771-14571916 REVERSE LENGTH=1191
MD15G1114100	3.00298	0.0342544	AT4G13970.1	| zinc ion binding | chr4:8070696-8074134 REVERSE LENGTH=778
MD12G1106200	3.0027	3.54957e-28	AT3G21540.1	| transducin family protein / WD-40 repeat family protein | chr3:7586100-7590856 REVERSE LENGTH=955
MD02G1200700	3.00145	0.0125363	AT2G45510.1	CYP704A2 | cytochrome P450, family 704, subfamily A, polypeptide 2 | chr2:18753085-18754944 FORWARD LENGTH=511
MD00G1039300	3.00039	1.33432e-20	AT2G16090.1	ARI2, ATARI2 | RING/U-box superfamily protein | chr2:6987367-6989822 REVERSE LENGTH=593
MD12G1149800	2.99998	7.66768e-07	AT2G37790.1	| NAD(P)-linked oxidoreductase superfamily protein | chr2:15838838-15840752 FORWARD LENGTH=314
MD07G1140300	2.99725	1.31286e-42	AT3G61260.1	| Remorin family protein | chr3:22675403-22676701 REVERSE LENGTH=212
MD08G1249200	2.99505	0.0078136	AT5G49810.1	MMT | methionine S-methyltransferase | chr5:20239418-20246046 FORWARD LENGTH=1071
MD16G1016800	2.99352	9.08504e-117	AT1G68020.2	ATTPS6, TPS6 | UDP-Glycosyltransferase / trehalose-phosphatase family protein | chr1:25497493-25500241 FORWARD LENGTH=860
MD02G1252000	2.99111	0.000763258	AT1G66920.2	| Protein kinase superfamily protein | chr1:24965410-24967432 REVERSE LENGTH=617
MD13G1062300	2.98747	0.000793784	AT2G32230.1	PRORP1 | proteinaceous RNase P 1 | chr2:13679608-13681756 REVERSE LENGTH=572
MD10G1142000	2.98714	1.70653e-23	AT2G17265.1	HSK, DMR1 | homoserine kinase | chr2:7508606-7509718 FORWARD LENGTH=370
MD04G1009700	2.98411	1.99282e-19	AT3G07130.1	ATPAP15, PAP15 | purple acid phosphatase 15 | chr3:2255763-2257981 REVERSE LENGTH=532
MD13G1140600	2.9835	7.8457e-13	AT5G48960.1	| HAD-superfamily hydrolase, subfamily IG, 5'-nucleotidase | chr5:19849645-19853382 FORWARD LENGTH=642
MD07G1182600	2.98342	1.90112e-18	AT4G10090.1	ELP6 | elongator protein 6 | chr4:6305455-6307286 FORWARD LENGTH=262
MD07G1275200	2.98277	0.0383009	AT1G02260.1	| Divalent ion symporter | chr1:440757-442459 REVERSE LENGTH=502
MD11G1098900	2.98124	4.54251e-10	AT2G29065.1	| GRAS family transcription factor | chr2:12485049-12486941 FORWARD LENGTH=630
MD01G1231300	2.98042	0.00715727	AT5G24620.1	| Pathogenesis-related thaumatin superfamily protein | chr5:8430918-8432289 FORWARD LENGTH=420
MD06G1111700	2.97868	3.28447e-07	AT4G10890.1	| unknown protein; CONTAINS InterPro DOMAIN/s: Protein of unknown function DUF2439 (InterPro:IPR018838); BEST Arabidopsis thaliana protein match is: unknown protein (TAIR:AT1G43722.1); Has 30201 Blast hits to 17322 proteins in 780 species: Archae - 12; Bacteria - 1396; Metazoa - 17338; Fungi - 3422; Plants - 5037; Viruses - 0; Other Eukaryotes - 2996 (source: NCBI BLink). | chr4:6688833-6692937 F…
MD13G1007300	2.97721	2.96926e-06	AT3G18620.1	| DHHC-type zinc finger family protein | chr3:6408849-6410716 FORWARD LENGTH=345
MD05G1130400	2.97669	0.00144976	AT4G35190.1	| Putative lysine decarboxylase family protein | chr4:16746724-16748090 FORWARD LENGTH=228
MD14G1202400	2.97546	0.000782634	#N/A	#N/A
MD05G1264300	2.97311	0.000388163	AT2G34930.1	| disease resistance family protein / LRR family protein | chr2:14737169-14739886 REVERSE LENGTH=905
MD17G1241600	2.97284	6.87159e-05	AT2G20562.1	| unknown protein; LOCATED IN: endomembrane system; BEST Arabidopsis thaliana protein match is: unknown protein (TAIR:AT2G31090.1); Has 70 Blast hits to 70 proteins in 13 species: Archae - 0; Bacteria - 0; Metazoa - 0; Fungi - 0; Plants - 70; Viruses - 0; Other Eukaryotes - 0 (source: NCBI BLink). | chr2:8850367-8850835 REVERSE LENGTH=73
MD13G1109000	2.97243	9.27131e-06	AT1G24430.1	| HXXXD-type acyl-transferase family protein | chr1:8658190-8659497 REVERSE LENGTH=435
MD10G1124400	2.97173	2.5773e-06	AT4G38580.1	ATFP6, HIPP26, FP6 | farnesylated protein 6 | chr4:18034596-18035693 FORWARD LENGTH=153
MD02G1166300	2.9708	0.00401256	AT5G66900.1	| Disease resistance protein (CC-NBS-LRR class) family | chr5:26714931-26717757 REVERSE LENGTH=809
MD07G1257600	2.97027	2.86671e-33	AT4G25340.1	FKBP53, ATFKBP53 | FK506 BINDING PROTEIN 53 | chr4:12959657-12962632 REVERSE LENGTH=477
MD12G1091200	2.97016	0.000153608	AT5G04080.1	| unknown protein; FUNCTIONS IN: molecular_function unknown; INVOLVED IN: biological_process unknown; LOCATED IN: plasma membrane; EXPRESSED IN: 16 plant structures; EXPRESSED DURING: 9 growth stages; Has 115 Blast hits to 115 proteins in 16 species: Archae - 0; Bacteria - 0; Metazoa - 0; Fungi - 5; Plants - 110; Viruses - 0; Other Eukaryotes - 0 (source: NCBI BLink). | chr5:1104815-1105186 FORWA…
MD13G1153700	2.96882	0.0417834	#N/A	#N/A
MD04G1114100	2.96861	5.7108e-47	AT2G20280.1	| Zinc finger C-x8-C-x5-C-x3-H type family protein | chr2:8740054-8742349 REVERSE LENGTH=371
MD06G1058200	2.96783	4.05644e-43	AT2G35710.1	| Nucleotide-diphospho-sugar transferases superfamily protein | chr2:15010925-15014070 REVERSE LENGTH=497
MD02G1253600	2.96779	7.25029e-10	AT1G70250.1	| receptor serine/threonine kinase, putative | chr1:26452975-26456088 FORWARD LENGTH=799
MD15G1232500	2.96501	2.1078e-05	AT4G35590.1	| RWP-RK domain-containing protein | chr4:16892909-16894865 FORWARD LENGTH=370
MD13G1062200	2.96475	0.00195926	AT2G32230.1	PRORP1 | proteinaceous RNase P 1 | chr2:13679608-13681756 REVERSE LENGTH=572
MD13G1149600	2.9625	6.42833e-06	AT5G49525.1	| unknown protein; Has 23 Blast hits to 23 proteins in 7 species: Archae - 0; Bacteria - 0; Metazoa - 0; Fungi - 0; Plants - 23; Viruses - 0; Other Eukaryotes - 0 (source: NCBI BLink). | chr5:20097132-20097374 REVERSE LENGTH=80
MD10G1227500	2.95981	1.54002e-13	AT1G30960.1	| GTP-binding family protein | chr1:11037755-11039977 REVERSE LENGTH=437
MD14G1077900	2.95758	0.0489857	AT4G22220.1	ISU1, ATISU1 | SufE/NifU family protein | chr4:11759444-11760881 REVERSE LENGTH=167
MD11G1190600	2.95715	2.89519e-17	AT5G12470.1	| Protein of unknown function (DUF3411) | chr5:4044950-4047290 REVERSE LENGTH=386
MD00G1013300	2.95607	4.05394e-09	AT1G73050.1	| Glucose-methanol-choline (GMC) oxidoreductase family protein | chr1:27476565-27478534 REVERSE LENGTH=552
MD08G1014400	2.95313	4.05637e-33	AT2G37210.1	| lysine decarboxylase family protein | chr2:15624253-15626834 REVERSE LENGTH=215
MD15G1068500	2.95226	1.08736e-07	AT1G59590.1	ZCF37 | ZCF37 | chr1:21887860-21888495 FORWARD LENGTH=211
MD10G1216100	2.9492	0.0144694	AT3G16520.1	UGT88A1 | UDP-glucosyl transferase 88A1 | chr3:5618807-5620833 REVERSE LENGTH=451
MD12G1067300	2.94861	0.00893256	AT2G06050.3	OPR3 | oxophytodienoate-reductase 3 | chr2:2359240-2361971 REVERSE LENGTH=391
MD16G1054000	2.94802	4.47348e-27	AT1G68990.1	MGP3 | male gametophyte defective 3 | chr1:25935499-25940755 REVERSE LENGTH=976
MD13G1032300	2.94412	0.0059785	#N/A	#N/A
MD15G1147000	2.94083	0.0171561	AT2G30720.1	| Thioesterase/thiol ester dehydrase-isomerase superfamily protein | chr2:13089604-13091538 REVERSE LENGTH=455
MD14G1021000	2.93981	0.0477775	#N/A	#N/A
MD13G1007400	2.93944	4.94482e-06	AT3G18620.1	| DHHC-type zinc finger family protein | chr3:6408849-6410716 FORWARD LENGTH=345
MD15G1206900	2.9392	6.33373e-17	AT4G29720.1	ATPAO5, PAO5 | polyamine oxidase 5 | chr4:14553456-14555057 REVERSE LENGTH=533
MD14G1211900	2.93899	2.68443e-18	AT1G74240.1	| Mitochondrial substrate carrier family protein | chr1:27917437-27919987 FORWARD LENGTH=364
MD17G1241200	2.93754	1.88672e-70	AT4G03510.2	RMA1, ATRMA1 | RING membrane-anchor 1 | chr4:1557905-1558654 REVERSE LENGTH=249
MD05G1068900	2.93416	0.0118876	#N/A	#N/A
MD04G1173100	2.93348	2.87076e-29	AT5G01850.1	| Protein kinase superfamily protein | chr5:332829-334180 FORWARD LENGTH=333
MD14G1006600	2.9321	9.4916e-44	AT5G39890.1	| Protein of unknown function (DUF1637) | chr5:15974543-15976013 FORWARD LENGTH=276
MD14G1219600	2.93093	4.01171e-09	#N/A	#N/A
MD10G1194100	2.92971	1.95812e-34	AT1G78440.1	ATGA2OX1, GA2OX1 | Arabidopsis thaliana gibberellin 2-oxidase 1 | chr1:29511772-29512990 REVERSE LENGTH=329
MD11G1229700	2.92894	7.6521e-15	AT3G20660.1	AtOCT4, 4-Oct | organic cation/carnitine transporter4 | chr3:7225271-7228510 REVERSE LENGTH=526
MD05G1058600	2.92894	8.26759e-10	AT4G34630.1	| unknown protein; Has 30 Blast hits to 30 proteins in 10 species: Archae - 0; Bacteria - 2; Metazoa - 0; Fungi - 0; Plants - 24; Viruses - 0; Other Eukaryotes - 4 (source: NCBI BLink). | chr4:16537093-16537692 REVERSE LENGTH=199
MD12G1239300	2.92845	0.0019989	AT1G60690.1	| NAD(P)-linked oxidoreductase superfamily protein | chr1:22349892-22351668 REVERSE LENGTH=345
MD03G1088900	2.9282	0.0178213	AT2G29060.1	| GRAS family transcription factor | chr2:12481991-12484075 FORWARD LENGTH=694
MD13G1154100	2.92546	0.0023153	#N/A	#N/A
MD04G1244500	2.92486	4.40559e-12	AT3G02800.1	| Tyrosine phosphatase family protein | chr3:606638-607704 REVERSE LENGTH=203
MD01G1194100	2.92411	2.93752e-34	AT5G51910.2	| TCP family transcription factor | chr5:21094704-21095585 REVERSE LENGTH=293
MD17G1215500	2.9217	2.45614e-14	AT1G80450.1	| VQ motif-containing protein | chr1:30244155-30244688 REVERSE LENGTH=177
MD15G1035900	2.92136	1.88723e-48	AT5G66850.1	MAPKKK5 | mitogen-activated protein kinase kinase kinase 5 | chr5:26695965-26699159 REVERSE LENGTH=716
MD12G1096000	2.92052	2.02602e-06	AT1G80270.3	PPR596 | PENTATRICOPEPTIDE REPEAT 596 | chr1:30181265-30183331 FORWARD LENGTH=596
MD02G1268500	2.91828	8.00947e-17	AT5G06600.3	UBP12 | ubiquitin-specific protease 12 | chr5:2020682-2027834 REVERSE LENGTH=985
MD12G1129100	2.91593	1.87573e-35	AT5G02800.1	| Protein kinase superfamily protein | chr5:635545-637374 REVERSE LENGTH=378
MD17G1112400	2.91366	4.00422e-13	AT5G55560.1	| Protein kinase superfamily protein | chr5:22506477-22507757 REVERSE LENGTH=314
MD08G1144100	2.91258	0.000363081	#N/A	#N/A
MD08G1018100	2.91192	2.23667e-52	AT3G49990.1	| unknown protein; Has 1524 Blast hits to 1298 proteins in 225 species: Archae - 9; Bacteria - 84; Metazoa - 474; Fungi - 184; Plants - 98; Viruses - 17; Other Eukaryotes - 658 (source: NCBI BLink). | chr3:18532492-18534000 REVERSE LENGTH=502
MD15G1159900	2.91123	1.81627e-46	AT3G46920.1	| Protein kinase superfamily protein with octicosapeptide/Phox/Bem1p domain | chr3:17280430-17284857 REVERSE LENGTH=1171
MD00G1007700	2.91089	1.3583e-36	AT1G78700.1	BEH4 | BES1/BZR1 homolog 4 | chr1:29599854-29601539 FORWARD LENGTH=325
MD02G1188900	2.90855	6.05566e-07	AT5G65890.1	ACR1 | ACT domain repeat 1 | chr5:26355701-26357721 FORWARD LENGTH=477
MD16G1060300	2.90763	1.40912e-07	AT2G03640.1	| Nuclear transport factor 2 (NTF2) family protein with RNA binding (RRM-RBD-RNP motifs) domain | chr2:1104525-1106418 REVERSE LENGTH=422
MD15G1243000	2.90733	7.54146e-09	AT4G35000.1	APX3 | ascorbate peroxidase 3 | chr4:16665007-16667541 REVERSE LENGTH=287
MD04G1222300	2.90731	8.55431e-08	AT4G14746.1	| CONTAINS InterPro DOMAIN/s: EGF-like (InterPro:IPR006210); Has 259 Blast hits to 234 proteins in 55 species: Archae - 0; Bacteria - 0; Metazoa - 184; Fungi - 0; Plants - 69; Viruses - 0; Other Eukaryotes - 6 (source: NCBI BLink). | chr4:8462720-8464326 REVERSE LENGTH=212
MD07G1179500	2.90685	0.0399057	#N/A	#N/A
MD03G1290900	2.90583	8.66752e-05	AT1G02810.1	| Plant invertase/pectin methylesterase inhibitor superfamily | chr1:618284-620333 FORWARD LENGTH=579
MD08G1189200	2.90507	2.03701e-10	#N/A	#N/A
MD15G1411800	2.90414	4.42897e-72	AT5G64080.2	| Bifunctional inhibitor/lipid-transfer protein/seed storage 2S albumin superfamily protein | chr5:25645475-25646638 REVERSE LENGTH=178
MD03G1292300	2.90363	1.33821e-22	AT2G47510.2	FUM1 | fumarase 1 | chr2:19498614-19502020 FORWARD LENGTH=492
MD17G1023500	2.90325	2.00181e-11	AT5G40530.1	| S-adenosyl-L-methionine-dependent methyltransferases superfamily protein | chr5:16234551-16236100 FORWARD LENGTH=287
MD02G1173600	2.90195	6.69952e-05	AT5G67080.1	MAPKKK19 | mitogen-activated protein kinase kinase kinase 19 | chr5:26772726-26773760 FORWARD LENGTH=344
MD13G1115700	2.90181	0.00557227	AT2G45550.1	CYP76C4 | cytochrome P450, family 76, subfamily C, polypeptide 4 | chr2:18773541-18775654 REVERSE LENGTH=511
MD16G1026600	2.90148	1.3583e-36	AT2G01490.1	| phytanoyl-CoA dioxygenase (PhyH) family protein | chr2:221316-223187 FORWARD LENGTH=283
MD01G1081300	2.8987	7.46696e-27	AT3G61780.1	emb1703 | embryo defective 1703 | chr3:22867814-22871462 REVERSE LENGTH=1121
MD01G1206000	2.89723	5.6907e-55	AT4G25630.1	FIB2, ATFIB2 | fibrillarin 2 | chr4:13074239-13076205 FORWARD LENGTH=320
MD15G1158100	2.89638	4.98589e-12	AT4G02040.1	| unknown protein; FUNCTIONS IN: molecular_function unknown; INVOLVED IN: biological_process unknown; LOCATED IN: chloroplast; Has 30 Blast hits to 30 proteins in 6 species: Archae - 0; Bacteria - 0; Metazoa - 0; Fungi - 0; Plants - 30; Viruses - 0; Other Eukaryotes - 0 (source: NCBI BLink). | chr4:897563-898021 FORWARD LENGTH=152
MD07G1248800	2.89601	0.012427	AT5G61580.1	PFK4 | phosphofructokinase 4 | chr5:24761150-24763827 FORWARD LENGTH=530
MD17G1117500	2.89589	2.11187e-14	AT3G07720.1	| Galactose oxidase/kelch repeat superfamily protein | chr3:2465439-2467033 FORWARD LENGTH=329
MD15G1037200	2.89524	2.21149e-09	AT5G10970.1	| C2H2 and C2HC zinc fingers superfamily protein | chr5:3469268-3470086 FORWARD LENGTH=272
MD13G1017300	2.89238	0.00014069	AT5G37490.1	| ARM repeat superfamily protein | chr5:14887744-14889051 FORWARD LENGTH=435
MD15G1431100	2.89212	3.93465e-06	AT4G06634.1	| zinc finger (C2H2 type) family protein | chr4:3764499-3766439 REVERSE LENGTH=387
MD09G1073100	2.89181	0.0454277	AT1G13680.1	| PLC-like phosphodiesterases superfamily protein | chr1:4690409-4692702 FORWARD LENGTH=346
MD13G1067300	2.89114	3.67791e-45	AT1G13950.1	EIF-5A, ELF5A-1, ATELF5A-1, EIF5A | eukaryotic elongation factor 5A-1 | chr1:4773631-4774668 FORWARD LENGTH=158
MD06G1116800	2.8906	2.92779e-13	AT4G10770.1	ATOPT7, OPT7 | oligopeptide transporter 7 | chr4:6628646-6632517 REVERSE LENGTH=766
MD12G1001200	2.8905	3.89366e-37	AT5G18270.1	ANAC087 | Arabidopsis NAC domain containing protein 87 | chr5:6041241-6042743 REVERSE LENGTH=335
MD15G1379700	2.88896	2.8175e-08	AT5G27460.1	| Tetratricopeptide repeat (TPR)-like superfamily protein | chr5:9693262-9694815 REVERSE LENGTH=491
MD07G1201400	2.88717	7.251e-50	AT3G55520.1	| FKBP-like peptidyl-prolyl cis-trans isomerase family protein | chr3:20594177-20595128 FORWARD LENGTH=190
MD13G1161900	2.88442	1.75861e-10	AT5G11240.1	| transducin family protein / WD-40 repeat family protein | chr5:3582949-3586782 FORWARD LENGTH=615
MD15G1200700	2.8842	2.01678e-45	AT4G29210.1	GGT3, GGT4 | gamma-glutamyl transpeptidase 4 | chr4:14400990-14403319 FORWARD LENGTH=637
MD01G1052700	2.88121	9.91799e-14	AT3G61220.1	| NAD(P)-binding Rossmann-fold superfamily protein | chr3:22663025-22664316 FORWARD LENGTH=296
MD16G1131300	2.88002	1.86749e-49	AT5G11680.1	| FUNCTIONS IN: molecular_function unknown; INVOLVED IN: biological_process unknown; LOCATED IN: cytosol, plasma membrane; EXPRESSED IN: 26 plant structures; EXPRESSED DURING: 15 growth stages; CONTAINS InterPro DOMAIN/s: WW-domain-binding protein (InterPro:IPR018826); Has 1807 Blast hits to 1807 proteins in 277 species: Archae - 0; Bacteria - 0; Metazoa - 736; Fungi - 347; Plants - 385; Viruses …
MD11G1231900	2.87909	1.66548e-23	AT5G05320.1	| FAD/NAD(P)-binding oxidoreductase family protein | chr5:1575093-1576679 REVERSE LENGTH=406
MD07G1209200	2.87851	0.0338677	AT3G55700.1	| UDP-Glycosyltransferase superfamily protein | chr3:20671202-20673278 FORWARD LENGTH=460
MD11G1122700	2.87822	0.00451836	#N/A	#N/A
MD03G1078000	2.87783	2.47031e-18	AT4G37300.1	MEE59 | maternal effect embryo arrest 59 | chr4:17554805-17555498 FORWARD LENGTH=173
MD05G1338400	2.87677	7.58138e-05	AT4G32480.1	| Protein of unknown function (DUF506) | chr4:15676488-15677776 FORWARD LENGTH=287
MD12G1178500	2.87551	4.09367e-12	AT5G01600.1	ATFER1, FER1 | ferretin 1 | chr5:228149-229594 REVERSE LENGTH=255
MD10G1257300	2.87449	1.85957e-70	AT1G30360.1	ERD4 | Early-responsive to dehydration stress protein (ERD4) | chr1:10715892-10718799 FORWARD LENGTH=724
MD15G1230000	2.87321	2.95895e-42	AT2G42005.1	| Transmembrane amino acid transporter family protein | chr2:17531323-17532564 REVERSE LENGTH=413
MD10G1088200	2.8721	0.0277007	AT3G19000.2	| 2-oxoglutarate (2OG) and Fe(II)-dependent oxygenase superfamily protein | chr3:6554004-6554987 REVERSE LENGTH=278
MD03G1109500	2.87009	0.000200106	AT5G60150.1	| unknown protein; Has 1807 Blast hits to 1807 proteins in 277 species: Archae - 0; Bacteria - 0; Metazoa - 736; Fungi - 347; Plants - 385; Viruses - 0; Other Eukaryotes - 339 (source: NCBI BLink). | chr5:24218211-24223245 FORWARD LENGTH=1195
MD03G1002400	2.86957	5.95322e-29	AT3G13460.1	ECT2 | evolutionarily conserved C-terminal region 2 | chr3:4385274-4388220 REVERSE LENGTH=667
MD12G1123600	2.86914	2.44748e-36	AT2G35795.1	| Chaperone DnaJ-domain superfamily protein | chr2:15042321-15043334 FORWARD LENGTH=112
MD14G1003600	2.86879	1.04629e-37	AT5G18130.1	| unknown protein; BEST Arabidopsis thaliana protein match is: unknown protein (TAIR:AT3G03870.2); Has 1807 Blast hits to 1807 proteins in 277 species: Archae - 0; Bacteria - 0; Metazoa - 736; Fungi - 347; Plants - 385; Viruses - 0; Other Eukaryotes - 339 (source: NCBI BLink). | chr5:5995634-5997165 FORWARD LENGTH=280
MD02G1076900	2.86878	0.0297191	AT1G55190.1	PRA1.F2, PRA7 | PRA1 (Prenylated rab acceptor) family protein | chr1:20588450-20589019 FORWARD LENGTH=189
MD06G1209500	2.86815	1.82576e-49	AT3G18600.1	| P-loop containing nucleoside triphosphate hydrolases superfamily protein | chr3:6399724-6403007 REVERSE LENGTH=568
MD14G1161500	2.86781	6.75205e-22	AT1G67570.1	| Protein of unknown function (DUF3537) | chr1:25325318-25326938 FORWARD LENGTH=456
MD12G1238500	2.86586	5.82901e-07	AT4G14746.1	| CONTAINS InterPro DOMAIN/s: EGF-like (InterPro:IPR006210); Has 259 Blast hits to 234 proteins in 55 species: Archae - 0; Bacteria - 0; Metazoa - 184; Fungi - 0; Plants - 69; Viruses - 0; Other Eukaryotes - 6 (source: NCBI BLink). | chr4:8462720-8464326 REVERSE LENGTH=212
MD05G1331700	2.86572	4.05181e-11	AT1G61480.1	| S-locus lectin protein kinase family protein | chr1:22681420-22684404 REVERSE LENGTH=809
MD08G1130000	2.86552	6.79813e-05	AT3G14470.1	| NB-ARC domain-containing disease resistance protein | chr3:4857940-4861104 FORWARD LENGTH=1054
MD10G1141800	2.86496	2.30097e-62	AT2G33700.1	| Protein phosphatase 2C family protein | chr2:14254200-14255784 FORWARD LENGTH=380
MD13G1213100	2.86489	2.13975e-08	AT3G23240.1	ERF1, ATERF1 | ethylene response factor 1 | chr3:8295705-8296361 FORWARD LENGTH=218
MD05G1235200	2.86469	3.27067e-25	AT4G02220.1	| zinc finger (MYND type) family protein / programmed cell death 2 C-terminal domain-containing protein | chr4:976728-978902 FORWARD LENGTH=418
MD16G1223900	2.86322	2.90493e-16	AT1G32580.1	| plastid developmental protein DAG, putative | chr1:11784108-11785430 FORWARD LENGTH=229
MD11G1292000	2.86295	5.02448e-30	AT1G03360.1	ATRRP4, RRP4 | ribosomal RNA processing 4 | chr1:824653-826179 FORWARD LENGTH=322
MD05G1021400	2.86087	0.0255768	#N/A	#N/A
MD11G1044300	2.85756	0.000198618	#N/A	#N/A
MD08G1247100	2.85689	5.18376e-14	AT5G49890.1	CLC-C, ATCLC-C | chloride channel C | chr5:20288489-20292143 REVERSE LENGTH=779
MD01G1199000	2.85597	3.71132e-13	AT5G52190.1	| Sugar isomerase (SIS) family protein | chr5:21201817-21202443 REVERSE LENGTH=208
MD05G1329600	2.85492	1.55518e-07	AT4G21390.1	B120 | S-locus lectin protein kinase family protein | chr4:11394458-11397474 REVERSE LENGTH=849
MD04G1047700	2.85441	2.06335e-06	AT3G54420.1	ATEP3, ATCHITIV, CHIV, EP3 | homolog of carrot EP3-3 chitinase | chr3:20145935-20147034 FORWARD LENGTH=273
MD02G1305500	2.85437	1.15177e-21	AT3G46790.1	CRR2 | Tetratricopeptide repeat (TPR)-like superfamily protein | chr3:17231975-17233948 REVERSE LENGTH=657
MD05G1330900	2.85295	0.0191587	#N/A	#N/A
MD07G1275100	2.85152	0.0185913	AT1G02260.1	| Divalent ion symporter | chr1:440757-442459 REVERSE LENGTH=502
MD07G1188300	2.8512	0.0010085	AT2G39380.1	ATEXO70H2, EXO70H2 | exocyst subunit exo70 family protein H2 | chr2:16447096-16449009 REVERSE LENGTH=637
MD05G1056700	2.85087	3.75573e-12	#N/A	#N/A
MD02G1138600	2.84918	8.31206e-43	AT3G51000.1	| alpha/beta-Hydrolases superfamily protein | chr3:18945258-18946499 REVERSE LENGTH=323
MD05G1209700	2.84888	0.000604569	AT1G17180.1	ATGSTU25, GSTU25 | glutathione S-transferase TAU 25 | chr1:5872208-5872958 FORWARD LENGTH=221
MD11G1293900	2.84652	1.77775e-12	AT3G29350.1	AHP2 | histidine-containing phosphotransmitter 2 | chr3:11264379-11265408 REVERSE LENGTH=156
MD16G1129800	2.84373	0.000145592	AT3G23255.2	| unknown protein; FUNCTIONS IN: molecular_function unknown; INVOLVED IN: biological_process unknown; LOCATED IN: cellular_component unknown. | chr3:8311795-8312947 FORWARD LENGTH=225
MD01G1236100	2.84309	1.17718e-14	AT3G03060.1	| P-loop containing nucleoside triphosphate hydrolases superfamily protein | chr3:692188-695424 FORWARD LENGTH=628
MD13G1062100	2.84254	0.0108127	AT2G32230.1	PRORP1 | proteinaceous RNase P 1 | chr2:13679608-13681756 REVERSE LENGTH=572
MD12G1041800	2.84225	9.19981e-08	AT3G11820.2	SYP121, AT-SYR1, ATSYP121, SYR1, ATSYR1, PEN1 | syntaxin of plants 121 | chr3:3729540-3730775 REVERSE LENGTH=315
MD05G1294000	2.83997	2.68816e-20	AT1G29690.1	CAD1 | MAC/Perforin domain-containing protein | chr1:10379310-10381861 REVERSE LENGTH=561
MD12G1239200	2.83982	0.0108203	AT1G60690.1	| NAD(P)-linked oxidoreductase superfamily protein | chr1:22349892-22351668 REVERSE LENGTH=345
MD06G1138000	2.83841	1.43176e-10	AT4G24960.1	ATHVA22D, HVA22D | HVA22 homologue D | chr4:12828060-12828982 FORWARD LENGTH=135
MD07G1006000	2.8383	0.00284293	AT5G64580.1	| AAA-type ATPase family protein | chr5:25817391-25821465 REVERSE LENGTH=855
MD17G1276000	2.83755	0.0326812	AT5G38850.1	| Disease resistance protein (TIR-NBS-LRR class) | chr5:15555187-15558430 FORWARD LENGTH=986
MD10G1174000	2.837	0.000466343	#N/A	#N/A
MD00G1149300	2.83675	1.26134e-16	AT3G04350.1	| Plant protein of unknown function (DUF946) | chr3:1153972-1156469 REVERSE LENGTH=567
MD06G1120700	2.83663	0.0280618	AT4G02290.1	AtGH9B13, GH9B13 | glycosyl hydrolase 9B13 | chr4:1002654-1005125 REVERSE LENGTH=516
MD17G1171500	2.83636	0.0130175	AT4G33090.1	APM1, ATAPM1 | aminopeptidase M1 | chr4:15965915-15970418 REVERSE LENGTH=879
MD10G1303400	2.83572	2.62531e-12	AT4G21510.1	| F-box family protein | chr4:11446193-11447025 REVERSE LENGTH=225
MD02G1076800	2.83218	1.61804e-13	AT2G19570.1	CDA1, AT-CDA1, DESZ | cytidine deaminase 1 | chr2:8470598-8471503 REVERSE LENGTH=301
MD14G1070300	2.83121	1.38241e-42	AT3G57520.1	AtSIP2, SIP2 | seed imbibition 2 | chr3:21288982-21292694 REVERSE LENGTH=773
MD02G1010800	2.83016	4.52516e-09	AT2G24300.2	| Calmodulin-binding protein | chr2:10340913-10343457 FORWARD LENGTH=599
MD09G1176500	2.82981	1.15277e-27	AT3G14200.1	| Chaperone DnaJ-domain superfamily protein | chr3:4712881-4714361 REVERSE LENGTH=230
MD09G1066100	2.82829	1.1474e-34	AT5G15550.1	| Transducin/WD40 repeat-like superfamily protein | chr5:5059051-5062003 REVERSE LENGTH=433
MD04G1161900	2.82799	3.43516e-07	AT5G01300.1	| PEBP (phosphatidylethanolamine-binding protein) family protein | chr5:121643-122448 REVERSE LENGTH=162
MD06G1208900	2.82789	0.0425624	#N/A	#N/A
MD11G1002300	2.82542	1.00684e-28	AT3G13460.1	ECT2 | evolutionarily conserved C-terminal region 2 | chr3:4385274-4388220 REVERSE LENGTH=667
MD13G1105200	2.82504	0.0168169	#N/A	#N/A
MD13G1168300	2.82455	0.000560343	#N/A	#N/A
MD17G1192600	2.82379	9.44433e-07	#N/A	#N/A
MD12G1194200	2.81752	3.17061e-10	AT4G20780.1	CML42 | calmodulin like 42 | chr4:11133309-11133884 REVERSE LENGTH=191
MD13G1018300	2.81625	1.13853e-05	#N/A	#N/A
MD10G1170700	2.8152	1.82291e-33	AT3G23990.1	HSP60, HSP60-3B | heat shock protein 60 | chr3:8669013-8672278 FORWARD LENGTH=577
MD08G1026600	2.81297	0.00967193	AT3G50940.1	| P-loop containing nucleoside triphosphate hydrolases superfamily protein | chr3:18934086-18935528 FORWARD LENGTH=451
MD03G1263800	2.81243	2.41708e-12	AT3G22380.2	TIC | time for coffee | chr3:7913181-7918967 FORWARD LENGTH=1555
MD07G1198600	2.81184	2.54748e-07	AT3G55430.1	| O-Glycosyl hydrolases family 17 protein | chr3:20549806-20552004 REVERSE LENGTH=449
MD11G1207500	2.81167	4.66174e-12	AT4G26700.2	ATFIM1, FIM1 | fimbrin 1 | chr4:13463760-13467426 FORWARD LENGTH=687
MD16G1089900	2.81117	0.000551227	AT1G70300.1	KUP6 | K+ uptake permease 6 | chr1:26477993-26481233 REVERSE LENGTH=782
MD02G1026100	2.81034	9.88351e-09	AT5G36930.1	| Disease resistance protein (TIR-NBS-LRR class) family | chr5:14567771-14571907 REVERSE LENGTH=1188
MD13G1041200	2.80925	0.020298	AT1G14790.1	RDR1, ATRDRP1 | RNA-dependent RNA polymerase 1 | chr1:5094317-5097817 REVERSE LENGTH=1107
MD17G1032000	2.80451	0.0114808	AT5G14650.1	| Pectin lyase-like superfamily protein | chr5:4724509-4726328 FORWARD LENGTH=435
MD01G1089100	2.80404	4.41849e-38	AT2G46800.2	ZAT, ATMTP1, MTP1, ZAT1, ATCDF1 | zinc transporter of Arabidopsis thaliana | chr2:19238128-19239324 FORWARD LENGTH=398
MD01G1177100	2.80139	4.64543e-16	AT5G51190.1	| Integrase-type DNA-binding superfamily protein | chr5:20800708-20801373 REVERSE LENGTH=221
MD13G1122900	2.80099	4.07577e-15	AT3G27010.1	AT-TCP20, PCF1, TCP20, ATTCP20 | TEOSINTE BRANCHED 1, cycloidea, PCF (TCP)-domain family protein 20 | chr3:9957810-9958754 REVERSE LENGTH=314
MD05G1234400	2.79949	2.02886e-21	AT1G79530.1	GAPCP-1 | glyceraldehyde-3-phosphate dehydrogenase of plastid 1 | chr1:29916232-29919088 REVERSE LENGTH=422
MD11G1150000	2.79874	8.525e-06	AT1G08170.1	| Histone superfamily protein | chr1:2562941-2563672 REVERSE LENGTH=243
MD09G1039300	2.79855	4.5845e-07	AT3G28210.1	PMZ, SAP12 | zinc finger (AN1-like) family protein | chr3:10520585-10521223 FORWARD LENGTH=186
MD17G1000500	2.79844	0.025168	AT5G50460.1	| secE/sec61-gamma protein transport protein | chr5:20552168-20552509 REVERSE LENGTH=69
MD05G1006900	2.79773	0.0157015	#N/A	#N/A
MD11G1047400	2.79749	5.78063e-14	AT1G55610.2	BRL1 | BRI1 like | chr1:20779874-20783374 REVERSE LENGTH=1166
MD02G1014800	2.79093	0.0433253	AT5G17540.1	| HXXXD-type acyl-transferase family protein | chr5:5782061-5783682 REVERSE LENGTH=461
MD14G1157900	2.79028	2.62748e-26	AT3G48530.1	KING1 | SNF1-related protein kinase regulatory subunit gamma 1 | chr3:17987559-17989592 FORWARD LENGTH=424
MD01G1134700	2.78729	6.03892e-12	AT2G39660.1	BIK1 | botrytis-induced kinase1 | chr2:16531943-16533601 FORWARD LENGTH=395
MD17G1203900	2.78673	1.03963e-15	AT1G15440.1	PWP2, ATPWP2 | periodic tryptophan protein 2 | chr1:5306159-5309460 REVERSE LENGTH=900
MD05G1186900	2.78672	0.011983	AT2G20330.1	| Transducin/WD40 repeat-like superfamily protein | chr2:8772888-8775518 REVERSE LENGTH=648
MD01G1198700	2.78582	0.00089598	AT5G62020.1	AT-HSFB2A, HSFB2A | heat shock transcription factor B2A | chr5:24916212-24917194 FORWARD LENGTH=299
MD05G1162500	2.78526	0.00807997	AT5G48520.1	| unknown protein; Has 609 Blast hits to 593 proteins in 129 species: Archae - 0; Bacteria - 41; Metazoa - 390; Fungi - 40; Plants - 64; Viruses - 0; Other Eukaryotes - 74 (source: NCBI BLink). | chr5:19661407-19666147 FORWARD LENGTH=617
MD07G1031800	2.78519	0.00715348	#N/A	#N/A
MD12G1208400	2.78331	0.000295511	#N/A	#N/A
MD07G1026300	2.78219	1.26962e-46	AT3G07690.1	| 6-phosphogluconate dehydrogenase family protein | chr3:2457232-2459378 FORWARD LENGTH=466
MD13G1064600	2.78179	2.62725e-24	AT1G26610.1	| C2H2-like zinc finger protein | chr1:9193735-9195102 FORWARD LENGTH=455
MD00G1181400	2.78178	1.05415e-21	AT3G22740.1	HMT3 | homocysteine S-methyltransferase 3 | chr3:8033200-8035710 REVERSE LENGTH=347
MD16G1179900	2.781	9.10599e-21	AT3G06270.1	| Protein phosphatase 2C family protein | chr3:1896763-1897887 FORWARD LENGTH=348
MD07G1171600	2.7806	6.78506e-09	AT5G04250.2	| Cysteine proteinases superfamily protein | chr5:1176397-1178492 FORWARD LENGTH=345
MD15G1017400	2.7795	4.13014e-63	AT3G49990.1	| unknown protein; Has 1524 Blast hits to 1298 proteins in 225 species: Archae - 9; Bacteria - 84; Metazoa - 474; Fungi - 184; Plants - 98; Viruses - 17; Other Eukaryotes - 658 (source: NCBI BLink). | chr3:18532492-18534000 REVERSE LENGTH=502
MD01G1140100	2.77896	3.34996e-14	AT3G55605.1	| Mitochondrial glycoprotein family protein | chr3:20622668-20623889 FORWARD LENGTH=258
MD15G1275500	2.77878	2.82231e-07	AT2G23620.1	ATMES1, MES1 | methyl esterase 1 | chr2:10047462-10049248 REVERSE LENGTH=263
MD03G1140300	2.77865	0.000832192	AT4G10490.1	| 2-oxoglutarate (2OG) and Fe(II)-dependent oxygenase superfamily protein | chr4:6483900-6485179 FORWARD LENGTH=348
MD05G1054800	2.77795	2.4742e-11	AT2G21250.1	| NAD(P)-linked oxidoreductase superfamily protein | chr2:9103408-9105116 REVERSE LENGTH=309
MD06G1138500	2.7778	0.0125455	AT5G13080.1	WRKY75, ATWRKY75 | WRKY DNA-binding protein 75 | chr5:4149928-4151019 REVERSE LENGTH=145
MD15G1377900	2.77697	1.02776e-07	AT3G05200.1	ATL6 | RING/U-box superfamily protein | chr3:1477377-1478573 FORWARD LENGTH=398
MD16G1090000	2.7764	3.36981e-44	AT1G70300.1	KUP6 | K+ uptake permease 6 | chr1:26477993-26481233 REVERSE LENGTH=782
MD16G1237800	2.77495	4.70912e-17	AT4G04940.1	| transducin family protein / WD-40 repeat family protein | chr4:2511212-2517052 REVERSE LENGTH=910
MD07G1229700	2.77385	1.45203e-10	AT2G40435.1	| BEST Arabidopsis thaliana protein match is: transcription regulators (TAIR:AT3G56220.1); Has 289 Blast hits to 289 proteins in 30 species: Archae - 0; Bacteria - 0; Metazoa - 0; Fungi - 0; Plants - 289; Viruses - 0; Other Eukaryotes - 0 (source: NCBI BLink). | chr2:16887048-16888407 FORWARD LENGTH=158
MD01G1017000	2.77368	1.79252e-06	AT5G09840.1	| Putative endonuclease or glycosyl hydrolase | chr5:3059027-3061970 FORWARD LENGTH=924
MD15G1164900	2.77334	4.83162e-29	AT5G20280.1	ATSPS1F, SPS1F | sucrose phosphate synthase 1F | chr5:6844994-6849997 REVERSE LENGTH=1043
MD06G1010700	2.77081	8.69612e-05	#N/A	#N/A
MD02G1249500	2.76984	1.75334e-17	AT5G38280.1	PR5K | PR5-like receptor kinase | chr5:15293325-15295838 REVERSE LENGTH=665
MD15G1138800	2.76878	5.78553e-19	AT3G05270.2	| Plant protein of unknown function (DUF869) | chr3:1500803-1502926 REVERSE LENGTH=615
MD05G1252400	2.76649	2.27449e-06	AT4G19880.1	| Glutathione S-transferase family protein | chr4:10784691-10786376 REVERSE LENGTH=356
MD10G1042000	2.76474	2.35608e-07	AT4G15760.1	MO1 | monooxygenase 1 | chr4:8972785-8974548 REVERSE LENGTH=422
MD04G1111600	2.76457	0.000972292	AT5G02790.1	GSTL3 | Glutathione S-transferase family protein | chr5:632877-634858 FORWARD LENGTH=235
MD10G1274200	2.76375	1.93722e-33	AT1G78700.1	BEH4 | BES1/BZR1 homolog 4 | chr1:29599854-29601539 FORWARD LENGTH=325
MD12G1212000	2.76322	4.06132e-50	AT1G56220.3	| Dormancy/auxin associated family protein | chr1:21043414-21044469 FORWARD LENGTH=140
MD13G1150600	2.7622	0.0388765	AT4G16270.1	| Peroxidase superfamily protein | chr4:9205038-9206483 FORWARD LENGTH=362
MD11G1032400	2.76202	1.32977e-47	AT5G55860.1	| Plant protein of unknown function (DUF827) | chr5:22610146-22612166 FORWARD LENGTH=649
MD02G1255500	2.75969	0.000384973	AT5G03610.1	| GDSL-like Lipase/Acylhydrolase superfamily protein | chr5:915650-918326 FORWARD LENGTH=359
MD05G1122400	2.75859	1.20526e-30	AT1G20140.1	ASK4, SK4 | SKP1-like 4 | chr1:6986430-6987079 FORWARD LENGTH=163
MD09G1167200	2.75813	9.89267e-08	AT1G78930.1	| Mitochondrial transcription termination factor family protein | chr1:29678285-29680648 REVERSE LENGTH=591
MD03G1285300	2.75806	1.18691e-09	AT2G47770.1	ATTSPO, TSPO | TSPO(outer membrane tryptophan-rich sensory protein)-related | chr2:19568701-19569291 FORWARD LENGTH=196
MD06G1077400	2.7553	9.99181e-14	AT1G63250.1	| DEA(D/H)-box RNA helicase family protein | chr1:23463284-23466451 REVERSE LENGTH=798
MD06G1094200	2.75459	0.000165156	AT2G46150.1	| Late embryogenesis abundant (LEA) hydroxyproline-rich glycoprotein family | chr2:18961424-18962089 FORWARD LENGTH=221
MD11G1296600	2.75315	3.81951e-12	AT2G47990.1	SWA1, EDA13, EDA19 | transducin family protein / WD-40 repeat family protein | chr2:19637010-19638602 REVERSE LENGTH=530
MD07G1065200	2.75176	0.000124447	AT2G36290.1	| alpha/beta-Hydrolases superfamily protein | chr2:15208867-15210768 REVERSE LENGTH=364
MD01G1148800	2.75109	1.04425e-19	AT2G40000.1	HSPRO2, ATHSPRO2 | ortholog of sugar beet HS1 PRO-1 2 | chr2:16700649-16701956 REVERSE LENGTH=435
MD14G1172500	2.75101	1.04572e-37	AT2G42490.1	| Copper amine oxidase family protein | chr2:17691600-17695526 REVERSE LENGTH=776
MD11G1098400	2.74762	1.81839e-17	AT1G07530.1	SCL14, ATGRAS2, GRAS2 | SCARECROW-like 14 | chr1:2313828-2316137 REVERSE LENGTH=769
MD02G1076600	2.74599	2.11294e-09	AT2G19580.1	TET2 | tetraspanin2 | chr2:8472393-8475021 REVERSE LENGTH=270
MD15G1348800	2.74566	1.61078e-26	AT3G26430.1	| GDSL-like Lipase/Acylhydrolase superfamily protein | chr3:9674419-9675889 FORWARD LENGTH=380
MD15G1057900	2.74519	1.52449e-22	AT5G56450.1	| Mitochondrial substrate carrier family protein | chr5:22858772-22859764 REVERSE LENGTH=330
MD00G1136200	2.74516	0.000738282	AT5G27460.1	| Tetratricopeptide repeat (TPR)-like superfamily protein | chr5:9693262-9694815 REVERSE LENGTH=491
MD04G1164300	2.74378	0.00982856	AT5G01590.1	| unknown protein; FUNCTIONS IN: molecular_function unknown; INVOLVED IN: biological_process unknown; LOCATED IN: chloroplast, chloroplast envelope; EXPRESSED IN: 22 plant structures; EXPRESSED DURING: 13 growth stages; Has 60 Blast hits to 59 proteins in 31 species: Archae - 0; Bacteria - 20; Metazoa - 1; Fungi - 2; Plants - 33; Viruses - 0; Other Eukaryotes - 4 (source: NCBI BLink). | chr5:2242…
MD14G1210500	2.74174	4.13849e-65	AT5G61150.1	VIP4 | leo1-like family protein | chr5:24603846-24607528 REVERSE LENGTH=625
MD10G1164700	2.7403	5.77641e-14	AT5G48820.1	KRP3, ICK6 | inhibitor/interactor with cyclin-dependent kinase | chr5:19792608-19794346 REVERSE LENGTH=222
MD01G1126500	2.73939	3.06801e-17	AT3G12580.1	HSP70, ATHSP70 | heat shock protein 70 | chr3:3991487-3993689 REVERSE LENGTH=650
MD05G1144400	2.73859	0.0449854	AT4G38190.1	ATCSLD4, CSLD4 | cellulose synthase like D4 | chr4:17910096-17913641 REVERSE LENGTH=1111
MD15G1028700	2.73859	0.0390231	AT4G31940.1	CYP82C4 | cytochrome P450, family 82, subfamily C, polypeptide 4 | chr4:15452040-15453966 FORWARD LENGTH=524
MD13G1208300	2.73532	0.000535959	AT2G38870.1	| Serine protease inhibitor, potato inhibitor I-type family protein | chr2:16236546-16237050 REVERSE LENGTH=70
MD05G1209000	2.73225	2.26351e-10	AT1G31660.1	| CONTAINS InterPro DOMAIN/s: Bystin (InterPro:IPR007955); Has 475 Blast hits to 467 proteins in 210 species: Archae - 0; Bacteria - 9; Metazoa - 155; Fungi - 139; Plants - 55; Viruses - 0; Other Eukaryotes - 117 (source: NCBI BLink). | chr1:11331176-11333440 REVERSE LENGTH=444
MD09G1188000	2.73155	1.21783e-31	AT1G72770.3	HAB1 | homology to ABI1 | chr1:27390998-27392851 FORWARD LENGTH=511
MD11G1009500	2.73037	1.88501e-33	AT2G44130.1	| Galactose oxidase/kelch repeat superfamily protein | chr2:18253731-18254960 FORWARD LENGTH=409
MD08G1037200	2.72881	1.53848e-24	AT1G19270.1	DA1 | DA1 | chr1:6663327-6665845 FORWARD LENGTH=532
MD14G1040300	2.72816	0.00115908	AT2G35930.1	PUB23 | plant U-box 23 | chr2:15083101-15084336 REVERSE LENGTH=411
MD08G1086500	2.72477	8.02388e-27	AT1G27730.1	STZ, ZAT10 | salt tolerance zinc finger | chr1:9648302-9648985 REVERSE LENGTH=227
MD07G1043400	2.724	3.0971e-06	AT5G16080.1	AtCXE17, CXE17 | carboxyesterase 17 | chr5:5252533-5253567 REVERSE LENGTH=344
MD09G1092000	2.72344	1.59346e-24	AT1G03530.1	ATNAF1, NAF1 | nuclear assembly factor 1 | chr1:880638-883338 REVERSE LENGTH=801
MD15G1048800	2.72304	8.09338e-17	AT2G26300.1	GPA1, GP ALPHA 1, ATGPA1 | G protein alpha subunit 1 | chr2:11198087-11200822 FORWARD LENGTH=383
MD10G1033600	2.72263	8.0787e-18	AT1G54610.2	| Protein kinase superfamily protein | chr1:20393962-20396902 REVERSE LENGTH=573
MD05G1281900	2.72201	4.06501e-14	AT4G18360.1	| Aldolase-type TIM barrel family protein | chr4:10146141-10148386 REVERSE LENGTH=368
MD12G1075000	2.72033	1.04401e-29	AT4G23540.1	| ARM repeat superfamily protein | chr4:12280547-12286420 REVERSE LENGTH=1131
MD17G1243300	2.71931	0.00163262	AT2G20760.1	| Clathrin light chain protein | chr2:8943279-8945108 REVERSE LENGTH=338
MD03G1029200	2.71914	1.85413e-57	AT5G55860.1	| Plant protein of unknown function (DUF827) | chr5:22610146-22612166 FORWARD LENGTH=649
MD12G1141800	2.71824	1.06976e-08	AT3G46560.1	TIM9, emb2474 | Tim10/DDP family zinc finger protein | chr3:17138632-17139301 FORWARD LENGTH=93
MD12G1185100	2.7162	0.00558468	AT5G58375.1	| Methyltransferase-related protein | chr5:23596369-23596705 FORWARD LENGTH=85
MD14G1070200	2.71607	5.09599e-24	AT3G57520.3	AtSIP2, SIP2 | seed imbibition 2 | chr3:21289725-21292694 REVERSE LENGTH=565
MD02G1142200	2.71463	1.01873e-08	AT2G18193.1	| P-loop containing nucleoside triphosphate hydrolases superfamily protein | chr2:7917621-7919184 REVERSE LENGTH=495
MD10G1266100	2.71384	1.46078e-13	AT4G18220.1	| Drug/metabolite transporter superfamily protein | chr4:10078768-10080109 FORWARD LENGTH=344
MD04G1123100	2.71381	0.00936235	AT5G53130.1	CNGC1, ATCNGC1 | cyclic nucleotide gated channel 1 | chr5:21537830-21540490 REVERSE LENGTH=716
MD10G1262000	2.71141	0.0442058	AT1G30040.1	ATGA2OX2, GA2OX2 | gibberellin 2-oxidase | chr1:10537769-10539570 FORWARD LENGTH=341
MD02G1162100	2.71133	0.0228912	#N/A	#N/A
MD02G1085200	2.71057	1.39665e-55	AT4G26060.1	| Ribosomal protein L18ae family | chr4:13214972-13215955 REVERSE LENGTH=133
MD05G1166800	2.71057	1.67801e-08	AT4G13010.1	| Oxidoreductase, zinc-binding dehydrogenase family protein | chr4:7600682-7602567 FORWARD LENGTH=329
MD15G1368600	2.70999	0.0013496	AT1G22260.1	ZYP1a, ZYP1 | Myosin heavy chain-related protein | chr1:7860160-7865142 REVERSE LENGTH=871
MD05G1156100	2.70992	0.00086669	AT3G07510.2	| unknown protein; FUNCTIONS IN: molecular_function unknown; INVOLVED IN: biological_process unknown; LOCATED IN: cellular_component unknown; EXPRESSED IN: 22 plant structures; EXPRESSED DURING: 13 growth stages; BEST Arabidopsis thaliana protein match is: unknown protein (TAIR:AT2G01580.1); Has 133 Blast hits to 133 proteins in 14 species: Archae - 0; Bacteria - 4; Metazoa - 0; Fungi - 0; Plants…
MD09G1142500	2.70945	0.00229592	AT1G22400.1	UGT85A1, ATUGT85A1 | UDP-Glycosyltransferase superfamily protein | chr1:7903851-7906607 REVERSE LENGTH=489
MD02G1145900	2.70924	4.98509e-20	AT2G18330.1	| AAA-type ATPase family protein | chr2:7965829-7968915 FORWARD LENGTH=636
MD06G1114600	2.70462	6.05534e-15	AT5G63830.1	| HIT-type Zinc finger family protein | chr5:25543585-25544802 REVERSE LENGTH=405
MD04G1112000	2.70332	0.000276172	AT5G02790.1	GSTL3 | Glutathione S-transferase family protein | chr5:632877-634858 FORWARD LENGTH=235
MD02G1150100	2.70279	8.24366e-22	AT5G07610.1	| F-box family protein | chr5:2406068-2407330 FORWARD LENGTH=420
MD17G1263500	2.70225	6.66985e-14	AT3G58720.2	| RING/U-box superfamily protein | chr3:21716920-21717908 REVERSE LENGTH=266
MD11G1220600	2.70155	2.17018e-32	AT5G07990.1	TT7, CYP75B1, D501 | Cytochrome P450 superfamily protein | chr5:2560437-2562859 FORWARD LENGTH=513
MD05G1093300	2.70129	1.55955e-36	AT1G72040.1	| P-loop containing nucleoside triphosphate hydrolases superfamily protein | chr1:27112159-27114248 REVERSE LENGTH=580
MD10G1031900	2.70115	4.24864e-19	AT5G17270.1	| Protein prenylyltransferase superfamily protein | chr5:5679995-5685597 FORWARD LENGTH=899
MD02G1225500	2.70101	0.00150165	AT1G44750.3	ATPUP11, PUP11 | purine permease 11 | chr1:16894257-16895168 FORWARD LENGTH=303
MD13G1274600	2.69993	2.33033e-13	AT4G30440.1	GAE1 | UDP-D-glucuronate 4-epimerase 1 | chr4:14881976-14883265 REVERSE LENGTH=429
MD15G1011100	2.6999	1.42496e-18	AT1G75810.1	| unknown protein; FUNCTIONS IN: molecular_function unknown; INVOLVED IN: biological_process unknown; LOCATED IN: endomembrane system; EXPRESSED IN: 24 plant structures; EXPRESSED DURING: 15 growth stages; Has 13 Blast hits to 13 proteins in 5 species: Archae - 0; Bacteria - 0; Metazoa - 0; Fungi - 0; Plants - 13; Viruses - 0; Other Eukaryotes - 0 (source: NCBI BLink). | chr1:28461747-28462124 FO…
MD04G1181800	2.69819	1.3424e-11	AT1G79620.1	| Leucine-rich repeat protein kinase family protein | chr1:29957633-29962174 REVERSE LENGTH=971
MD04G1046800	2.69769	9.01953e-23	AT5G40520.2	| unknown protein; FUNCTIONS IN: molecular_function unknown; INVOLVED IN: biological_process unknown; LOCATED IN: cellular_component unknown; EXPRESSED IN: 23 plant structures; EXPRESSED DURING: 11 growth stages; Has 3696 Blast hits to 2485 proteins in 391 species: Archae - 10; Bacteria - 571; Metazoa - 1013; Fungi - 530; Plants - 217; Viruses - 74; Other Eukaryotes - 1281 (source: NCBI BLink). |…
MD10G1117700	2.69695	0.000393442	AT4G30150.1	| CONTAINS InterPro DOMAIN/s: Nucleolar 27S pre-rRNA processing, Urb2/Npa2 (InterPro:IPR018849); Has 58 Blast hits to 49 proteins in 21 species: Archae - 0; Bacteria - 2; Metazoa - 2; Fungi - 0; Plants - 44; Viruses - 3; Other Eukaryotes - 7 (source: NCBI BLink). | chr4:14742452-14749764 FORWARD LENGTH=2009
MD12G1217700	2.69646	0.0465714	#N/A	#N/A
MD13G1147300	2.69512	6.94386e-27	AT1G48040.1	| Protein phosphatase 2C family protein | chr1:17720064-17721698 REVERSE LENGTH=383
MD10G1014500	2.69383	1.02476e-22	AT1G77120.1	ADH1, ADH, ATADH, ATADH1 | alcohol dehydrogenase 1 | chr1:28975509-28977216 FORWARD LENGTH=379
MD11G1168200	2.69121	0.012846	AT2G27370.1	| Uncharacterised protein family (UPF0497) | chr2:11708628-11709905 REVERSE LENGTH=221
MD04G1188700	2.69042	6.90624e-30	AT4G10710.1	SPT16 | global transcription factor C | chr4:6602226-6605450 REVERSE LENGTH=1074
MD02G1032700	2.6893	2.56317e-10	AT1G15520.1	PDR12, ATPDR12, ABCG40, ATABCG40 | pleiotropic drug resistance 12 | chr1:5331993-5338175 REVERSE LENGTH=1423
MD02G1012900	2.68728	2.55636e-50	AT5G25220.2	KNAT3 | KNOTTED1-like homeobox gene 3 | chr5:8736208-8738087 FORWARD LENGTH=419
MD05G1349800	2.68554	1.18554e-81	AT1G62300.1	WRKY6, ATWRKY6 | WRKY family transcription factor | chr1:23016887-23019155 REVERSE LENGTH=553
MD16G1267200	2.68474	0.00494107	AT4G25810.1	XTR6, XTH23 | xyloglucan endotransglycosylase 6 | chr4:13128694-13129715 FORWARD LENGTH=286
MD15G1073300	2.67871	1.52818e-40	AT4G24220.1	VEP1, AWI31 | NAD(P)-binding Rossmann-fold superfamily protein | chr4:12565219-12566474 FORWARD LENGTH=388
MD11G1229600	2.67863	3.94441e-10	AT5G48150.2	PAT1 | GRAS family transcription factor | chr5:19522497-19524053 REVERSE LENGTH=490
MD14G1182800	2.67861	5.47568e-20	AT5G50000.1	| Protein kinase superfamily protein | chr5:20342838-20345033 REVERSE LENGTH=385
MD09G1075400	2.67803	0.000320008	AT5G15780.1	| Pollen Ole e 1 allergen and extensin family protein | chr5:5144898-5146297 REVERSE LENGTH=401
MD04G1006800	2.67643	0.00745027	AT4G08850.1	| Leucine-rich repeat receptor-like protein kinase family protein | chr4:5636693-5640496 REVERSE LENGTH=1045
MD14G1150400	2.67642	0.00381302	AT3G22840.1	ELIP1, ELIP | Chlorophyll A-B binding family protein | chr3:8084628-8085445 REVERSE LENGTH=195
MD04G1053100	2.67477	3.25978e-27	AT5G47070.1	| Protein kinase superfamily protein | chr5:19118683-19120528 REVERSE LENGTH=410
MD14G1236700	2.67254	1.24304e-11	AT1G48570.1	| zinc finger (Ran-binding) family protein | chr1:17955455-17957661 REVERSE LENGTH=455
MD10G1160500	2.67233	0.00616551	AT3G25100.1	CDC45 | cell division cycle 45 | chr3:9144292-9146082 FORWARD LENGTH=596
MD12G1095900	2.67221	1.13687e-09	#N/A	#N/A
MD08G1196900	2.67213	1.40173e-37	AT2G22540.2	SVP, AGL22 | K-box region and MADS-box transcription factor family protein | chr2:9580417-9583603 FORWARD LENGTH=235
MD13G1054900	2.67168	0.00276517	#N/A	#N/A
MD04G1038400	2.67165	2.24314e-14	#N/A	#N/A
MD13G1081200	2.671	0.033759	AT5G39950.1	ATTRX2, ATH2, ATTRXH2, TRXH2, TRX2 | thioredoxin 2 | chr5:15990885-15991881 REVERSE LENGTH=133
MD13G1043100	2.67008	0.000879076	AT1G68570.1	| Major facilitator superfamily protein | chr1:25746811-25750110 FORWARD LENGTH=596
MD14G1218300	2.66986	6.63415e-43	AT5G08180.2	| Ribosomal protein L7Ae/L30e/S12e/Gadd45 family protein | chr5:2631843-2633374 REVERSE LENGTH=156
MD11G1246000	2.66861	5.48621e-11	AT1G22360.1	AtUGT85A2, UGT85A2 | UDP-glucosyl transferase 85A2 | chr1:7895068-7897527 REVERSE LENGTH=481
MD02G1249700	2.66839	1.12586e-10	#N/A	#N/A
MD04G1139800	2.66783	3.80934e-51	AT3G53990.1	| Adenine nucleotide alpha hydrolases-like superfamily protein | chr3:19989658-19991019 REVERSE LENGTH=160
MD10G1165500	2.66737	7.06758e-08	AT3G07060.1	emb1974 | NHL domain-containing protein | chr3:2232760-2236913 FORWARD LENGTH=774
MD15G1045800	2.66642	8.38919e-06	AT2G29120.1	ATGLR2.7, GLR2.7 | glutamate receptor 2.7 | chr2:12511479-12515893 REVERSE LENGTH=952
MD04G1012900	2.66632	1.38964e-20	AT4G13750.1	NOV | Histidine kinase-, DNA gyrase B-, and HSP90-like ATPase family protein | chr4:7975191-7987558 FORWARD LENGTH=2729
MD11G1272000	2.66537	1.10268e-26	AT1G17020.1	SRG1, ATSRG1 | senescence-related gene 1 | chr1:5820258-5821741 FORWARD LENGTH=358
MD14G1093500	2.66481	9.37374e-17	AT4G12080.1	AHL1, ATAHL1 | AT-hook motif nuclear-localized protein 1 | chr4:7239466-7241246 FORWARD LENGTH=356
MD10G1044100	2.66415	5.562e-38	AT1G34260.1	FAB1D | FORMS APLOID AND BINUCLEATE CELLS 1A | chr1:12485967-12491799 FORWARD LENGTH=1456
MD09G1122800	2.66402	0.00386939	AT3G63380.1	| ATPase E1-E2 type family protein / haloacid dehalogenase-like hydrolase family protein | chr3:23407112-23410213 REVERSE LENGTH=1033
MD02G1085100	2.66378	2.34358e-10	AT4G29820.1	CFIM-25, ATCFIM-25 | homolog of CFIM-25 | chr4:14596047-14597317 REVERSE LENGTH=222
MD03G1076900	2.66219	2.67485e-17	AT3G54140.1	ATPTR1, PTR1 | peptide transporter 1 | chr3:20045885-20048154 REVERSE LENGTH=570
MD13G1231500	2.66171	1.46096e-12	AT5G64210.1	AOX2 | alternative oxidase 2 | chr5:25683965-25685664 REVERSE LENGTH=353
MD09G1092200	2.66135	0.00170649	AT2G31500.1	CPK24 | calcium-dependent protein kinase 24 | chr2:13414016-13416324 FORWARD LENGTH=582
MD02G1048200	2.66071	0.0138109	AT1G54610.3	| Protein kinase superfamily protein | chr1:20393962-20396902 REVERSE LENGTH=572
MD10G1068300	2.65703	0.000119378	AT5G54940.2	| Translation initiation factor SUI1 family protein | chr5:22308420-22308758 REVERSE LENGTH=112
MD12G1030500	2.65689	0.0362805	AT5G22380.1	anac090, NAC090 | NAC domain containing protein 90 | chr5:7408924-7410038 REVERSE LENGTH=235
MD02G1159200	2.65678	4.90168e-36	AT4G37090.1	| unknown protein; FUNCTIONS IN: molecular_function unknown; INVOLVED IN: biological_process unknown; LOCATED IN: cellular_component unknown; EXPRESSED IN: 23 plant structures; EXPRESSED DURING: 13 growth stages; Has 30201 Blast hits to 17322 proteins in 780 species: Archae - 12; Bacteria - 1396; Metazoa - 17338; Fungi - 3422; Plants - 5037; Viruses - 0; Other Eukaryotes - 2996 (source: NCBI BLin…
MD02G1195200	2.65558	3.41502e-19	AT4G25440.1	ZFWD1 | zinc finger WD40 repeat protein 1 | chr4:13007107-13009381 REVERSE LENGTH=430
MD04G1218200	2.65527	9.77857e-12	AT3G04940.1	ATCYSD1, CYSD1 | cysteine synthase D1 | chr3:1365681-1367508 FORWARD LENGTH=324
MD04G1132700	2.65397	9.60773e-09	AT5G02130.1	NDP1 | Tetratricopeptide repeat (TPR)-like superfamily protein | chr5:419747-421958 REVERSE LENGTH=420
MD14G1238500	2.65147	3.27414e-09	AT3G17830.1	| Molecular chaperone Hsp40/DnaJ family protein | chr3:6101868-6104503 FORWARD LENGTH=517
MD15G1017500	2.65129	8.40823e-17	AT4G36210.3	| Protein of unknown function (DUF726) | chr4:17130354-17134302 FORWARD LENGTH=672
MD04G1182200	2.65126	8.46415e-05	AT1G79620.1	| Leucine-rich repeat protein kinase family protein | chr1:29957633-29962174 REVERSE LENGTH=971
MD05G1203900	2.64819	9.40733e-22	AT2G30630.1	| P-loop containing nucleoside triphosphate hydrolases superfamily protein | chr2:13046883-13049106 REVERSE LENGTH=531
MD14G1112100	2.64738	0.0274373	#N/A	#N/A
MD07G1063500	2.64566	0.00179368	#N/A	#N/A
MD10G1295000	2.64563	6.69104e-29	AT4G04970.1	ATGSL1, ATGSL01, GSL01, GSL1 | glucan synthase-like 1 | chr4:2537039-2542434 FORWARD LENGTH=1768
MD08G1221500	2.64546	5.48573e-06	AT2G13810.1	ALD1 | AGD2-like defense response protein 1 | chr2:5768489-5772138 FORWARD LENGTH=456
MD17G1004000	2.6452	4.96253e-32	AT3G16510.1	| Calcium-dependent lipid-binding (CaLB domain) family protein | chr3:5617112-5618194 REVERSE LENGTH=360
MD14G1237900	2.64458	4.13088e-05	AT2G39350.1	| ABC-2 type transporter family protein | chr2:16430174-16432396 REVERSE LENGTH=740
MD11G1244600	2.64299	8.62453e-10	AT5G53770.1	| Nucleotidyltransferase family protein | chr5:21826733-21829858 FORWARD LENGTH=530
MD05G1145100	2.64238	1.89207e-08	AT4G38150.2	| Pentatricopeptide repeat (PPR) superfamily protein | chr4:17901211-17902119 REVERSE LENGTH=302
MD00G1038500	2.64235	3.31998e-20	AT1G48460.1	| unknown protein; FUNCTIONS IN: molecular_function unknown; INVOLVED IN: biological_process unknown; LOCATED IN: chloroplast envelope; EXPRESSED IN: 21 plant structures; EXPRESSED DURING: 13 growth stages; BEST Arabidopsis thaliana protein match is: unknown protein (TAIR:AT5G63040.1); Has 60 Blast hits to 60 proteins in 14 species: Archae - 0; Bacteria - 0; Metazoa - 0; Fungi - 0; Plants - 60; V…
MD12G1151200	2.64197	0.00588486	AT1G34300.1	| lectin protein kinase family protein | chr1:12503450-12505939 FORWARD LENGTH=829
MD02G1252600	2.64167	5.54858e-06	AT1G70250.1	| receptor serine/threonine kinase, putative | chr1:26452975-26456088 FORWARD LENGTH=799
MD13G1076200	2.64166	5.50207e-05	AT2G02800.2	APK2B | protein kinase 2B | chr2:796889-799250 REVERSE LENGTH=426
MD12G1171700	2.64128	4.59738e-12	AT3G08950.1	HCC1 | electron transport SCO1/SenC family protein | chr3:2727285-2729289 FORWARD LENGTH=334
MD11G1278400	2.63915	0.000243703	AT3G63370.1	OTP86 | Tetratricopeptide repeat (TPR)-like superfamily protein | chr3:23402080-23405180 FORWARD LENGTH=884
MD10G1214300	2.63755	5.44768e-08	AT4G08850.1	| Leucine-rich repeat receptor-like protein kinase family protein | chr4:5636693-5640496 REVERSE LENGTH=1045
MD12G1066600	2.63655	7.08881e-31	AT3G57660.1	NRPA1 | nuclear RNA polymerase A1 | chr3:21353746-21362814 FORWARD LENGTH=1670
MD17G1022900	2.63571	5.90902e-17	AT5G14480.1	| beta-1,4-N-acetylglucosaminyltransferase family protein | chr5:4667984-4669693 FORWARD LENGTH=387
MD15G1391900	2.63511	0.00428739	AT5G65660.1	| hydroxyproline-rich glycoprotein family protein | chr5:26245444-26246245 REVERSE LENGTH=136
MD06G1027700	2.63447	0.00141709	#N/A	#N/A
MD10G1056900	2.6338	1.08752e-32	AT5G64420.1	| DNA polymerase V family | chr5:25756416-25761122 FORWARD LENGTH=1306
MD05G1214700	2.63292	1.468e-08	AT4G27290.1	| S-locus lectin protein kinase family protein | chr4:13666281-13669202 FORWARD LENGTH=783
MD03G1202300	2.63123	2.37852e-20	AT4G27010.1	| CONTAINS InterPro DOMAIN/s: Ribosome 60S biogenesis N-terminal (InterPro:IPR021714); BEST Arabidopsis thaliana protein match is: unknown protein (TAIR:AT1G72270.1); Has 30201 Blast hits to 17322 proteins in 780 species: Archae - 12; Bacteria - 1396; Metazoa - 17338; Fungi - 3422; Plants - 5037; Viruses - 0; Other Eukaryotes - 2996 (source: NCBI BLink). | chr4:13558943-13568296 FORWARD LENGTH=23…
MD02G1276600	2.62989	3.53745e-13	AT5G16080.1	AtCXE17, CXE17 | carboxyesterase 17 | chr5:5252533-5253567 REVERSE LENGTH=344
MD15G1157200	2.62934	6.20055e-45	AT1G15860.2	| Domain of unknown function (DUF298) | chr1:5455055-5456741 FORWARD LENGTH=227
MD13G1010800	2.628	1.86444e-27	AT5G54910.1	| DEA(D/H)-box RNA helicase family protein | chr5:22298668-22301719 REVERSE LENGTH=739
MD02G1301300	2.62781	4.78159e-32	AT1G01550.2	BPS1 | Protein of unknown function (DUF793) | chr1:200526-201575 FORWARD LENGTH=349
MD06G1027600	2.6276	0.00682299	#N/A	#N/A
MD05G1309800	2.62656	0.00534332	AT5G46080.1	| Protein kinase superfamily protein | chr5:18689723-18690721 REVERSE LENGTH=332
MD12G1033400	2.62637	4.17411e-05	AT1G31840.1	| Tetratricopeptide repeat (TPR)-like superfamily protein | chr1:11424006-11426528 FORWARD LENGTH=840
MD10G1292700	2.62636	1.72769e-62	AT1G28260.2	| Telomerase activating protein Est1 | chr1:9875776-9878782 REVERSE LENGTH=880
MD16G1145100	2.62554	1.82874e-16	AT5G47910.1	RBOHD, ATRBOHD | respiratory burst oxidase homologue D | chr5:19397585-19401768 FORWARD LENGTH=921
MD07G1228500	2.62471	4.08229e-42	AT2G41430.5	ERD15 | dehydration-induced protein (ERD15) | chr2:17269736-17270314 FORWARD LENGTH=163
MD05G1182500	2.62276	9.67368e-32	AT3G23990.1	HSP60, HSP60-3B | heat shock protein 60 | chr3:8669013-8672278 FORWARD LENGTH=577
MD10G1284200	2.62169	0.00782602	#N/A	#N/A
MD08G1175700	2.62143	7.02226e-05	#N/A	#N/A
MD00G1072800	2.62127	0.022448	#N/A	#N/A
MD03G1116400	2.62119	5.10703e-27	AT3G09770.1	| RING/U-box superfamily protein | chr3:2996402-2997835 REVERSE LENGTH=388
MD12G1197000	2.61788	1.49588e-12	AT5G26731.1	| unknown protein; Has 30201 Blast hits to 17322 proteins in 780 species: Archae - 12; Bacteria - 1396; Metazoa - 17338; Fungi - 3422; Plants - 5037; Viruses - 0; Other Eukaryotes - 2996 (source: NCBI BLink). | chr5:9295676-9295975 FORWARD LENGTH=99
MD14G1112000	2.61732	0.0385963	AT1G63990.1	SPO11-2 | sporulation 11-2 | chr1:23743323-23745351 REVERSE LENGTH=383
MD06G1146600	2.61559	1.11214e-07	#N/A	#N/A
MD01G1236400	2.61535	4.28477e-08	AT5G16750.1	TOZ | Transducin family protein / WD-40 repeat family protein | chr5:5504541-5509266 REVERSE LENGTH=876
MD05G1248200	2.61479	0.0011706	AT2G25470.1	AtRLP21, RLP21 | receptor like protein 21 | chr2:10838420-10841881 FORWARD LENGTH=935
MD05G1355200	2.61434	0.00447938	AT1G31190.1	IMPL1 | myo-inositol monophosphatase like 1 | chr1:11144861-11146800 FORWARD LENGTH=371
MD05G1017800	2.61401	0.00331281	AT1G33390.1	ATFAS4, FAS4 | RNA helicase family protein | chr1:12099738-12104108 REVERSE LENGTH=1237
MD01G1232800	2.61251	0.039648	AT5G16360.1	| NC domain-containing protein-related | chr5:5355236-5356195 REVERSE LENGTH=283
MD10G1079700	2.61207	1.42062e-37	AT3G18830.1	ATPLT5, PMT5, ATPMT5 | polyol/monosaccharide transporter 5 | chr3:6489000-6491209 REVERSE LENGTH=539
MD08G1161700	2.61134	5.68949e-07	AT1G44350.1	ILL6 | IAA-leucine resistant (ILR)-like gene 6 | chr1:16834749-16838201 REVERSE LENGTH=464
MD16G1179400	2.61042	1.84926e-24	AT4G15530.6	PPDK | pyruvate orthophosphate dikinase | chr4:8864828-8870748 REVERSE LENGTH=963
MD15G1219000	2.60587	0.000482092	AT2G05910.1	| Protein of unknown function (DUF567) | chr2:2258512-2259376 REVERSE LENGTH=191
MD17G1265500	2.60442	9.89048e-12	AT2G42710.1	| Ribosomal protein L1p/L10e family | chr2:17782352-17784830 FORWARD LENGTH=415
MD01G1059700	2.60394	8.12144e-08	AT5G38260.1	| Protein kinase superfamily protein | chr5:15283692-15285837 REVERSE LENGTH=638
MD09G1241200	2.60244	1.61826e-15	AT2G31060.2	| elongation factor family protein | chr2:13213496-13218544 REVERSE LENGTH=667
MD04G1138900	2.60182	4.22227e-29	#N/A	#N/A
MD14G1195800	2.60141	8.06257e-10	AT1G18850.1	| unknown protein; FUNCTIONS IN: molecular_function unknown; INVOLVED IN: biological_process unknown; LOCATED IN: nucleolus; EXPRESSED IN: 22 plant structures; EXPRESSED DURING: 13 growth stages; Has 40 Blast hits to 40 proteins in 13 species: Archae - 0; Bacteria - 0; Metazoa - 0; Fungi - 0; Plants - 40; Viruses - 0; Other Eukaryotes - 0 (source: NCBI BLink). | chr1:6504928-6506127 REVERSE LENGT…
MD10G1322500	2.59949	5.68714e-15	AT1G11840.4	ATGLX1, GLX1 | glyoxalase I homolog | chr1:3996045-3997518 FORWARD LENGTH=283
MD11G1030900	2.59829	7.57807e-27	AT1G55870.1	ATPARN, AHG2 | Polynucleotidyl transferase, ribonuclease H-like superfamily protein | chr1:20895663-20898359 FORWARD LENGTH=689
MD02G1047300	2.59781	0.00131583	AT1G11330.1	| S-locus lectin protein kinase family protein | chr1:3810372-3813416 FORWARD LENGTH=840
MD12G1179500	2.59691	1.22076e-05	AT2G40340.1	DREB2C, AtERF48 | Integrase-type DNA-binding superfamily protein | chr2:16848665-16850357 REVERSE LENGTH=341
MD17G1272100	2.59683	0.0107257	AT5G17220.1	ATGSTF12, GST26, TT19, GSTF12 | glutathione S-transferase phi 12 | chr5:5658528-5659322 FORWARD LENGTH=214
MD09G1257700	2.59568	0.0152091	#N/A	#N/A
MD06G1124200	2.59496	1.09489e-39	AT1G61570.1	TIM13 | translocase of the inner mitochondrial membrane 13 | chr1:22718897-22719473 REVERSE LENGTH=87
MD07G1235600	2.59487	0.0134806	#N/A	#N/A
MD00G1028900	2.59483	4.91772e-15	AT1G21730.1	| P-loop containing nucleoside triphosphate hydrolases superfamily protein | chr1:7630365-7636247 FORWARD LENGTH=890
MD13G1009300	2.59336	4.72697e-10	AT3G11920.1	| glutaredoxin-related | chr3:3772311-3774887 FORWARD LENGTH=630
MD03G1076700	2.59283	5.61674e-23	AT3G54140.1	ATPTR1, PTR1 | peptide transporter 1 | chr3:20045885-20048154 REVERSE LENGTH=570
MD06G1207900	2.59252	1.64541e-10	AT5G08180.2	| Ribosomal protein L7Ae/L30e/S12e/Gadd45 family protein | chr5:2631843-2633374 REVERSE LENGTH=156
MD16G1097400	2.59193	2.854e-10	AT1G70520.1	CRK2 | cysteine-rich RLK (RECEPTOR-like protein kinase) 2 | chr1:26584888-26587334 REVERSE LENGTH=649
MD06G1013900	2.59097	7.02524e-24	#N/A	#N/A
MD11G1231700	2.59092	2.20889e-31	AT5G05320.1	| FAD/NAD(P)-binding oxidoreductase family protein | chr5:1575093-1576679 REVERSE LENGTH=406
MD04G1064500	2.58894	0.0020631	AT5G11510.2	MYB3R-4 | myb domain protein 3r-4 | chr5:3680452-3683633 FORWARD LENGTH=798
MD10G1087700	2.58878	5.68086e-61	AT2G15890.1	MEE14 | maternal effect embryo arrest 14 | chr2:6921196-6921978 REVERSE LENGTH=203
MD16G1036300	2.5874	2.63397e-09	AT2G01170.1	BAT1 | bidirectional amino acid transporter 1 | chr2:102364-104462 REVERSE LENGTH=516
MD01G1041900	2.58666	3.96431e-17	AT1G27730.1	STZ, ZAT10 | salt tolerance zinc finger | chr1:9648302-9648985 REVERSE LENGTH=227
MD15G1112700	2.58658	0.0191456	AT4G31120.2	PRMT5 | SHK1 binding protein 1 | chr4:15132538-15136568 REVERSE LENGTH=584
[truncated: 12,065 more rows]
